# Supplementary material for: Bariatric Surgery Induces Disruption in Inflammatory Signaling Pathways Mediated by Immune Cells in Adipose Tissue: A RNA-Seq Study
Source: PLoS One. 2015 May 4;10(5):e0125718. doi: 10.1371/journal.pone.0125718 (PMC4418598; doi:10.1371/journal.pone.0125718)
Supplement: S2 Table — (XLSX) [file pone.0125718.s008.xlsx]

## Sheet: S2A
Table S2A: Parameter estimates from the full negative binomial regression including age, ethnic origin, run, RIN, RNA concentration, type of surgical procedure, time and time*procedure
OMIM Gene ID	intercept	age	European origin (no=0, yes=1)	run (1 vs 2)	RIN	RNA concentration	surgical procedure (RYGB=0, AGB=1)	time (T0=0, T3=1)	time*procedure	pval_age	pval_origin	pval_run	pval_RIN	pval_concentration	pval_procedure	pval_time	pval_time*procedure	FDR time*procedure
1/2-SBSRNA4	4.76178	-0.00595772	-0.101477	-0.119008	-0.1292	-6.865e-06	-0.157572	-0.00981605	0.12062	0.567161	0.567709	0.526658	0.182166	0.99138	0.573078	0.956887	0.726823	0.921408
A1BG	4.688	0.00077981	0.127282	-0.0516762	-0.053236	-1.08958e-05	0.0780796	0.198485	-0.297137	0.936439	0.444531	0.757489	0.376538	0.976634	0.705656	0.0357291	0.0899824	0.555672
A1BG-AS1	4.33013	0.0120231	0.210404	-0.0546497	-0.188592	-0.00033983	0.0248338	-0.183799	-0.0554317	0.324676	0.321184	0.796891	0.0847695	0.65188	0.934075	0.400397	0.887111	0.970828
A2LD1	5.42537	0.000225883	-0.0316461	0.0567749	-0.0276749	0.000243041	-0.100206	-0.134463	0.172901	0.954693	0.644823	0.417779	0.450144	0.313074	0.331558	0.0659087	0.191097	0.636937
A2M	10.7251	0.00118627	-0.171332	-0.0971032	-0.0256312	-3.34241e-05	0.0796556	0.0103685	-0.0272702	0.724805	0.00508461	0.105802	0.328947	0.84047	0.302186	0.812044	0.732423	0.923673
A2MP1	1.90212	0.0413296	0.133502	-0.202209	-0.0742062	-0.00011722	0.737365	-0.0403633	-0.110401	0.0842676	0.731705	0.565547	0.145611	0.664025	0.106592	0.595164	0.37301	0.756699
A4GALT	6.88534	0.00621079	-0.0090512	-0.0666664	-0.0465411	0.000150197	-0.0514049	0.0428719	-0.0129573	0.210537	0.911742	0.42564	0.195372	0.50191	0.632931	0.451604	0.903193	0.974233
A4GNT	3.26534	-0.0138878	-0.158444	0.229971	-0.0567233	-0.000279419	0.0642452	0.205626	-0.979163	0.574207	0.699722	0.587005	0.63857	0.717791	0.895819	0.273023	0.0151524	0.41691
AAAS	7.37768	0.00393207	0.00756135	-0.160656	-0.0633351	-9.17325e-05	0.111712	0.0493466	-0.10543	0.379226	0.916221	0.0401964	0.02573	0.594014	0.228559	0.252235	0.181476	0.630117
AACS	6.59557	-0.0016027	-0.108486	0.152595	0.113255	-0.000654403	-0.240307	-0.546228	0.572522	0.848039	0.462307	0.307551	0.0885873	0.124333	0.207042	3.75783e-05	0.00692506	0.356797
AADAC	7.87308	-0.0269379	0.0642356	-0.173572	-0.0627679	0.000482896	-0.0962433	0.205024	-0.0524691	0.145902	0.811191	0.542234	0.355378	0.247716	0.767255	0.0386483	0.777764	0.936934
AADACL3	4.30831	0.00401112	0.353333	-0.314165	-0.0468939	-0.000588359	-1.1487	-1.26309	1.54682	0.869315	0.41852	0.444101	0.763021	0.464202	0.0285662	3.9572e-06	0.000888196	0.272772
AADAT	5.01552	-0.000308504	-0.0535487	-0.00919068	0.0275769	-0.000514533	-0.0714951	0.0625788	-0.0558883	0.940435	0.439207	0.897724	0.365861	0.0132944	0.445258	0.21238	0.54861	0.852494
AAGAB	6.38879	-0.00337396	0.0271802	0.0491195	0.0341686	-0.000124441	-0.100175	-0.122255	0.174492	0.205426	0.544038	0.284666	0.111338	0.355888	0.10809	0.00215625	0.013658	0.411595
AAK1	7.0763	-0.00240797	-0.0556829	0.068655	0.0162692	0.000167344	0.124822	0.0361996	-0.0847401	0.579362	0.442296	0.361643	0.424973	0.202116	0.166384	0.248985	0.147287	0.600996
AAMP	7.78426	-0.000579877	0.0330182	0.0716364	-0.0105996	-8.64726e-05	0.0159964	0.0164241	-0.0193729	0.769516	0.328247	0.044371	0.440348	0.325676	0.71297	0.468451	0.638514	0.890776
AARS	8.2748	-0.00545366	-0.00275677	0.0909285	-0.0268766	6.2377e-05	-0.1438	-0.0602066	0.0763362	0.0383049	0.948915	0.046194	0.184228	0.62767	0.0212887	0.0912692	0.247435	0.680549
AARS2	5.96158	0.00671546	0.0198899	0.044868	-0.0299021	-0.00026709	0.0368123	0.0248989	0.0248795	0.059101	0.735349	0.456845	0.317497	0.182643	0.662724	0.652757	0.80046	0.944965
AARSD1	6.43823	0.00139003	-0.00678952	0.103848	-0.0273981	-0.000355017	-0.0203909	0.00758175	-0.0161485	0.640535	0.890576	0.0476632	0.158435	0.00799844	0.747394	0.806415	0.77598	0.936594
AASDH	5.38479	-0.00418325	0.0406017	0.0538898	0.0397707	-0.000224254	-0.0222354	-0.0902797	0.115979	0.15884	0.419083	0.295818	0.108936	0.160405	0.747706	0.0459601	0.146241	0.599373
AASDHPPT	6.46965	-0.00104054	0.00362031	-0.00179634	0.0282491	0.000175409	-0.0021685	-0.0161707	0.0530824	0.552607	0.903777	0.953295	0.0746259	0.0784056	0.95957	0.560837	0.299303	0.717271
AASS	6.82705	-0.000237818	-0.0389318	0.00665145	0.0257285	-0.000398921	0.0939518	0.218498	-0.192218	0.962218	0.646559	0.939405	0.508796	0.119744	0.419235	0.0021008	0.111727	0.570824
AATF	6.52885	0.00364051	-0.00479112	0.0269869	-0.0195069	0.000108186	-0.00612943	0.0902107	-0.0918234	0.0992525	0.895194	0.468894	0.252014	0.317149	0.901897	0.00342875	0.0919924	0.556925
AATK	5.8769	-0.00706922	-0.042317	0.0589756	-0.0669506	-0.000563547	-0.350664	-0.0113257	0.185094	0.260852	0.68865	0.596166	0.214902	0.121628	0.03723	0.905627	0.325022	0.729109
ABAT	5.07218	-0.00438406	-0.09819	-0.0486068	0.0336598	0.000225995	0.0185858	0.118197	-0.061747	0.480318	0.326155	0.64222	0.336993	0.304248	0.8828	0.0309376	0.530014	0.843
ABCA1	7.57142	-0.00903064	-0.0612493	0.0774978	0.0679956	0.000905363	-0.0489689	0.206228	-0.0381836	0.136852	0.530758	0.443727	0.0397809	7.71142e-05	0.688186	0.000170649	0.670104	0.901932
ABCA10	6.85247	0.00733709	0.108847	-0.0948145	-0.0259253	-0.000264588	-0.0932992	-0.06854	-0.158614	0.205425	0.272762	0.348714	0.625675	0.433438	0.516065	0.476518	0.395577	0.770846
ABCA11P	5.03241	0.00608977	-0.00584528	-0.122697	-0.0160589	-6.22429e-05	0.217704	0.167429	-0.300005	0.366528	0.958627	0.305284	0.72776	0.83069	0.150097	0.0308868	0.0344132	0.468779
ABCA17P	3.07697	0.00303031	-0.0416981	-0.152488	-0.13351	-3.36014e-05	0.0789971	0.151213	-0.0571336	0.776744	0.81883	0.428754	0.194949	0.960861	0.785299	0.454791	0.875577	0.967072
ABCA2	8.51942	-0.00154048	0.00248348	-0.00911899	-0.0487602	2.55974e-05	0.0489096	-0.055937	-0.0913013	0.683281	0.96879	0.88883	0.0702613	0.876645	0.55187	0.195276	0.250109	0.682337
ABCA3	6.98957	-0.000375184	0.00810487	-0.0347465	-0.0247959	-1.75056e-05	-0.0476803	0.0111108	-0.0326422	0.920081	0.896487	0.588059	0.236717	0.892369	0.539931	0.725883	0.583474	0.866021
ABCA4	3.04416	0.00430709	-0.0117342	0.0477092	0.0429701	2.86345e-05	-0.0534944	-0.223162	0.123156	0.51451	0.917795	0.678606	0.465482	0.938189	0.734916	0.0421976	0.525898	0.841154
ABCA5	7.11337	-0.00504701	0.000822188	0.0478131	0.0531155	0.000421115	0.0205106	-0.109572	0.0517529	0.342065	0.99267	0.602301	0.137062	0.0549767	0.854804	0.0476649	0.600629	0.874738
ABCA6	6.62547	0.00386758	0.0623574	0.0154646	0.0529197	0.000424467	0.0131694	-0.186262	-0.078976	0.406654	0.430034	0.845481	0.161686	0.0667152	0.896772	0.00493126	0.493792	0.826576
ABCA7	7.24764	-0.00349484	-0.187114	-0.0122118	-0.0366874	-0.00029975	0.0621217	-0.0579407	-0.0922275	0.568997	0.0782715	0.909445	0.435228	0.329913	0.654551	0.468828	0.528573	0.842462
ABCA8	8.20987	-0.00655702	0.0631501	0.136622	-0.00541909	0.000367342	-0.126438	-0.14137	0.0210581	0.170253	0.429548	0.0972696	0.878736	0.110675	0.236481	0.0268719	0.85526	0.960234
ABCA9	7.86451	-0.00188289	0.00846125	0.0273294	0.000382898	0.00015692	0.0351051	-0.0764625	-0.153898	0.711287	0.9224	0.758177	0.993385	0.592467	0.77612	0.372335	0.333475	0.733967
ABCB1	3.27599	0.0228893	-0.188543	-0.101059	0.0817759	-0.00050211	0.121862	0.131399	0.0463842	0.00228972	0.110565	0.399605	0.216389	0.234286	0.482091	0.266721	0.822579	0.950241
ABCB10	6.26825	-6.55708e-06	-0.0111898	-0.0477013	0.040903	0.000207111	-0.00281639	0.0161994	0.0147627	0.998041	0.803671	0.310712	0.034569	0.0751618	0.961771	0.574236	0.784676	0.939356
ABCB11	-0.462743	0.0214106	-0.293663	0.171248	0.305575	0.000500889	0.120297	0.126533	-0.135141	0.281257	0.379717	0.610342	0.051353	0.566973	0.779702	0.560122	0.744592	0.927292
ABCB4	4.04062	0.000989777	0.0851315	-0.0893358	-0.0137955	-4.50694e-05	0.108595	-0.180029	-0.0531448	0.891015	0.480563	0.476962	0.799112	0.897393	0.494857	0.0645558	0.754033	0.928917
ABCB5	3.12444	0.00205148	-0.0685188	0.396387	0.0673107	0.000490462	0.221486	0.337532	-0.506118	0.8461	0.700488	0.0299826	0.464746	0.385035	0.383357	0.0465642	0.10132	0.560737
ABCB6	7.1376	-0.000938146	-0.0481584	0.0117846	-0.0366325	-0.000160514	-0.0400836	-0.0630633	0.103617	0.793324	0.432506	0.851271	0.237053	0.427484	0.646571	0.267506	0.313585	0.724885
ABCB7	5.97566	-0.000910781	0.0336238	0.0619663	0.0029501	9.52115e-05	0.0687444	0.0623753	-0.0595008	0.785333	0.547986	0.2849	0.885519	0.470509	0.33703	0.0684901	0.330158	0.732222
ABCB8	7.07382	0.000247561	0.061238	-0.0407847	-0.0538675	-0.000279594	-0.0438704	-0.0721962	0.0535616	0.941459	0.285825	0.485884	0.0353238	0.087658	0.560313	0.0894176	0.48181	0.818929
ABCB9	5.71289	0.00402209	-0.0715575	-0.037852	-0.0813543	-0.000813614	0.0194369	0.110008	-0.204549	0.472562	0.444733	0.695995	0.0553411	0.00604576	0.878664	0.115722	0.118597	0.574533
ABCC1	7.71432	-0.00736483	0.0241141	-0.0619972	-0.0374716	0.000165551	-0.0957873	-0.157008	0.0501142	0.141878	0.763437	0.446882	0.122139	0.251614	0.320533	0.000170935	0.451946	0.803483
ABCC10	6.36867	0.00455377	-0.0604069	-0.0946198	-0.0323567	-0.000362359	0.0800202	0.0593831	-0.0939481	0.132265	0.235804	0.077289	0.226959	0.0433146	0.278019	0.224203	0.28614	0.70784
ABCC11	2.53376	-0.010349	-0.0601352	0.110008	0.0638995	-0.000503117	-0.0165396	-0.598423	0.444176	0.374756	0.768298	0.606354	0.465709	0.38997	0.949106	0.000667949	0.101037	0.560737
ABCC2	4.38779	-0.00267199	0.00965207	-0.0766876	-0.0148845	0.000114171	0.390514	0.140115	-0.214982	0.771519	0.948538	0.611916	0.787076	0.746495	0.04131	0.129067	0.173237	0.624394
ABCC3	8.05704	-0.0193094	0.117408	-0.0194174	0.0244241	-0.000373328	-0.640503	-0.528151	0.271862	0.298174	0.728154	0.952381	0.773593	0.396685	0.10533	4.55912e-05	0.238591	0.672338
ABCC4	4.52383	-0.00220177	-0.0194392	-0.150656	0.0512703	0.000276594	-0.11529	-0.0726633	0.110045	0.716646	0.850686	0.161542	0.262516	0.301381	0.398594	0.300617	0.415315	0.783423
ABCC5	7.09729	-0.00251405	-0.00330233	-0.19422	0.00611783	0.00013561	0.0300917	0.206949	-0.248905	0.722197	0.977376	0.118236	0.914709	0.692941	0.852819	0.0291156	0.164117	0.616349
ABCC6	8.04791	-0.00715883	-0.0926261	-0.0387902	-0.0744317	0.000286527	-0.0127365	-0.490156	0.285703	0.361879	0.474571	0.7667	0.0668853	0.244052	0.933121	5.48566e-08	0.0145372	0.416854
ABCC6P1	3.20838	0.019572	0.161258	-0.011654	0.000904255	0.000408413	0.139126	-0.524883	0.505665	0.104536	0.394777	0.951347	0.988025	0.31797	0.535685	5.73983e-05	0.00867972	0.382963
ABCC6P2	2.67492	0.0274575	-0.130515	0.103167	-0.0206208	0.000772675	0.490894	-0.594563	-0.296001	0.0531224	0.553588	0.634883	0.827455	0.186703	0.0591875	0.00102192	0.293243	0.711499
ABCC8	1.82154	0.00335441	0.123361	-0.34629	0.113196	0.000233313	0.229226	-0.0546663	0.280819	0.866296	0.707696	0.307996	0.217088	0.720777	0.54455	0.715967	0.237553	0.671758
ABCC9	8.1329	-0.00181856	-0.0490032	0.112641	0.0258864	6.02959e-05	0.0287053	-0.0790374	0.0505826	0.712093	0.551706	0.187865	0.350466	0.730988	0.776378	0.0769837	0.522292	0.839583
ABCD1	7.25384	0.000227401	-0.131598	-0.0103947	-0.0631217	0.000180414	0.0692734	0.10766	-0.0705572	0.94919	0.0367027	0.868746	0.0381229	0.348535	0.422408	0.0446687	0.457482	0.806695
ABCD2	6.19386	-0.00873918	0.0472927	0.277532	0.122999	0.000693552	-0.0653927	-0.413469	0.393836	0.29185	0.737438	0.0646152	0.0475559	0.0657003	0.719084	0.000360141	0.0385998	0.47683
ABCD3	6.81773	-0.00482146	-0.00272196	0.0632213	0.0299535	0.000235427	0.0323159	-0.0628463	0.128413	0.0640651	0.948313	0.150573	0.0754418	0.0300043	0.549609	0.0264349	0.0132305	0.408254
ABCD4	7.25595	-0.000753589	0.0232353	0.00362047	-0.0329018	-0.000154604	-0.0103769	0.0633568	-0.104944	0.824491	0.682684	0.950484	0.127599	0.251805	0.88614	0.0627251	0.0976165	0.559975
ABCE1	6.81146	-0.00504237	0.00624486	0.0246151	0.0508789	0.000296449	-0.117915	-0.0641307	0.202019	0.0827288	0.89714	0.616722	0.0340679	0.0440272	0.0843655	0.108951	0.00925392	0.38789
ABCF1	7.16849	-0.00130901	-0.030547	0.0857481	0.00682074	-0.000110366	-0.044825	-0.0192384	0.0410176	0.530341	0.387615	0.0236072	0.659143	0.27124	0.345534	0.46459	0.396915	0.771156
ABCF2	6.71063	-0.000762874	-0.00761405	0.0618682	0.00972326	-2.1604e-05	-0.0734819	-0.047813	0.096399	0.830867	0.899973	0.319716	0.697273	0.889245	0.354822	0.244821	0.206757	0.651611
ABCF3	7.16051	0.00219581	0.0140197	0.0337801	-0.0309285	-0.000207656	0.00183917	-0.0140319	-0.0224083	0.374102	0.733785	0.426963	0.086872	0.0759176	0.972972	0.632273	0.67611	0.903375
ABCG1	6.67269	-0.00534704	-0.255711	0.11228	-0.107544	0.00116118	0.182099	0.232315	-0.258333	0.566684	0.106827	0.48939	0.17527	0.0268782	0.425178	0.110814	0.330464	0.732368
ABCG2	5.12286	-0.0117175	0.0787926	-0.19623	0.0294524	0.000116355	-0.168809	0.174168	-0.337266	0.332295	0.701321	0.365752	0.766967	0.84037	0.560937	0.244097	0.282314	0.706783
ABCG4	3.87992	-0.00864627	-0.182908	-0.235822	-0.120855	0.000104225	0.33274	0.0238167	-0.218863	0.339629	0.233514	0.148215	0.11542	0.832623	0.116282	0.862755	0.36453	0.752523
ABHD1	4.2645	0.00518538	-0.00531455	0.0366853	-0.0707027	-3.05026e-05	-0.0672713	0.0087682	-0.080825	0.475953	0.963125	0.754316	0.0315218	0.874544	0.62158	0.848603	0.35404	0.746751
ABHD10	6.56049	-0.0011972	0.0395875	0.0181546	0.00565488	0.000171237	-0.0356794	-0.0529213	-0.00432553	0.551326	0.25247	0.604851	0.732871	0.108642	0.452259	0.0742268	0.935645	0.984331
ABHD11	6.08659	0.000403699	0.0618823	-0.00727493	-0.0262052	-0.000341452	-0.0534889	-0.0072717	-0.0407661	0.953361	0.57788	0.948725	0.466492	0.136687	0.696416	0.891631	0.688674	0.90744
ABHD11-AS1	4.83408	-0.0292877	0.916494	-0.121172	-0.125302	-0.000435356	-1.18759	-0.480405	0.0544743	0.108375	0.00799128	0.69652	0.273398	0.443238	0.00514115	0.0020198	0.879411	0.968241
ABHD12	7.3407	-0.000420586	-0.0820258	0.0193607	-0.0155045	0.000375717	-0.0482435	0.10438	-0.131834	0.908072	0.184963	0.756198	0.580801	0.0367504	0.561691	0.0281092	0.13889	0.595053
ABHD12B	3.89504	-0.0243974	0.670096	0.0837599	-0.01275	-0.000524401	0.0614415	-0.327281	0.344233	0.113298	0.0110322	0.741305	0.854935	0.275643	0.840379	0.0132242	0.120962	0.577925
ABHD13	5.59987	-0.00418328	0.0171953	0.00404483	0.0698982	0.00047022	-0.0438732	-0.010342	0.0210745	0.220678	0.76406	0.944784	0.0134772	0.00627325	0.569842	0.81181	0.797843	0.944238
ABHD14A	6.36113	0.00341967	-0.0908309	0.0909445	-0.0300656	0.000326871	-0.0461869	-0.0429156	0.147948	0.497419	0.271516	0.280111	0.314076	0.0896556	0.650594	0.358887	0.0912527	0.556925
ABHD14A-ACY1	4.94723	-0.00143384	-0.194013	0.13469	-0.0197278	-0.000427448	0.100861	-0.0346524	-0.110855	0.909034	0.362598	0.538924	0.865863	0.596765	0.751619	0.883377	0.790049	0.941787
ABHD14B	8.34214	0.00354803	-0.0406061	0.0744339	-0.0603673	6.53925e-05	-0.00201226	0.0452141	-0.0594685	0.347721	0.509046	0.244136	0.0141734	0.661732	0.979504	0.231236	0.393006	0.769251
ABHD15	7.56296	-0.00658945	-0.044478	0.11593	-0.0146854	0.000611234	-0.0384436	0.0536397	0.136392	0.0800435	0.473492	0.0792906	0.530983	0.000305028	0.631919	0.164486	0.0595142	0.520041
ABHD16A	6.937	-0.000466166	-0.00496787	-0.0407904	-0.0177557	0.000103803	0.00158556	0.0169576	-0.0429076	0.871129	0.918378	0.415967	0.458136	0.49129	0.981258	0.680802	0.575063	0.863505
ABHD16B	5.74515	-0.000626689	-0.102169	-0.0145151	-0.0493311	9.57752e-05	0.000448306	0.116671	-0.116392	0.914599	0.297499	0.884376	0.31353	0.756629	0.997412	0.173673	0.464927	0.810594
ABHD2	7.28255	-0.00548583	0.0907879	0.0397447	0.0617476	0.000173826	-0.0471292	0.0482945	-0.0412951	0.294583	0.298363	0.657206	0.0738004	0.403014	0.67438	0.359349	0.677096	0.903975
ABHD3	6.18277	-0.00312099	-0.0545635	-0.029878	0.0254667	0.000427115	-0.0493225	0.0645456	0.102315	0.390881	0.373564	0.637434	0.358022	0.0155831	0.554173	0.155037	0.227261	0.664027
ABHD4	7.6835	0.00190134	-0.0560813	-0.0125095	-0.041297	6.94218e-05	0.132418	-0.115297	-0.059661	0.69157	0.492588	0.882838	0.188778	0.732531	0.210366	0.0346593	0.518677	0.838372
ABHD5	7.2575	-0.00705829	0.0669664	0.0563601	0.0123831	0.000417707	0.0142937	0.0550843	0.192211	0.124005	0.384291	0.472926	0.721886	0.0656737	0.891969	0.370656	0.0880167	0.552753
ABHD6	7.02391	-0.00387583	-0.0132244	0.0465492	-0.0474303	-0.000103017	-0.018218	0.0733372	-0.0547955	0.355235	0.850173	0.521265	0.148877	0.622466	0.851007	0.195056	0.594172	0.872253
ABHD8	6.07271	-0.000894502	-0.103143	-0.0217915	-0.0532068	0.000613828	0.0662209	0.121016	-0.129685	0.83285	0.150439	0.76271	0.0805766	0.00220401	0.47221	0.0149784	0.146583	0.599989
ABI1	7.11159	-0.000704338	0.00250355	-0.019213	0.0426879	6.31894e-05	-0.0602724	0.0311381	0.0204646	0.804446	0.958059	0.694156	0.0444251	0.61649	0.343177	0.340685	0.738404	0.925159
ABI2	6.84037	-0.00329162	0.0284789	-0.0657988	0.0179923	-0.000137223	0.00583213	-0.0603357	-0.0622648	0.221561	0.533418	0.16681	0.459817	0.373606	0.928666	0.176584	0.445311	0.799456
ABI3	5.28673	0.00633716	-0.0146402	-0.101571	0.0117557	-0.000299952	-0.0629596	-0.01088	0.0527494	0.407025	0.907981	0.438887	0.838161	0.408462	0.713614	0.905839	0.760633	0.931862
ABI3BP	6.80097	-0.0101374	0.135151	-0.0338139	0.0997167	0.000299275	0.0205216	-0.0388153	0.126345	0.244839	0.348684	0.814863	0.0949304	0.41062	0.909322	0.679553	0.459903	0.808294
ABL1	7.97291	-0.0033039	0.0149522	-0.0166624	0.0171056	-0.000117077	-0.105258	-0.0723772	0.134473	0.274381	0.767511	0.747309	0.458559	0.422437	0.12955	0.0697445	0.0686721	0.534156
ABL2	6.87829	-0.00593684	-0.0888401	-0.127146	0.0101346	9.61287e-06	-0.058284	0.0245021	-0.0331852	0.103513	0.149287	0.0520801	0.764756	0.963722	0.526507	0.688754	0.774214	0.936326
ABLIM1	8.62798	0.00105463	0.0182788	0.0312665	0.00794961	3.05067e-05	-0.0317663	0.0632558	-0.0208205	0.75498	0.751877	0.595545	0.789247	0.872577	0.704988	0.245807	0.834638	0.953019
ABLIM2	5.03009	0.0092024	-0.0119056	-0.12522	-0.0288723	-0.000269481	-0.186234	0.0476188	0.126995	0.147893	0.907581	0.225746	0.431622	0.232651	0.150596	0.373962	0.227716	0.664308
ABLIM3	8.80453	0.00886968	-0.0479488	0.0448911	-0.0204629	-0.000842822	0.0579786	-0.00615847	-0.0221295	0.131999	0.621913	0.655286	0.684159	0.0199806	0.681787	0.948219	0.895256	0.971926
ABO	3.75681	0.0131842	0.127538	-0.185871	0.0185624	-0.000219912	0.139725	-0.142779	0.196467	0.232075	0.47352	0.305648	0.770222	0.566312	0.517291	0.164109	0.262934	0.692316
ABR	7.79993	0.00143223	-0.0266463	-0.020633	-0.000530237	-0.000167032	-0.0723945	0.0946444	-0.0808643	0.672492	0.635245	0.722851	0.983156	0.299243	0.348334	0.0267458	0.303244	0.719552
ABT1	6.00904	0.00399135	-0.0116298	0.0132577	0.0105113	-0.000144442	0.00467327	0.0420086	-0.0532759	0.0495457	0.721697	0.690784	0.447373	0.104382	0.912562	0.0656372	0.200756	0.647119
ABTB1	8.07685	0.00567977	-0.0661666	-0.019216	-0.0803883	-0.000417588	0.108712	0.0460102	-0.20149	0.169124	0.331985	0.784633	0.0161064	0.0571271	0.248316	0.40681	0.0530032	0.511982
ABTB2	4.74699	-0.00139776	-0.117129	-0.254158	0.0465663	0.000665194	-0.043471	-0.244331	0.425471	0.833093	0.309989	0.0376239	0.438108	0.0721775	0.783166	0.025382	0.0295898	0.46597
ACAA1	8.0533	0.000723496	0.00244779	0.0452373	-0.0375228	-9.42855e-05	0.026409	-0.0497208	-0.00637312	0.805744	0.959874	0.366097	0.0347724	0.388609	0.661383	0.0749527	0.896598	0.972527
ACAA2	8.54965	-0.0013887	0.0120018	0.0785236	-0.0282621	0.000188673	-0.0416044	-0.0395901	0.0160186	0.741343	0.866057	0.282141	0.292916	0.266646	0.642717	0.359077	0.840219	0.954965
ACACA	7.53762	-0.00864059	-0.0102719	0.0180651	0.0732543	0.000178576	-0.0683212	-0.460944	0.405091	0.281839	0.940473	0.896858	0.208138	0.617494	0.688068	6.3624e-05	0.0248819	0.450953
ACACB	9.72831	-0.000188299	-0.0177646	0.130317	-0.00936264	-0.000426542	0.113813	0.0353188	0.0393306	0.972749	0.84851	0.18315	0.830006	0.159275	0.383964	0.664362	0.779499	0.937848
ACAD10	6.70589	-0.00279963	-0.0517191	-0.00359559	-0.015062	-0.000113981	0.0296135	-0.00751207	-0.0320943	0.339742	0.280274	0.941072	0.285718	0.209127	0.606664	0.725372	0.417873	0.784206
ACAD11	7.51208	-0.00376864	-0.0223887	0.0446479	0.00700792	-0.000152882	0.139347	-0.161231	0.171247	0.516092	0.812454	0.643912	0.756307	0.285099	0.22224	0.000136577	0.00968641	0.395567
ACAD8	6.65495	0.00139529	0.0475046	-0.0230903	-0.0269331	-0.000102096	0.0836667	-0.0122963	-0.0311671	0.542056	0.219986	0.555438	0.0865269	0.299462	0.0962124	0.624016	0.492489	0.825434
ACAD9	7.2108	0.00217719	0.0807583	0.00429018	-0.0269758	0.000110763	0.0931472	-0.112991	0.0996177	0.59272	0.234803	0.950607	0.270183	0.479087	0.276393	0.00797729	0.164423	0.616349
ACADL	6.31217	-0.00280842	-0.000136632	-0.0159233	0.026265	0.000385884	0.146682	-0.199072	0.205996	0.615534	0.998841	0.869265	0.521093	0.146384	0.233921	0.00906751	0.103578	0.565774
ACADM	7.63265	-0.00105652	-0.0435997	0.00249449	-0.0022359	0.00054264	0.129991	-0.0895592	0.147125	0.84138	0.616164	0.977909	0.94147	0.0088083	0.240368	0.0755939	0.101635	0.561703
ACADS	8.22151	0.00297855	-0.0196179	-0.041481	-0.0559093	-4.08836e-05	0.0665964	-0.0733845	0.0291681	0.51167	0.793852	0.592726	0.0673083	0.830661	0.487173	0.14038	0.737954	0.925148
ACADSB	7.20515	-0.00492887	0.0205294	0.0552874	0.00493886	0.000475108	0.0106089	-0.0608089	0.0384804	0.220153	0.760391	0.426143	0.862206	0.0124118	0.904203	0.207336	0.661073	0.899144
ACADVL	10.072	0.000688685	0.000600718	-0.0299861	-0.0562845	-0.000229791	0.00880589	-0.0135985	-0.0452987	0.842416	0.99158	0.606174	0.00314473	0.042432	0.897899	0.602792	0.351004	0.745708
ACAP1	5.35387	0.00398122	-0.0232581	0.00367508	-0.0214389	-0.000876031	0.113788	-0.155586	-0.0273196	0.680879	0.888309	0.982791	0.764662	0.0769808	0.602689	0.214912	0.900011	0.973631
ACAP2	6.76548	-0.00311224	0.0322565	-0.0632748	0.0922511	0.000480835	-0.0680573	-0.0412546	0.112511	0.367253	0.586112	0.297958	0.00499856	0.0125096	0.416507	0.431511	0.257349	0.68935
ACAP3	8.19247	0.00012809	-0.0477317	-0.132917	-0.0578983	-0.000775031	0.0771261	0.145779	-0.108364	0.975352	0.488792	0.0688074	0.0660293	0.00067003	0.40581	0.00827157	0.249576	0.681903
ACAT1	8.27649	-0.00113588	0.0159198	0.0563402	-0.0231161	0.000141143	0.103427	-0.0319068	0.0270764	0.776031	0.809608	0.412743	0.385341	0.415608	0.235591	0.477731	0.73599	0.923996
ACAT2	6.24469	-0.00558972	0.106854	-0.0724623	0.0304907	-0.000371899	-0.0967993	-0.210179	0.0487437	0.179354	0.137616	0.315803	0.268014	0.0342661	0.274133	4.61102e-05	0.541547	0.848482
ACBD3	6.80111	-0.00218682	-0.0228234	-0.0109942	0.0409159	0.00018138	-0.0767615	0.0322521	0.102877	0.461289	0.648287	0.830069	0.0578369	0.163874	0.251199	0.332397	0.107402	0.567373
ACBD4	7.43013	0.000391434	0.0262377	-0.114074	-0.0685838	0.000265987	-0.0296866	-0.142056	-0.0280856	0.944263	0.776251	0.236535	0.0874919	0.272645	0.801747	0.0298258	0.811036	0.947813
ACBD5	6.82867	-0.00479865	0.0329439	0.0876228	0.0125185	0.000382466	-0.00222295	-0.00918378	0.0448555	0.193821	0.58835	0.165051	0.624659	0.0238596	0.97778	0.828783	0.569171	0.861808
ACBD6	6.39129	0.00311383	-0.0153862	0.0266333	-0.0273729	4.55094e-05	0.0321153	0.119256	-0.0776927	0.177067	0.689512	0.501147	0.152243	0.707968	0.557963	0.00112545	0.210061	0.653426
ACBD7	4.32019	-0.00331485	-0.0452313	0.247298	0.0333513	0.000119162	-0.215688	-0.0651329	0.0955058	0.604634	0.680584	0.0300993	0.569436	0.753753	0.200739	0.56394	0.654172	0.897191
ACCN2	4.76725	-0.00575701	0.0832277	0.00676748	-0.00675232	-0.000114982	0.079444	0.0747117	-0.0997823	0.446675	0.504659	0.957265	0.872096	0.674267	0.601999	0.271308	0.414403	0.783262
ACCN3	5.69057	0.00078876	0.321372	-0.479781	-0.143584	-0.000970205	0.360245	0.39884	-0.696695	0.954791	0.168326	0.0597942	0.0567227	0.0521891	0.231305	0.0013899	0.00246997	0.288098
ACCS	7.09046	0.00676639	0.143578	0.130335	-0.0698549	-0.00031276	0.0467966	0.00518856	-0.24409	0.330847	0.204401	0.24855	0.085695	0.232839	0.730691	0.933736	0.044433	0.491897
ACD	6.01079	0.00565606	0.0197059	0.00566946	-0.0373214	-0.000227712	0.0566948	0.0868931	-0.142434	0.067876	0.69961	0.913588	0.142418	0.168689	0.43002	0.0556255	0.0845126	0.547114
ACE	8.09879	-0.00744804	0.113403	-0.13654	-0.0327278	1.75186e-05	-0.140003	-0.0320558	0.0133731	0.238037	0.292404	0.220481	0.563243	0.960591	0.376025	0.752189	0.94526	0.987212
ACE2	3.62041	0.00802784	-0.251208	0.0017049	-0.00135442	-0.000200786	-0.400064	-0.176922	0.380296	0.57284	0.325973	0.994706	0.989006	0.742575	0.227373	0.210456	0.186683	0.634675
ACER2	4.9131	-0.0107431	0.00822737	0.130962	0.0707047	0.000432192	0.00114218	0.0877782	0.0802658	0.0626054	0.931023	0.181868	0.11719	0.127345	0.993007	0.258429	0.565627	0.859642
ACER3	6.1469	-0.00980285	-0.0446935	0.0265703	0.106647	0.00108291	-0.243236	-0.215685	0.341341	0.115982	0.661309	0.79485	0.00440856	7.39703e-06	0.0573747	0.000129783	0.00135916	0.276888
ACHE	4.36899	0.0077471	0.265193	-0.419375	-0.0871412	6.00962e-05	-0.155012	-0.309308	0.182337	0.485242	0.17225	0.0367498	0.230858	0.884949	0.499547	0.00930372	0.374172	0.756942
ACIN1	8.0539	0.0033132	-0.00536522	-0.00905972	-0.0326904	-0.000357169	0.0301606	0.0318061	-0.0275308	0.165117	0.892502	0.824536	0.100347	0.0086469	0.590321	0.364202	0.662332	0.899606
ACLY	8.00685	-0.0108391	-0.0658116	-0.0120494	0.11275	-0.000654799	-0.311955	-0.382573	0.444584	0.194104	0.651794	0.935179	0.103583	0.128991	0.112633	0.00188673	0.0404556	0.48275
ACN9	5.30083	0.0020657	-0.0134305	-0.0628273	0.0258589	0.000233109	-0.0223573	-0.0902514	0.221825	0.556798	0.820804	0.302996	0.30163	0.13179	0.770618	0.0302507	0.00493203	0.336642
ACO1	9.16518	-0.00477283	0.0507133	0.097588	-0.0124416	0.000262262	0.00368258	-0.0921491	0.151102	0.162638	0.37723	0.104249	0.596451	0.0906089	0.96067	0.0288739	0.0447731	0.491897
ACO2	8.50875	0.000397729	-0.0669618	0.075285	-0.0462578	0.000149952	0.0190398	-0.141425	0.12926	0.911755	0.269368	0.231302	0.0613407	0.337854	0.805974	0.0015926	0.082723	0.543736
ACOT1	7.31514	-0.00742347	-0.278289	0.19991	0.0565775	0.000238613	-0.0310057	-0.126484	0.216558	0.650915	0.299858	0.477357	0.0815168	0.206622	0.921264	0.0122228	0.0135779	0.411511
ACOT11	2.98956	0.00213525	0.0431477	0.0127581	0.0852366	-1.16526e-05	-0.635006	-0.0369594	0.283361	0.8309	0.801677	0.941079	0.35883	0.983065	0.0255205	0.808928	0.397912	0.771616
ACOT13	6.70719	-0.00275865	0.014685	0.137299	-0.0090453	0.000465901	-0.0274623	0.056825	0.0106635	0.376909	0.781132	0.0157112	0.722067	0.00665695	0.711973	0.21328	0.897951	0.97307
ACOT2	8.81853	-0.00880699	-0.021177	0.0693311	-0.0302156	0.000385555	0.0536642	-0.0556795	0.126149	0.0836103	0.794041	0.402238	0.270379	0.031416	0.587835	0.200171	0.109282	0.569626
ACOT4	5.91748	0.00134118	-0.0998272	0.0401317	-0.0168133	7.68543e-05	-0.0454454	-0.13461	0.138521	0.80766	0.295927	0.679583	0.701762	0.785142	0.722949	0.0847121	0.324028	0.728723
ACOT6	3.17248	-0.0013183	-0.127517	0.214654	-0.0666609	0.00122728	0.0247139	0.304809	0.0634202	0.847648	0.278249	0.079141	0.2544	0.00208941	0.888617	0.00692968	0.744934	0.927292
ACOT7	6.17349	0.00235949	-0.0434358	0.00559029	-0.0391164	0.000226595	-0.0855767	-0.0700578	0.134428	0.621069	0.594383	0.946629	0.289194	0.328422	0.434994	0.255622	0.238433	0.672243
ACOT8	6.08134	0.00351547	0.0342498	-0.036616	-0.0683894	-0.000299169	0.052789	-0.108553	0.00916157	0.283035	0.532987	0.517807	0.0114326	0.0870676	0.478914	0.0238388	0.910751	0.977195
ACOT9	6.8799	-0.000283504	-0.00830862	-0.0386822	0.00201048	-0.000175825	-0.0361439	0.00480125	0.0151677	0.906695	0.839955	0.363276	0.921757	0.185268	0.535009	0.893611	0.819265	0.949457
ACOX1	8.34889	-0.00343339	0.0483988	0.104792	0.0243652	0.000237786	0.0350969	-0.32779	0.262259	0.480462	0.555574	0.213703	0.44964	0.25049	0.730858	3.14087e-06	0.010772	0.395567
ACOX2	6.73976	0.00170706	-0.054265	0.0354444	-0.0476199	-4.74284e-05	0.0891411	-0.0277251	0.0024657	0.650584	0.39083	0.582931	0.0674008	0.772161	0.274328	0.514516	0.973815	0.994105
ACOX3	6.48833	0.00104029	-0.0207039	-0.06682	-0.0402723	5.79783e-05	0.110067	-0.110372	-0.0201239	0.758055	0.713648	0.251058	0.0206313	0.575329	0.113681	0.000237791	0.657763	0.897976
ACP1	7.1391	-0.00102085	-0.029672	-0.000510989	0.0206833	0.000146412	0.00831899	0.027966	0.0175506	0.363782	0.128104	0.979206	0.0544475	0.0328934	0.771054	0.159679	0.623827	0.88671
ACP2	7.31708	-0.0029468	-0.0178014	-0.0112732	-0.021696	0.000199659	-0.0970764	0.0579032	-0.110193	0.616345	0.856147	0.910722	0.604894	0.443529	0.457841	0.385745	0.394667	0.770331
ACP5	7.34171	-0.000518251	-0.105315	-0.488969	0.0942586	0.000342445	-0.374688	0.363595	-0.502584	0.980801	0.753058	0.179795	0.592572	0.71758	0.455748	0.114525	0.374747	0.756942
ACP6	4.63506	0.00736204	-0.0242017	0.0475823	0.0139563	9.04675e-05	0.128118	0.0956385	-0.123814	0.101791	0.739136	0.519487	0.640198	0.630225	0.180272	0.0540478	0.167837	0.620554
ACPL2	5.16472	-0.00577522	-0.0100579	0.0377991	0.0365597	0.000282471	0.0592365	0.073319	-0.128157	0.126336	0.870437	0.549854	0.139393	0.0716592	0.454149	0.0667401	0.0827027	0.543736
ACPP	1.7424	-2.9896e-05	0.212646	-0.130982	0.102729	-0.000209615	-0.0308458	-0.0466204	-0.0828801	0.998475	0.422522	0.629105	0.374457	0.764736	0.928325	0.791581	0.804494	0.945701
ACR	5.36995	-0.00257494	-0.051987	-0.20497	-0.14675	-0.000838945	-0.035151	0.29064	-0.467475	0.793629	0.757559	0.261457	0.0900969	0.144556	0.888718	0.0485124	0.103952	0.565774
ACRBP	4.50104	-0.0152364	0.0505959	-0.131853	-0.0309777	0.000348923	-0.0268663	0.272192	-0.247507	0.136219	0.758152	0.442802	0.680394	0.449895	0.907255	0.0299205	0.300542	0.717328
ACRC	4.84105	0.00794103	0.118847	0.0724454	-0.116042	-0.000217651	-0.018176	0.00112632	-0.0731565	0.148628	0.210106	0.445714	0.0225521	0.518884	0.897056	0.990844	0.683038	0.906029
ACSBG1	2.47762	-0.000643751	0.0247757	-0.0726485	0.081585	-0.000613608	-0.187287	-0.0280874	0.0939302	0.936283	0.855774	0.605815	0.204562	0.125881	0.313327	0.781933	0.622959	0.88671
ACSF2	7.1641	0.000575789	0.0333677	0.0455599	-0.0473598	-5.34821e-05	-0.0575188	0.118046	-0.0336544	0.914776	0.713201	0.630335	0.215457	0.82566	0.638108	0.0640274	0.770536	0.93568
ACSF3	6.23353	0.000669997	-0.039478	-0.00586423	-0.0241466	-2.35607e-05	0.00111147	-0.081104	0.0429586	0.798176	0.366842	0.895483	0.141953	0.816637	0.983841	0.00336713	0.360673	0.750909
ACSL1	10.1715	-0.00813756	-0.0578009	0.0760533	0.0279477	0.000458255	0.0940866	-0.160596	0.439655	0.375203	0.697691	0.622823	0.54964	0.139706	0.609018	0.0437425	0.00289974	0.288098
ACSL3	7.29968	-0.0102468	0.0303153	-0.04201	0.0472368	0.000488173	-0.149006	-0.224448	0.271996	0.0191846	0.668277	0.562331	0.121843	0.0108182	0.110388	7.35651e-05	0.0052319	0.339984
ACSL4	7.23242	-0.00510349	0.00938457	-0.0369054	0.0931627	0.000411227	-0.104521	-0.0974074	0.167019	0.207664	0.891001	0.596942	0.00548288	0.033336	0.254039	0.0580824	0.0844356	0.547114
ACSL5	6.82333	0.00476105	-0.0600045	-0.013686	-0.000781363	8.01505e-05	-0.0197276	0.16951	-0.0956476	0.138465	0.259338	0.799743	0.970425	0.540972	0.775496	2.07646e-05	0.132827	0.590486
ACSL6	4.17706	-0.00151244	-0.0164769	0.151791	0.00356606	-0.000731499	0.0179935	0.0181195	0.112956	0.869371	0.916047	0.34696	0.96637	0.222956	0.940573	0.917594	0.708688	0.917143
ACSM3	-0.941264	0.00885533	0.27103	-0.298555	0.421718	-0.000598107	-0.654413	0.00067939	0.734868	0.651787	0.397523	0.344258	0.0100667	0.469311	0.136722	0.99727	0.0938296	0.557059
ACSM5	6.6956	0.00892267	-0.302997	0.106456	-0.0655111	0.000478873	0.323022	0.182661	-0.0836868	0.3446	0.0621732	0.509111	0.249484	0.221893	0.11277	0.0648898	0.607204	0.877273
ACSS1	6.61536	0.00670949	-0.039232	-0.0524738	-0.0334667	-0.000311492	0.0318155	0.0835041	-0.180796	0.0829821	0.539848	0.429744	0.322304	0.156002	0.732534	0.16885	0.111841	0.570824
ACSS2	9.08227	-0.00959159	-0.0513559	0.0847826	-0.00431066	-0.000289349	-0.0560225	-0.184462	0.148886	0.112617	0.613601	0.419658	0.924375	0.341006	0.679079	0.0286892	0.307776	0.722619
ACSS3	6.43679	-0.00169873	0.00283569	0.164731	0.0368769	0.000442653	0.143067	0.118187	-0.0897777	0.837662	0.9836	0.258448	0.444848	0.153933	0.418049	0.133736	0.523168	0.839612
ACTA2	8.85237	-0.000282689	-0.00474499	-0.103584	-0.10148	-0.000531162	-0.181789	0.302843	-0.175444	0.980427	0.980864	0.612914	0.276684	0.346401	0.521609	0.044768	0.546521	0.851281
ACTB	11.705	6.89539e-05	-0.0329002	-0.109763	-0.0460337	0.000157594	-0.119907	0.00319103	0.0726176	0.989529	0.713928	0.239028	0.30224	0.570208	0.34916	0.966166	0.613066	0.880486
ACTG1	10.6986	-0.00222048	-0.00469291	-0.0590408	-0.0192948	-2.18852e-05	-0.150395	0.0181448	0.0242259	0.655562	0.955957	0.49991	0.653171	0.935291	0.224752	0.805554	0.864094	0.96351
ACTG2	5.28513	0.0144263	-0.455334	-0.297419	-0.226677	0.000399988	0.170435	0.463377	-0.30373	0.324662	0.0646769	0.260216	0.123077	0.671024	0.680463	0.0924487	0.553501	0.854897
ACTL10	3.339	0.0004219	0.204114	0.0301837	-0.0309701	-0.000580179	-0.105571	-0.0724055	0.121204	0.942397	0.0505206	0.768537	0.557644	0.110454	0.483692	0.48663	0.518193	0.83822
ACTL6A	6.29121	-0.00124162	-0.0227522	0.0567255	0.0322299	7.06867e-05	-0.0331651	0.0484171	0.0677604	0.634496	0.604158	0.208824	0.0883952	0.541	0.565606	0.115218	0.22893	0.666292
ACTN1	8.85808	-0.00308638	0.0285311	-0.0511522	0.00586532	0.000106735	-0.128687	-0.145326	0.167088	0.489134	0.708196	0.507422	0.865791	0.619677	0.209438	0.0177299	0.132106	0.589221
ACTN2	3.6877	0.00250053	-0.212953	-0.113879	-0.145619	-1.18053e-05	0.00156799	0.177271	-0.327787	0.861775	0.357249	0.636113	0.206359	0.987811	0.996276	0.389826	0.410231	0.779375
ACTN4	9.48495	0.00585093	-0.000645915	-0.000727584	-0.0524459	-0.000116429	-0.0751257	0.00905619	0.0218034	0.0859309	0.990722	0.989835	0.0199104	0.390256	0.299958	0.786923	0.728689	0.922412
ACTR10	7.21721	0.000759634	0.0349255	0.00756903	0.0177658	0.00010996	0.000330999	-0.00428161	0.0462194	0.671936	0.259695	0.80821	0.259382	0.270036	0.993927	0.878882	0.369907	0.75537
ACTR1A	8.21986	0.00133327	-0.00486767	-0.00352424	-0.0219306	5.71226e-05	-0.0322474	-0.0746411	0.0586814	0.525078	0.890959	0.922504	0.191994	0.589245	0.504274	0.0135908	0.268341	0.696561
ACTR1B	7.76589	0.00116317	-0.00418465	-0.0461728	-0.0281268	-0.000204734	0.00690369	0.0642031	-0.0392783	0.614016	0.912217	0.243953	0.0420489	0.0216663	0.884668	0.00414853	0.303382	0.719552
ACTR2	8.32691	-0.00488154	-0.00638747	0.0152538	0.0637022	0.000554158	-0.105288	-0.0215614	0.11991	0.221415	0.922758	0.820158	0.024229	0.00178242	0.224307	0.603158	0.140739	0.59625
ACTR3	7.68459	-0.00465756	-0.0103872	-0.027027	0.0650279	0.000227646	-0.14235	-0.0543414	0.124788	0.329564	0.896893	0.741418	0.102398	0.336504	0.204922	0.398783	0.312817	0.724734
ACTR3B	4.75908	0.00603197	-0.0127919	0.120631	0.00882736	-0.000102737	-0.0590663	-0.0820616	0.138675	0.103749	0.834498	0.0584344	0.747749	0.564076	0.471216	0.0900822	0.114562	0.572119
ACTR3C	3.48142	-0.0134373	0.364157	0.186491	0.0282922	-0.000994789	0.114083	-0.260605	-0.0418472	0.307819	0.116353	0.425193	0.797783	0.192809	0.709683	0.239122	0.910373	0.977182
ACTR5	5.25222	0.00679474	-0.0133087	-0.0039048	-0.0141941	-0.000379228	-0.0437387	0.156284	-0.169168	0.0273796	0.788561	0.938928	0.554127	0.0186423	0.531659	0.000521656	0.033187	0.468274
ACTR6	6.01087	-0.000165196	0.00949772	-0.00140147	0.016124	0.00018613	0.0415466	0.0492467	0.0213726	0.942373	0.807993	0.972003	0.418233	0.14411	0.456946	0.17209	0.740082	0.925908
ACTR8	5.69732	-0.00319011	0.0397411	0.128024	0.0248743	0.000165701	-0.024245	-0.0622339	0.0565658	0.222721	0.364989	0.00701883	0.179642	0.158751	0.668161	0.0498064	0.315522	0.725318
ACVR1	6.24036	-0.000277232	-0.0795787	0.0529877	0.012592	0.000497801	0.0407785	0.128675	-0.0578328	0.939673	0.194674	0.391654	0.458589	9.04301e-05	0.573493	3.58642e-05	0.221015	0.660812
ACVR1B	6.52711	-0.000598967	0.0444706	0.0465956	0.0370686	-7.57372e-05	-0.00265363	0.037079	0.0289502	0.858402	0.433985	0.425482	0.155904	0.640189	0.972295	0.397018	0.714982	0.919111
ACVR1C	7.3106	-0.00559783	0.0164969	0.058766	0.0589221	0.000716466	0.135552	0.0100742	0.0966567	0.534767	0.913714	0.708689	0.331071	0.0581532	0.488003	0.916789	0.579527	0.865147
ACVR2A	6.22687	0.00213467	-0.00746769	0.0445025	-9.71037e-05	-0.000267778	0.0439871	-0.00601318	-0.0491533	0.617758	0.915531	0.542527	0.997069	0.128885	0.625015	0.887129	0.527766	0.841937
ACVR2B	5.40647	-0.00130161	0.0776018	0.0346624	0.041127	-0.000179979	-0.0250534	0.110057	-0.115767	0.733993	0.242722	0.604199	0.263441	0.436115	0.801459	0.114171	0.364203	0.75231
ACVRL1	7.73178	0.00853352	-0.0997542	0.00318423	-0.0506807	-0.000451868	-0.0105974	0.051488	-0.0444346	0.0220971	0.100028	0.958128	0.0346582	0.00495261	0.88974	0.162987	0.51001	0.833512
ACY1	6.98917	0.00376428	-0.00674199	0.000182122	-0.0564386	8.81051e-05	-0.0167532	-0.0793866	0.0900474	0.363309	0.922267	0.997957	0.0622656	0.638602	0.853814	0.11579	0.320737	0.727723
ACYP1	4.75549	0.00526773	-0.0108079	-0.0407003	0.00229384	-0.000272221	0.0094291	0.0458315	-0.0565643	0.229503	0.882232	0.583987	0.948587	0.234978	0.924963	0.452714	0.613223	0.880486
ACYP2	6.3983	-0.00117233	-0.0295546	0.00223078	0.00661484	0.000335363	-0.00818051	-0.124481	0.142711	0.787282	0.679561	0.975547	0.810767	0.0586783	0.927318	0.00912209	0.0873599	0.551789
ADA	5.8537	0.00676252	0.0578009	0.00141274	-0.0145062	-0.000144003	0.0334497	-0.0441134	-0.00984364	0.227074	0.518741	0.987622	0.620943	0.441127	0.75964	0.323325	0.903946	0.974278
ADAD2	3.44206	0.00771968	-0.333186	0.416695	-0.131837	0.000439021	0.253393	-0.131912	-0.0367068	0.728494	0.354022	0.250509	0.190403	0.492938	0.533427	0.358656	0.884078	0.969733
ADAL	5.46319	0.000153267	0.12352	0.169995	-0.0347499	0.000433583	0.0546348	-0.0127318	-0.023025	0.978262	0.193415	0.0801164	0.279802	0.0398122	0.635038	0.802244	0.805896	0.946024
ADAM1	4.50964	0.016721	0.120842	0.0271845	-0.0443718	-0.000344159	0.349414	0.103288	-0.181985	0.00154927	0.15107	0.744499	0.291015	0.229815	0.00448088	0.207572	0.184229	0.63239
ADAM10	6.12135	-0.00683173	-0.0259655	0.0373222	0.0979118	0.000775094	-0.140775	-0.045221	0.108157	0.123924	0.723546	0.620087	0.00632316	0.000431708	0.159387	0.387921	0.290387	0.709509
ADAM11	3.62409	0.00565464	0.0936659	-0.168188	0.0400895	-0.00068517	0.214012	0.257577	-0.366239	0.49806	0.5074	0.255636	0.483663	0.0686855	0.24456	0.0079488	0.032083	0.467286
ADAM12	7.25889	-0.0195188	0.0721152	-0.0523971	0.0654555	0.000760492	-0.160699	-0.182346	0.193563	0.0135822	0.565195	0.676071	0.0664498	0.000784122	0.277854	0.00129475	0.0540922	0.513414
ADAM15	8.76091	0.00568623	-0.0972575	-0.01755	-0.0429147	-0.000549646	-0.0235771	-0.0536578	0.0751842	0.079416	0.0746339	0.744972	0.0697821	0.00113468	0.736808	0.170276	0.288895	0.708418
ADAM17	6.17348	-0.00436369	-0.0943025	-0.0669807	0.0562658	0.000323398	-0.00629773	-0.021173	0.0538902	0.245221	0.14043	0.304475	0.0738627	0.0914714	0.941651	0.679387	0.572758	0.862458
ADAM19	5.1789	-0.00394108	-0.0550658	-0.0873839	0.0292915	-0.000657886	0.110901	-0.040429	-0.0420604	0.517757	0.596373	0.423925	0.579131	0.0662933	0.448733	0.672357	0.802867	0.945659
ADAM22	6.3852	-0.00820174	0.130418	-0.0370776	0.0517661	0.000453537	-0.0759708	-0.164116	0.113987	0.204748	0.241489	0.739141	0.302506	0.139672	0.598193	0.0544811	0.463499	0.810311
ADAM23	3.54682	-0.000780464	-0.1321	0.035728	0.00198558	-3.96595e-05	-0.208864	-0.30166	0.304288	0.950578	0.526375	0.871326	0.977173	0.930845	0.434647	0.0116513	0.145005	0.599098
ADAM28	4.06376	-0.00521853	0.0876993	0.0062974	0.0390911	-0.000260375	-0.0917144	-0.0410531	-0.226616	0.501394	0.502458	0.962175	0.531915	0.503168	0.602441	0.690813	0.262709	0.692292
ADAM32	4.64683	-0.00013711	0.224805	0.0837857	-0.0671817	-0.000128645	-0.0175798	-0.201464	0.0520655	0.981285	0.0281557	0.394811	0.0446448	0.536229	0.879567	0.000648944	0.572608	0.862458
ADAM33	7.94512	0.00134044	0.0543122	-0.112413	-0.0247899	-0.00050787	-0.00831355	0.0865379	-0.070475	0.877711	0.702099	0.438278	0.634221	0.133061	0.962146	0.286231	0.633476	0.88896
ADAM8	5.40481	-0.00497511	-0.138723	-0.0635515	0.0500695	-0.000558606	0.0426028	-0.121491	-0.0380128	0.638199	0.430466	0.729953	0.557474	0.317943	0.858917	0.409959	0.88713	0.970828
ADAM9	7.42783	-0.00428811	-0.0226785	0.0285159	0.0626986	0.000537033	-0.0665049	0.175636	-0.158568	0.476954	0.822478	0.784017	0.16052	0.0474978	0.62475	0.0147703	0.240097	0.673961
ADAMDEC1	2.10308	0.0137985	0.392109	-0.268287	0.081266	0.000249052	-0.676834	-0.280017	0.211713	0.565638	0.30097	0.487049	0.611326	0.775892	0.184717	0.183811	0.664124	0.899606
ADAMTS1	6.54226	0.0106063	-0.11029	0.0165012	0.0437356	-0.000279558	-0.0446444	-0.201833	0.306305	0.220018	0.450531	0.909051	0.507825	0.497622	0.812426	0.0677042	0.118961	0.574562
ADAMTS10	8.83091	-0.00202606	0.144033	-0.226786	-0.124155	-0.000344146	-0.00530326	-0.113645	-0.163866	0.806701	0.285917	0.106345	0.0265141	0.322138	0.974666	0.191926	0.312907	0.724735
ADAMTS12	5.9912	-0.011577	0.00861669	0.11412	0.0514753	0.000560417	-0.151715	-0.325345	0.300407	0.0484177	0.927441	0.241736	0.137838	0.0118366	0.204058	3.14327e-06	0.00673815	0.35047
ADAMTS13	5.94647	-0.00366183	-0.058856	-0.151262	-0.0888965	-0.00048133	0.0837857	0.0256632	-0.152595	0.458668	0.476794	0.0902419	0.0442123	0.100578	0.484414	0.744692	0.290801	0.709661
ADAMTS14	3.77997	-0.0089744	-0.40973	-0.273408	-0.0611423	0.000831089	0.367242	0.563687	-0.423591	0.664329	0.229684	0.452949	0.748022	0.471294	0.482243	0.094729	0.480264	0.817867
ADAMTS15	8.27977	-0.0108442	-0.11991	-0.136137	0.0124964	0.000172714	-0.142651	0.040093	0.152153	0.0544703	0.201872	0.164264	0.797357	0.565155	0.301818	0.635172	0.345395	0.741899
ADAMTS16	5.07708	-0.0241211	-0.196375	-0.301262	0.0469614	0.000305619	0.326626	0.0950769	-0.199553	0.113322	0.439339	0.263122	0.619661	0.620739	0.31579	0.548683	0.472034	0.815072
ADAMTS17	3.25725	0.00727673	-0.0361879	-0.28202	0.0377944	0.000268621	-0.199403	0.0327996	0.324413	0.346179	0.782864	0.0468418	0.59871	0.531588	0.320066	0.786195	0.170019	0.622687
ADAMTS18	7.54452	-0.00838737	-0.210869	-0.214468	-0.213377	0.00165868	0.248492	0.519321	-0.571159	0.448827	0.263344	0.286687	0.0561858	0.0165245	0.41947	0.0128466	0.147666	0.601568
ADAMTS2	8.80951	-0.0108441	0.103284	-0.0554625	-0.0182105	-0.000228821	-0.128354	-0.198608	0.121822	0.032751	0.225721	0.523605	0.59431	0.300911	0.24434	0.00140643	0.246834	0.679979
ADAMTS3	4.4719	-0.000404821	0.0472728	-0.172685	-0.0718535	0.000364142	-0.188543	0.0255654	0.0365436	0.942538	0.625106	0.0934073	0.16962	0.260922	0.206286	0.779277	0.839363	0.95467
ADAMTS4	6.17404	-0.00142138	0.0119436	-0.00458008	-0.0127499	-0.000730769	-0.294615	-0.259969	0.536364	0.874252	0.937904	0.976281	0.847033	0.100449	0.158115	0.0269016	0.0143302	0.415469
ADAMTS5	7.29295	-0.000326087	0.0103895	-0.0217134	0.0606341	0.000356347	-0.100862	-0.0806728	0.18151	0.950048	0.907576	0.810127	0.153058	0.170582	0.403789	0.249366	0.166613	0.619301
ADAMTS6	4.22119	-0.0065908	-0.114481	-0.100593	0.0546801	0.000116995	-0.120168	-0.0631264	-0.0664717	0.439101	0.423013	0.500301	0.491047	0.806309	0.56909	0.644656	0.804449	0.945701
ADAMTS7	7.28493	-0.000326869	0.0479657	-0.110226	-0.061131	-0.000423224	0.0674384	-0.00694116	-0.0257368	0.93147	0.460828	0.105877	0.0638169	0.0546072	0.459793	0.906131	0.806647	0.946153
ADAMTS8	3.75808	0.00277224	-0.109879	-0.413217	-0.100776	-9.90854e-05	0.102144	-0.0499053	0.0192473	0.843249	0.636164	0.0972161	0.390143	0.892289	0.749754	0.798024	0.957191	0.989403
ADAMTS9	6.74186	-0.00988413	-0.134245	-0.00880847	0.0548294	-0.000207233	-0.117426	0.0200744	0.255617	0.125927	0.204878	0.935055	0.261817	0.496095	0.415977	0.803359	0.0940907	0.557059
ADAMTS9-AS2	2.99583	0.00692284	0.0374276	0.0633767	0.0645903	0.000312328	0.058548	0.182237	-0.20072	0.360781	0.769064	0.630539	0.283416	0.394906	0.737125	0.0671942	0.273327	0.701855
ADAMTSL1	5.57198	-0.00102145	0.213487	0.240818	-0.0634101	-0.000210643	0.168984	0.104114	-0.758699	0.949034	0.388713	0.332847	0.434614	0.679113	0.559321	0.357626	0.0028618	0.288098
ADAMTSL2	5.49335	0.0134403	-0.106095	-0.302208	-0.17743	0.000545834	-0.172758	0.0426305	0.167073	0.119613	0.455083	0.04964	0.0176575	0.221466	0.413304	0.717986	0.479096	0.817747
ADAMTSL3	6.19578	-0.00960064	-0.209097	-0.0459712	0.0126037	-0.000245137	0.0989782	-0.10338	0.171483	0.204895	0.102474	0.723043	0.82124	0.509415	0.556315	0.29438	0.323812	0.728723
ADAMTSL4	7.86655	-0.00479521	-0.152885	-0.0685414	-0.012878	-0.000296792	0.0806785	0.288554	-0.208392	0.511263	0.218155	0.586132	0.799451	0.373104	0.618676	0.00157825	0.173494	0.624394
ADAMTSL5	4.89396	-0.0227135	-0.169718	-0.217361	-0.0744261	0.00012271	0.0894607	-0.0953622	0.186173	0.0245815	0.300849	0.211004	0.223618	0.761303	0.666687	0.344335	0.294174	0.712656
ADAP1	5.55352	-0.00448457	0.0547668	-0.0431285	0.00698339	8.04453e-05	-0.0991885	-0.0730758	0.0283	0.577231	0.679815	0.75159	0.901104	0.814902	0.567276	0.408383	0.865668	0.963713
ADAP2	6.12211	-0.00481455	-0.00381242	-0.14688	0.00553026	0.000291736	-0.0290848	0.151675	-0.242346	0.580241	0.979132	0.334656	0.926458	0.422787	0.87802	0.103118	0.178629	0.629112
ADAR	8.07299	-0.000859359	-0.0443209	0.0314802	0.0388178	-6.90957e-05	-0.0203481	0.0509371	0.0361862	0.723245	0.281695	0.456903	0.0195291	0.485838	0.699578	0.050108	0.433111	0.791659
ADARB1	7.40293	0.00667187	-0.15335	-0.123709	-0.0277019	-0.000575631	-0.0797362	-0.00543878	0.0282497	0.0448565	0.00793083	0.0355723	0.315092	0.00295793	0.309896	0.907687	0.748739	0.928756
ADARB2	3.55879	0.00766815	-0.530145	0.114817	-0.233724	0.00135326	0.555548	0.585065	-0.873787	0.647912	0.0838795	0.703419	0.11715	0.170061	0.198788	0.0334935	0.0757388	0.537294
ADAT1	5.4296	-0.000512201	-0.0793389	0.0143036	0.059021	-6.33036e-05	0.0344676	-0.0274607	0.0525204	0.916579	0.341346	0.866285	0.166192	0.812838	0.767765	0.715013	0.698646	0.911989
ADAT2	6.05951	0.00325518	0.0337362	-0.171667	-0.0579273	-0.000243627	0.0993081	0.12875	-0.0723897	0.48843	0.667024	0.0435559	0.0888302	0.260748	0.346555	0.026271	0.46801	0.811938
ADAT3	4.62459	0.0021308	0.0294922	-0.044929	-0.0264698	-0.000316104	-0.0541529	-0.0908659	0.0829781	0.762917	0.806071	0.716922	0.650683	0.40472	0.744243	0.375713	0.656102	0.897581
ADC	4.5522	0.00407979	0.071675	-0.0122435	-0.064136	-0.000244541	0.100527	0.0237733	-0.305714	0.41172	0.39852	0.886753	0.161761	0.411426	0.411958	0.780944	0.0592486	0.520041
ADCK1	6.3281	-0.00295497	-0.0381795	-0.111661	-0.0367098	-0.000358261	-0.0319049	-0.150508	0.115111	0.50369	0.603691	0.148628	0.23915	0.080814	0.737355	0.0063721	0.221977	0.660938
ADCK2	6.63324	-0.00242426	-0.0195232	-0.0168031	-0.0165287	-9.18898e-05	-0.0180854	-0.00943991	-0.0987793	0.530331	0.758767	0.79957	0.520882	0.573896	0.82728	0.817449	0.208753	0.65273
ADCK3	8.53697	0.00479539	-0.291382	0.0694741	-0.0530299	0.000191602	0.256726	0.0439895	-0.0338761	0.548144	0.0322611	0.606452	0.230169	0.51182	0.12259	0.532678	0.784823	0.939356
ADCK4	6.8736	0.00136705	-0.0349858	-0.0817425	-0.0386805	-0.000381333	0.0560076	0.0178183	-0.0742842	0.675129	0.517046	0.149769	0.0657271	0.00753089	0.415052	0.581209	0.21316	0.655636
ADCK5	6.38155	0.00503085	0.0154879	-0.0965752	-0.0991805	-0.000515595	0.0864167	0.114377	-0.283622	0.314751	0.851599	0.265771	0.0105039	0.0389099	0.436388	0.0652763	0.0161751	0.419845
ADCY1	5.57861	-0.00927119	0.00579948	-0.139829	0.0224562	-0.000209072	-0.0254353	0.106095	-0.0377415	0.0875021	0.947379	0.128065	0.56018	0.383303	0.828339	0.0937418	0.747257	0.927745
ADCY2	3.09122	-0.000514711	-0.0171326	0.0898301	0.136683	3.85606e-05	-0.14095	-0.170824	0.507328	0.963605	0.927946	0.64415	0.0841512	0.936719	0.562875	0.190961	0.0335117	0.468779
ADCY3	7.7614	-0.00418591	0.0402955	-0.0306594	-0.00233956	-0.00032887	-0.0488062	0.0426904	-0.123316	0.27051	0.518474	0.628686	0.913483	0.0199376	0.527723	0.191122	0.0543191	0.513414
ADCY4	8.49744	0.00827736	-0.132928	-0.214389	-0.0678663	-0.00102527	0.0671335	0.0924003	-0.0908638	0.149919	0.165208	0.034707	0.0674452	0.000184982	0.575551	0.100775	0.369526	0.754873
ADCY5	7.50726	0.00456515	0.0296811	-0.0232339	-0.0304176	-6.87051e-05	0.067591	0.0964672	0.0145427	0.391069	0.736047	0.79708	0.431683	0.782618	0.567732	0.151366	0.902285	0.973877
ADCY6	9.48442	-0.0076549	0.0605668	-0.00233127	-0.0304442	-0.00017084	0.149026	-0.0838148	0.0234222	0.16721	0.503005	0.979774	0.389706	0.458306	0.197631	0.169073	0.823876	0.950428
ADCY7	7.2016	-0.00462279	0.0325207	-0.141989	0.0309782	0.000432571	0.0158102	-0.0583437	0.0150058	0.464904	0.75483	0.194406	0.501971	0.129582	0.90776	0.433584	0.913521	0.978427
ADCY9	6.196	0.00207104	0.0204622	0.0772851	0.0113364	5.81543e-05	-0.0654811	0.0419799	-0.0742257	0.479786	0.682814	0.134744	0.641866	0.705548	0.350934	0.320777	0.351865	0.746066
ADCYAP1	2.2874	0.0187396	-0.229441	-0.192014	-0.0706179	0.000828622	0.284926	-0.125111	0.386695	0.621105	0.739326	0.790744	0.619113	0.292392	0.725751	0.510051	0.241888	0.675538
ADCYAP1R1	5.98531	0.000351131	-0.25952	0.124668	0.0722653	-0.000293223	0.218887	-0.141479	0.166446	0.952433	0.0130598	0.221655	0.145331	0.375354	0.109931	0.131863	0.280288	0.706657
ADD1	9.03946	-0.00060354	-0.0207074	0.0187594	-0.0129295	-9.04424e-05	0.00275176	0.0452308	-0.0211674	0.799543	0.603859	0.647271	0.416617	0.376828	0.957529	0.088729	0.655407	0.897246
ADD2	3.70609	0.00370614	-0.159712	-0.5485	-0.0233688	0.000169132	-0.0726191	0.0569855	-0.048307	0.702336	0.317559	0.00259552	0.744114	0.692232	0.73361	0.589477	0.819786	0.949457
ADD3	7.49946	-0.00117321	0.0128289	-0.00846066	0.0714112	0.000224848	0.10887	0.00871515	0.000745968	0.782205	0.85525	0.906832	0.00557807	0.135649	0.217727	0.810349	0.990966	0.998513
ADH1A	1.96442	0.00721787	-0.269498	-0.0594814	0.123523	-0.00137636	0.11164	-0.180479	-0.869308	0.725926	0.415767	0.86531	0.514233	0.259826	0.807471	0.56297	0.196472	0.64241
ADH1B	10.3486	0.00184901	-0.279853	-0.0106471	0.0218769	0.000293001	0.236809	0.39708	-0.249551	0.856456	0.113826	0.9534	0.695469	0.431154	0.285664	0.000160254	0.119449	0.575638
ADH1C	6.2665	5.44856e-05	-0.143798	-0.000398045	-0.0209041	-0.00027172	0.298722	0.14492	-0.323719	0.994471	0.264243	0.997597	0.728902	0.49414	0.0925406	0.181846	0.0933493	0.557059
ADH4	2.29413	0.00931768	-0.169224	-0.243133	0.114318	-0.000581937	-0.101792	-0.672943	0.513294	0.662252	0.604333	0.45732	0.204655	0.284064	0.790972	2.40969e-05	0.0433375	0.490499
ADH5	8.55685	-0.00080659	-0.0368872	0.0591516	0.0243583	0.000251406	0.0305558	0.00873159	0.0108119	0.830861	0.562541	0.365045	0.369661	0.145941	0.71382	0.844282	0.894962	0.971926
ADHFE1	6.72711	0.00484603	-0.093367	-0.0077173	-0.0398131	1.32439e-05	0.159153	0.0107649	-0.00402195	0.462973	0.387845	0.944833	0.294071	0.957113	0.242477	0.859833	0.970028	0.993131
ADI1	8.51024	-6.7835e-05	-0.101215	0.0734779	-0.0482242	0.000184485	0.0354557	-0.108567	0.0705828	0.989956	0.256014	0.409627	0.0294897	0.162085	0.728276	0.00209693	0.220623	0.660628
ADIPOQ	11.1745	-0.00987876	0.111367	0.0543947	0.0304396	0.000664486	0.0617007	0.0611508	0.0546232	0.266573	0.441676	0.712289	0.427253	0.00875934	0.718709	0.293326	0.608168	0.878029
ADIPOR1	7.80212	-0.00223077	-0.0187945	0.013653	-0.0144992	0.000143109	0.018996	0.0235664	-0.000108217	0.270153	0.581931	0.696063	0.398481	0.199169	0.695715	0.447635	0.998469	0.999784
ADIPOR2	8.76164	-0.0091445	-0.0107677	0.0217753	0.0248792	0.000211408	-0.0142874	-0.168612	0.202445	0.0218599	0.869002	0.744993	0.436839	0.300342	0.873338	0.00631283	0.0572138	0.518247
ADK	6.72285	0.00236409	0.0307067	0.0768722	0.01138	0.000358541	-0.0280833	-0.0285578	0.085097	0.526453	0.627825	0.237592	0.686171	0.0511049	0.7395	0.550646	0.335898	0.735161
ADM	8.66467	0.00629641	-0.0967408	-0.187778	-0.14363	0.000287551	-0.0360019	0.122659	-0.148025	0.335561	0.375892	0.100857	0.004175	0.328109	0.803782	0.100564	0.303475	0.719577
ADM2	2.85572	-0.000701006	0.205239	0.215729	-0.00482114	0.000762604	-0.144043	-0.20346	0.16105	0.943814	0.256837	0.215116	0.957726	0.19632	0.574006	0.267431	0.632272	0.888562
ADNP	6.84848	-0.00128757	-0.0229026	0.0310814	0.0592368	0.000143898	0.0336143	0.0389761	0.0166877	0.625679	0.604779	0.495006	0.0016007	0.17758	0.552107	0.150167	0.7321	0.923633
ADNP2	6.20497	-0.00161248	-0.127885	-0.0515915	0.0311436	-9.31135e-06	0.127081	0.0671079	-0.0124463	0.674498	0.0520569	0.430627	0.144276	0.943806	0.11457	0.0453336	0.82986	0.952704
ADO	6.51477	-0.0044294	0.00680094	0.00551873	0.0260458	0.000116858	-0.0703865	-0.0186331	0.0519665	0.0885607	0.873105	0.898977	0.159105	0.303127	0.215823	0.525351	0.348848	0.744657
ADORA1	5.70789	-0.00385378	-0.222316	0.0401715	0.0830358	-0.000191028	-0.0294582	-0.401591	0.443613	0.64657	0.129833	0.784488	0.160179	0.60679	0.868416	0.000315165	0.0126469	0.404557
ADORA2A	4.82512	2.299e-05	0.0277797	0.00489138	-0.0441172	-0.000710836	0.0434589	-0.0622818	-0.117399	0.996702	0.766862	0.959675	0.213062	0.00437042	0.714956	0.274318	0.256661	0.688858
ADORA2B	3.90541	-0.0192982	0.0198364	-0.233235	0.0408044	6.69049e-05	-0.242134	0.13902	-0.0741378	0.179996	0.934953	0.360167	0.722037	0.920529	0.486964	0.425187	0.838598	0.954539
ADORA3	4.31648	-0.00275991	-0.089849	-0.218758	-0.0106979	0.000979071	-0.132195	0.391171	-0.119584	0.845769	0.695401	0.369551	0.923853	0.133174	0.694183	0.0250101	0.72899	0.92269
ADPGK	7.39519	-0.000919507	-0.036264	-0.0938072	-0.0152362	3.5704e-05	0.094662	0.104156	-0.142322	0.820292	0.594502	0.189997	0.648069	0.864858	0.322077	0.0763064	0.182268	0.630608
ADPRH	6.43199	-0.00128189	-0.0302304	-0.0274712	0.0206312	5.68722e-05	-0.108068	-0.0107871	0.065863	0.729627	0.629682	0.667726	0.360107	0.67501	0.178603	0.750434	0.312535	0.724626
ADPRHL1	5.11226	-0.00780545	-0.0507501	0.136626	-0.053215	9.73453e-05	0.0379599	-0.21054	0.040801	0.175416	0.596195	0.170611	0.193076	0.721	0.759643	0.00729013	0.753778	0.928906
ADPRHL2	6.53266	0.0021549	-0.0116779	0.00551458	-0.0171865	-0.000146541	-0.0436097	-0.0189523	-0.0419396	0.515531	0.830567	0.921402	0.390254	0.250186	0.526812	0.537115	0.467512	0.811752
ADRA1A	4.96207	-0.000593678	-0.243328	-0.00613803	0.0417133	0.000551256	-0.0321139	-0.374753	0.217116	0.965061	0.278871	0.977912	0.654584	0.353221	0.905385	0.0249055	0.449772	0.80199
ADRA1B	5.38498	-0.00188586	-0.229946	0.024377	-0.0441083	0.00018968	0.110401	-0.14542	0.183722	0.819372	0.0968978	0.860255	0.391081	0.568014	0.515931	0.104315	0.226582	0.66373
ADRA1D	4.23391	0.000890652	-0.0813404	-0.217007	-0.105976	-0.000387816	0.0657273	-0.127633	-0.143907	0.94621	0.720635	0.36171	0.342172	0.587793	0.832216	0.505465	0.688882	0.90744
ADRA2A	9.70072	-0.0104019	-0.0331171	-0.0411995	-0.0578912	7.38056e-05	-0.101702	-0.129098	-0.0130473	0.0409916	0.687466	0.628605	0.139898	0.760643	0.367625	0.0562224	0.916723	0.978427
ADRA2B	5.49898	0.00296876	0.308742	-0.0664316	-0.0739977	-0.000942617	-0.235043	-0.259032	-0.0668684	0.828765	0.175536	0.767234	0.427739	0.138655	0.416934	0.0895428	0.816464	0.948966
ADRA2C	6.28271	0.00433682	-0.0805614	-0.193152	-0.0556453	-0.000338543	0.0945518	0.00677234	0.0944524	0.468625	0.429683	0.073068	0.245432	0.276238	0.495643	0.93339	0.513899	0.835912
ADRB1	6.40324	0.00140717	-0.012979	-0.0382175	-0.096963	0.000487536	0.263374	0.0761624	-0.259593	0.898128	0.941713	0.836833	0.150394	0.251388	0.243163	0.471916	0.181664	0.630357
ADRB2	6.15894	0.00355416	-0.0476156	0.102384	-0.0167629	-0.000110634	-0.0750609	0.13731	0.00984309	0.410869	0.511858	0.175197	0.613833	0.606512	0.461095	0.0198455	0.924972	0.981185
ADRB3	6.42908	-0.0245237	-0.0137467	-0.922089	-0.176024	-0.000333718	0.913777	-0.402816	-0.205638	0.245472	0.96611	0.0131317	0.0871562	0.609418	0.0257181	0.0315899	0.45479	0.805351
ADRBK1	8.36851	0.00178531	-0.0113589	-0.0996549	-0.0388606	-0.000337123	0.0462011	0.144401	-0.207024	0.659146	0.866604	0.163839	0.223019	0.105295	0.620844	0.00987438	0.0423289	0.487984
ADRBK2	7.95879	-0.00851152	-0.137689	0.146837	0.0836624	0.000252619	0.0377478	-0.0463474	0.129931	0.272731	0.285965	0.261708	0.105136	0.425618	0.813783	0.574646	0.381204	0.761739
ADRM1	7.80006	0.00263541	0.0171492	0.022724	-0.0215421	-0.000125223	-0.0580491	-0.0286525	0.0094894	0.485887	0.786797	0.724699	0.367842	0.404675	0.470676	0.442146	0.890895	0.971708
ADSL	6.67694	-0.000936444	-0.00392023	0.0382552	-0.00143582	-0.000150991	-0.0456937	-0.0473206	0.0393504	0.699241	0.922521	0.35732	0.911173	0.0720365	0.360547	0.022965	0.285442	0.70784
ADSS	6.52818	0.000445624	-0.00803881	0.00154942	0.037364	0.000131812	-0.0850909	0.0493933	0.0261956	0.850698	0.840681	0.969853	0.0462923	0.238712	0.124325	0.0975146	0.635216	0.889253
ADSSL1	5.28026	0.00801863	0.0326166	0.136643	-0.0534194	0.000368899	0.397413	0.261618	0.0387567	0.496211	0.865398	0.507217	0.430427	0.44204	0.12571	0.0433475	0.84774	0.958056
ADTRP	3.17913	-0.0128044	0.253166	-0.13261	0.0136781	0.000275067	-0.0197612	0.227017	0.0750176	0.321359	0.240038	0.528909	0.892279	0.656179	0.946275	0.192502	0.813867	0.948215
AEBP1	8.891	0.00228313	0.0123626	0.00945753	-0.0344452	-5.78571e-05	-0.118129	0.184275	-0.0969376	0.769582	0.923387	0.944707	0.209675	0.744989	0.457368	0.000168526	0.218056	0.658545
AEBP2	6.1823	-0.00321437	0.033108	-0.00762315	0.0252086	0.000328934	-0.0757636	0.0359423	0.0229759	0.369126	0.578776	0.901519	0.318548	0.0392575	0.343928	0.367778	0.762114	0.932415
AEN	5.39238	-0.0051257	0.0125315	0.0504279	0.0220748	-0.000345387	-0.0870077	-0.00614742	0.109877	0.327065	0.884663	0.565035	0.435573	0.0562672	0.417361	0.884066	0.176229	0.627259
AES	9.59972	0.00292249	-0.0176519	0.0554134	-0.0391537	1.59384e-06	-0.0237825	-0.0353052	0.0248757	0.393551	0.753519	0.337098	0.0593281	0.990061	0.734148	0.266151	0.667879	0.900675
AFAP1	6.66735	0.000786198	0.0768354	-0.0273537	0.0258622	0.000177601	-0.104345	0.0100667	0.0569541	0.838078	0.250558	0.683858	0.379167	0.326444	0.242957	0.830901	0.527641	0.841937
AFAP1L1	7.72866	-0.00200443	0.0576467	0.125511	-0.019832	-0.000388853	-0.125168	-0.00895269	-0.0539608	0.660698	0.447723	0.114907	0.510182	0.0519218	0.211465	0.852287	0.557138	0.856274
AFAP1L2	6.08981	0.0115858	0.165613	-0.172424	-0.0674058	-0.000416282	0.112303	-0.126981	-0.0239999	0.0923788	0.155362	0.15647	0.0887931	0.0938906	0.435848	0.04255	0.822954	0.950345
AFF1	7.72105	-0.00316725	0.0251658	-0.0018085	0.0652119	0.000305632	-0.0438863	-0.0362587	0.0770233	0.30865	0.625203	0.972481	0.00531329	0.0268127	0.510068	0.293098	0.234324	0.6706
AFF2	5.89552	-0.0163509	-0.169867	-0.0593915	0.107827	-0.000433812	-0.115514	-0.599827	0.587213	0.200755	0.431985	0.781055	0.250605	0.462505	0.654538	0.000851128	0.0375941	0.475506
AFF3	6.62812	-0.00352315	0.0162155	-0.064338	-0.0286618	0.000495064	0.0670607	-0.293301	0.187555	0.535985	0.865616	0.517687	0.515995	0.0894525	0.596526	0.000792028	0.182624	0.630608
AFF4	7.0371	-0.00461959	0.0391373	-0.0353353	0.0871768	0.000342563	-0.0260815	-0.0415142	0.0827374	0.151416	0.462697	0.518067	0.000539086	0.0153814	0.703759	0.235671	0.208899	0.65273
AFG3L1P	6.40746	0.00510523	-0.0608218	-0.0104002	-0.0631586	-0.000398151	0.0235113	0.136129	-0.127461	0.271095	0.436334	0.897108	0.125564	0.14598	0.838683	0.074784	0.354165	0.746751
AFG3L2	7.44621	-0.00103578	-0.0247326	0.0653854	0.00897224	3.87117e-05	-0.0190818	0.0284545	0.064027	0.458657	0.301842	0.0107415	0.465323	0.626032	0.582683	0.215188	0.126501	0.584998
AFMID	5.63122	0.00909845	0.0655771	-0.0610453	0.01676	-0.00022502	-0.104048	-0.0759601	0.113135	0.0118717	0.265576	0.307939	0.555951	0.214601	0.201033	0.123086	0.213078	0.655636
AFTPH	6.40372	-0.00260008	0.0257154	0.0311315	0.0529333	0.000174393	-0.0271894	0.0223603	0.0384584	0.248697	0.502989	0.425242	0.0120963	0.167914	0.622761	0.535907	0.562609	0.857553
AGA	6.44566	0.00193526	0.121721	-0.047435	-0.0400301	5.15242e-05	0.0788085	-0.0454651	-0.0125965	0.620583	0.0732034	0.479712	0.0862367	0.718077	0.339105	0.216404	0.848372	0.958056
AGAP1	6.43559	0.00290891	0.0444559	0.0672844	0.0106894	1.73181e-05	-0.010071	0.0433709	-0.0203225	0.403595	0.457516	0.268297	0.729992	0.930588	0.907176	0.450124	0.846029	0.958033
AGAP11	7.38714	0.004855	-0.180687	-0.0841087	-0.00197075	-0.000569677	0.18556	0.216985	-0.221832	0.485751	0.12777	0.48273	0.966815	0.0694526	0.22335	0.00725149	0.107284	0.567373
AGAP2	5.6593	0.0211268	-0.32983	0.0877727	-0.0428179	-0.000475566	0.0410777	-0.425465	0.0342991	0.0436069	0.0513896	0.600841	0.586525	0.376023	0.847051	0.00427024	0.890987	0.971708
AGAP3	7.57464	0.00364476	0.00154901	-0.0414961	-0.0325868	-0.000152804	0.0427809	0.116939	-0.160011	0.329994	0.979797	0.511943	0.154842	0.285825	0.58357	0.00234083	0.0199581	0.433647
AGAP4	6.33976	0.00272712	-0.244327	-0.295249	-0.0937694	-0.000524577	0.457889	0.171436	-0.220017	0.821376	0.233802	0.160936	0.167074	0.255572	0.075154	0.144891	0.257062	0.68935
AGAP5	5.81903	0.00483233	-0.0781727	-0.0786691	-0.0363365	-0.000927337	0.273671	0.031719	-0.247438	0.403843	0.417188	0.435892	0.42858	0.00586138	0.0422488	0.703068	0.0912693	0.556925
AGAP6	7.07592	0.00681695	-0.0476189	-0.0879822	-0.076598	-0.000836788	0.147698	0.088509	-0.149111	0.164235	0.557983	0.304494	0.0872943	0.00875368	0.228861	0.300056	0.321734	0.727961
AGAP7	3.83166	-0.0013134	0.411757	0.528716	0.0120804	-0.00091262	-0.300979	0.234909	-0.531998	0.955374	0.274135	0.178757	0.9255	0.265549	0.515658	0.18347	0.154575	0.607969
AGAP8	6.32209	-0.00291835	0.366274	0.0830905	-0.168736	-0.00128023	-0.137288	0.222707	-0.526885	0.920126	0.407022	0.870825	0.0912944	0.0485369	0.813324	0.102158	0.0447139	0.491897
AGAP9	7.16793	-0.0200686	0.334759	-0.349609	-0.0208285	-0.000974195	0.0865413	0.15661	-0.277007	0.0985445	0.100222	0.106748	0.772852	0.0334141	0.738379	0.143646	0.182377	0.630608
AGBL2	3.69157	-0.0139309	0.336496	-0.124882	-0.127872	-0.000516735	0.0844327	-0.137838	-0.383391	0.101205	0.0255337	0.403352	0.0999114	0.312953	0.678738	0.360473	0.172885	0.624089
AGBL3	2.61315	0.0234371	-0.0420295	-0.333113	-0.0409016	-0.000296734	0.257865	0.0551043	0.0398905	0.0228542	0.796682	0.0640876	0.54762	0.518696	0.247272	0.619708	0.839228	0.95467
AGBL5	6.18618	0.00111781	-0.0200145	0.0624298	0.000200003	-5.57974e-05	0.0417823	0.164824	-0.135891	0.686622	0.66971	0.20215	0.992881	0.698137	0.527564	0.000197381	0.0653654	0.528694
AGER	5.77929	0.0076121	-0.0731136	0.196956	-0.0449696	-0.0011887	0.0265833	0.0832614	-0.268775	0.438884	0.647382	0.238494	0.438486	0.0056038	0.895517	0.349388	0.110095	0.569626
AGFG1	8.05274	-0.00416633	-0.0183514	-0.0417468	0.0316712	0.000245457	-0.0353395	-0.0713309	0.135367	0.231631	0.754103	0.483429	0.182289	0.0965882	0.634693	0.0631475	0.0567573	0.518247
AGFG2	6.52394	0.00571176	0.0378269	-0.00046173	-0.0293037	-0.00029143	0.0165809	-0.0145917	-0.0331849	0.185707	0.59658	0.994877	0.296327	0.11036	0.853814	0.744235	0.684488	0.907021
AGGF1	6.54928	-0.00367158	0.0217883	0.033212	0.0418341	0.000174251	-0.0315208	-0.0726786	0.0780651	0.0989896	0.553224	0.379892	0.0125605	0.0839625	0.51384	0.0087653	0.110967	0.570824
AGK	6.40878	0.00451091	0.0206103	-0.0230657	-0.0159818	-4.46196e-05	0.0579126	0.00634073	-0.0410702	0.0600809	0.603777	0.571519	0.418602	0.724119	0.301718	0.856224	0.519749	0.838559
AGL	6.50254	-0.00339141	0.0972501	0.0211405	0.0688616	0.00068672	0.119667	-0.215591	0.202149	0.45101	0.212336	0.78651	0.0513936	0.00286521	0.234144	0.00105362	0.0598441	0.520041
AGMAT	4.27443	0.00289816	-0.031504	-0.578632	-0.0749695	-0.000279569	0.425068	0.125828	-0.250607	0.721642	0.816744	0.000454324	0.368916	0.595877	0.0434916	0.422816	0.355004	0.746882
AGMO	4.70971	-0.0136809	-0.0510125	0.024223	0.00113729	0.000566938	0.113644	0.219109	0.00966752	0.15424	0.754905	0.886758	0.982141	0.0766372	0.582726	0.00809571	0.944267	0.987032
AGPAT1	7.64299	-0.00018112	-0.0296072	0.0566198	-0.0316893	-4.98023e-05	-0.0514904	0.0333996	0.0107943	0.924426	0.36499	0.0971313	0.0562947	0.635159	0.27452	0.254046	0.84001	0.954853
AGPAT2	10.276	-0.00157209	-0.0202606	0.105197	-0.0357059	6.98257e-05	0.0106658	-0.0823238	0.1012	0.790981	0.83832	0.309526	0.345034	0.771515	0.932513	0.184705	0.36077	0.750909
AGPAT3	8.30156	-0.00557359	-0.0173078	0.0703245	-0.0170613	0.000131343	-0.0496518	-0.144847	0.115252	0.097948	0.751937	0.219036	0.447402	0.358089	0.485826	0.000596467	0.0995578	0.560482
AGPAT4	5.95669	-0.0035673	-0.17063	-0.172418	0.0401591	0.0002335	0.00475653	0.141528	-0.113685	0.678951	0.22986	0.249028	0.554303	0.564424	0.980567	0.18828	0.581127	0.865705
AGPAT4-IT1	2.88041	-0.00794096	-0.0220142	-0.0696344	0.0127963	0.000427266	0.117263	-0.131219	-0.142843	0.492921	0.911098	0.73272	0.906027	0.526803	0.676291	0.516735	0.700137	0.912715
AGPAT5	5.57439	-9.007e-05	0.033191	-0.0525397	0.0271302	0.000305665	-0.121407	0.0532867	-0.0104737	0.976623	0.529021	0.334034	0.285657	0.0511944	0.105042	0.196114	0.894482	0.971926
AGPAT6	7.68366	-0.000641484	0.0516454	0.0100407	-0.0153784	-0.000247084	-0.00131191	0.0204625	-0.0662924	0.686111	0.0632778	0.71629	0.238959	0.00593798	0.971987	0.371482	0.120189	0.576933
AGPAT9	4.28297	0.00172911	0.0671158	-0.0459542	0.0474799	0.00011258	0.022475	0.125347	0.144851	0.866482	0.695821	0.799379	0.514306	0.801805	0.923729	0.273771	0.492115	0.825266
AGPHD1	4.28803	-0.0060471	0.0536892	0.115689	0.00603707	0.000458289	-1.28742e-05	-0.0571277	-0.0341897	0.111618	0.404235	0.0810039	0.850526	0.0301107	0.999885	0.333087	0.751441	0.928756
AGPS	6.94421	-0.00506661	-0.00527997	0.0225689	0.0501048	0.00070433	-0.0473346	0.0152078	0.110662	0.166712	0.930104	0.714728	0.0417822	4.1219e-05	0.542113	0.676545	0.117865	0.574414
AGRN	8.33914	-0.00337987	-0.0324809	-0.0936554	-0.0321356	-0.000108198	-0.0424493	-0.135448	0.0585603	0.579308	0.749185	0.374053	0.379308	0.635722	0.73829	0.0259728	0.582586	0.865746
AGSK1	4.6057	-0.011505	0.0759033	0.0911015	0.0151164	-0.00157086	-0.420922	-0.130322	0.300902	0.360657	0.712956	0.679744	0.885497	0.0388624	0.192577	0.508258	0.422635	0.78728
AGT	5.21334	-0.00240439	0.0367876	0.339165	-0.0745544	0.000637658	-0.0227975	0.0256702	-0.229257	0.818427	0.833128	0.0688942	0.303918	0.170768	0.920918	0.831253	0.320786	0.727723
AGTPBP1	6.04426	-0.00178521	-0.00931535	-0.064354	0.0504947	0.000103995	0.0559484	0.0479679	-0.0815571	0.492366	0.831381	0.160882	0.0164548	0.397694	0.341495	0.145573	0.181227	0.630069
AGTR1	7.08559	0.000379883	-0.0142991	0.0580422	0.0450082	-0.000103547	0.211646	0.0569759	-0.00897414	0.952002	0.894954	0.60095	0.186975	0.628515	0.118551	0.294124	0.922799	0.98057
AGTRAP	6.72412	0.00306046	0.00752047	-0.0789765	-0.0444425	0.000116349	0.0661728	-0.0204611	-0.0727719	0.417088	0.905377	0.229761	0.143092	0.540818	0.442249	0.68792	0.438047	0.794616
AGXT	4.95625	-0.0100641	-0.0153429	0.0905622	-0.217867	0.000948331	0.103897	-0.335293	-0.0628675	0.508764	0.948002	0.711453	0.0163674	0.0807629	0.723895	0.0176182	0.803501	0.945659
AGXT2L2	7.42126	0.00293419	-0.0181713	0.0208582	-0.0238174	-0.000397767	0.0818374	-0.00458943	-0.0031811	0.535966	0.817093	0.794317	0.306234	0.0122271	0.390231	0.897481	0.959669	0.990106
AHCTF1	6.88558	0.000861418	-0.078893	-0.0294764	0.0492445	0.000585817	0.0837408	-0.170368	0.158273	0.869493	0.362586	0.737957	0.0606751	0.000970135	0.420504	0.000154326	0.0283396	0.459746
AHCY	7.39224	-0.00276429	0.0300753	0.0770963	-0.0250818	0.000134097	-0.131925	-0.0637008	0.0579038	0.465432	0.631176	0.230762	0.258414	0.326349	0.0982934	0.0660114	0.367338	0.754117
AHCYL1	8.35719	-0.00302675	-0.0531143	0.0722357	0.0233389	0.000173234	0.0183071	-0.0156473	0.0570183	0.243058	0.226051	0.111804	0.226583	0.16013	0.750834	0.628839	0.334914	0.734966
AHCYL2	6.39449	-0.00268719	0.0523591	0.0318034	0.0267649	0.000174934	0.0768941	0.00333143	-0.0277356	0.554387	0.48537	0.676136	0.338749	0.31778	0.414184	0.939575	0.730558	0.923139
AHDC1	6.51739	0.00726348	-0.0512473	-0.140524	0.0118856	-0.000332143	0.0883252	0.020065	-0.0266332	0.0632654	0.42113	0.0391859	0.662597	0.0651216	0.29232	0.651469	0.740267	0.925908
AHI1	5.66507	-0.00479155	0.00150871	0.0177769	0.056747	0.000129747	-0.118108	-0.00239593	0.200521	0.298028	0.984487	0.823711	0.123021	0.561595	0.275635	0.967949	0.0820046	0.542972
AHNAK	11.4045	-0.00526651	0.00803076	0.073375	-0.00241164	9.28113e-05	-0.0191938	0.0101963	-0.0257632	0.249821	0.914768	0.34477	0.927706	0.584933	0.838986	0.809877	0.744054	0.927208
AHNAK2	6.15453	0.000187599	0.0710889	0.0462312	0.0380432	0.000410942	-0.0103775	0.148981	-0.178479	0.980245	0.575816	0.719488	0.489861	0.227767	0.950352	0.0912746	0.285906	0.70784
AHR	7.0295	-0.00321444	-0.0161759	-0.100711	0.0646027	0.000629055	-0.148269	0.0693471	0.0504285	0.451824	0.824065	0.183106	0.0822864	0.00518439	0.154113	0.23199	0.656804	0.897696
AHRR	4.25503	-0.000296239	1.24822	0.70373	-0.176542	-0.00127487	-0.354589	-0.0213704	0.0119497	0.991665	0.00929118	0.116529	0.0099341	0.00232362	0.461888	0.798263	0.941	0.985948
AHSA1	7.24293	0.000244365	0.00400075	0.0420792	-0.00845268	0.000113013	-0.0706193	-0.0274848	0.118859	0.921628	0.923278	0.32328	0.618829	0.290713	0.197315	0.320532	0.0267325	0.45576
AHSA2	8.09399	0.00197454	0.0213984	-0.146731	-0.0149581	-0.000597176	0.183586	0.126228	-0.231545	0.73202	0.823697	0.153421	0.727601	0.0432917	0.160965	0.0860584	0.0805197	0.54147
AICDA	3.8865	0.00349267	-0.267757	0.132507	-0.143185	0.000286743	0.527734	0.207541	-0.538403	0.80373	0.257126	0.576805	0.14919	0.676221	0.0888432	0.250285	0.0830665	0.545066
AIDA	8.16846	-0.00143447	-0.000176552	0.0401319	0.0156056	0.000316057	0.0155502	0.02067	0.0849467	0.586035	0.996832	0.37964	0.426004	0.0148658	0.793106	0.528672	0.162721	0.615436
AIF1	6.76807	-0.00426584	-0.0143743	-0.125562	-0.00801063	0.000473755	0.0192743	0.150468	-0.204645	0.637637	0.922841	0.423209	0.900133	0.229118	0.922918	0.136431	0.29065	0.709661
AIF1L	8.16111	0.00677285	-0.0168207	-0.025013	-0.0327717	-0.000535369	0.0633826	0.0195847	0.0225444	0.113425	0.810851	0.729526	0.315991	0.0179922	0.511861	0.729837	0.823919	0.950428
AIFM1	7.00972	0.000135351	-0.0777858	0.0776421	-0.0156439	8.40063e-05	0.0052019	-0.126333	0.138528	0.971111	0.219467	0.235544	0.558658	0.627997	0.94975	0.00996224	0.102057	0.562634
AIFM2	9.20732	-0.00961686	0.0622602	0.0182643	-0.0365144	-3.18731e-05	0.00777554	-0.0741998	0.0675727	0.0431335	0.412359	0.811686	0.143074	0.837574	0.932365	0.065669	0.342051	0.739074
AIFM3	4.33898	-0.0107114	-0.0704907	-0.342157	-0.0646309	0.000912034	0.104622	0.374903	-0.479695	0.269183	0.663197	0.0556441	0.494755	0.0998855	0.677308	0.0227097	0.1375	0.594273
AIG1	7.32729	-0.00250969	-0.0966292	-0.0295611	-0.0113754	0.000234098	0.0533669	0.00141211	0.0461949	0.594688	0.212166	0.707052	0.596032	0.091385	0.56438	0.964921	0.436314	0.793538
AIM1	7.35513	-0.00772922	-0.0305934	0.00817601	0.0599397	0.000237959	-0.0979587	-0.0539263	0.0609383	0.077171	0.664736	0.908926	0.0212429	0.110123	0.26803	0.149852	0.391756	0.768654
AIMP1	7.01634	0.000394427	-0.0581838	-0.0133999	-0.00506446	0.000208037	0.0862071	0.0743513	-0.0613503	0.883251	0.207609	0.774443	0.817223	0.14273	0.177815	0.0585504	0.379119	0.760426
AIMP2	6.1085	0.00279106	-0.0545846	0.0453125	-0.0179219	0.000293782	-0.0912574	-0.0705341	0.215247	0.569037	0.519267	0.599641	0.655568	0.26047	0.440404	0.320701	0.103816	0.565774
AIP	6.91786	0.00535812	-0.0330381	-0.00694799	-0.0372434	-1.12419e-05	-0.00955421	0.0279238	-0.0377229	0.225899	0.648159	0.925358	0.21632	0.95224	0.918913	0.555596	0.667298	0.900404
AIPL1	4.01771	-0.0133162	-0.309823	0.327061	0.0279653	-0.000773782	-0.190186	-0.117413	0.0383163	0.0999027	0.0228164	0.0184087	0.658222	0.0804055	0.305654	0.311169	0.858058	0.96085
AJAP1	2.8645	0.00283741	-0.185319	-0.159331	0.0472727	7.07415e-06	-0.149665	-0.160136	0.178397	0.756135	0.241698	0.33481	0.602217	0.989873	0.531412	0.332872	0.56782	0.861356
AJUBA	6.08268	-0.00700179	0.000578687	0.0814923	0.0227774	-0.000774638	-0.414993	0.00879523	0.0899858	0.374451	0.996599	0.556088	0.628096	0.0153426	0.0241206	0.900427	0.528662	0.842462
AK1	7.70201	0.00433667	-0.0490431	0.0181484	-0.0780975	0.000195608	0.054674	-0.120087	0.0139846	0.265923	0.451255	0.783394	0.00789888	0.273581	0.517214	0.0146727	0.867618	0.964169
AK2	8.01389	-0.00123251	-0.0134361	0.0899726	-0.00217675	9.27952e-05	-0.00349934	-0.0892561	0.177633	0.674507	0.784187	0.0831814	0.912687	0.470836	0.956394	0.0123341	0.00652841	0.344405
AK3	8.37709	-0.0110649	0.0142383	0.0619292	0.0346815	0.000329709	-0.00128838	0.00329622	0.0398898	0.000579622	0.768663	0.218115	0.122093	0.0230582	0.984218	0.929816	0.561685	0.857375
AK4	7.64775	-0.0051319	-0.0274299	0.168327	0.0101813	0.000627032	0.0645307	-0.00861787	0.116171	0.440132	0.803512	0.140741	0.776583	0.00810119	0.630288	0.8773	0.25449	0.686608
AK5	4.10319	-0.0182227	0.19713	-0.137638	-0.0838729	-0.000532658	-0.340202	-0.227825	0.235525	0.119696	0.325496	0.51209	0.416233	0.437743	0.261013	0.245228	0.528122	0.842338
AK7	2.99798	0.00053361	-0.134046	0.0298357	-0.00664547	-0.00071964	-0.0584182	-0.202104	0.10063	0.928638	0.188435	0.775704	0.904895	0.0665349	0.699357	0.0744256	0.612975	0.880486
AK8	3.57514	-0.00396522	0.289895	-0.0482165	-0.04216	0.000172714	0.0490019	-0.211675	-0.0792435	0.535922	0.0132834	0.666538	0.319747	0.510307	0.724315	0.00441734	0.53468	0.84497
AKAP1	7.91681	-0.0017593	0.0115599	-0.03675	-0.0286925	0.000280094	0.251267	0.24202	-0.227603	0.769979	0.907106	0.720766	0.362556	0.171289	0.0505145	6.7743e-05	0.0163829	0.419845
AKAP10	5.80433	-0.000972944	0.00682453	0.000700987	0.0583604	0.000131397	0.0565721	-0.0391145	0.0645911	0.793531	0.911302	0.99113	0.0107507	0.320119	0.46054	0.24171	0.287903	0.70784
AKAP11	6.59457	0.00288621	0.0301489	-0.0591016	0.0772659	0.000676215	-0.0329345	-0.0245201	0.0693143	0.546898	0.709275	0.476477	0.0402744	0.00362639	0.75773	0.664686	0.522048	0.839583
AKAP12	8.70212	-0.0154263	-0.0172469	0.119557	0.0198064	5.5792e-05	-0.0147545	-0.018949	0.0941604	0.0599602	0.896208	0.384677	0.675179	0.851498	0.930019	0.803035	0.500657	0.829942
AKAP13	7.70224	-0.00506222	-0.0240273	0.0272644	0.0638238	-5.29358e-06	-0.0697132	-0.0863599	0.123516	0.0887685	0.616891	0.578315	0.00294612	0.965324	0.263376	0.0100538	0.0415126	0.485316
AKAP17A	7.90029	0.00277706	-0.0372735	-0.0372078	-0.0497737	-0.000472302	-0.00276379	0.038563	-0.0946634	0.599152	0.670581	0.680337	0.162999	0.0463236	0.980566	0.495231	0.366673	0.754117
AKAP2	9.03813	0.0020229	-0.157949	0.018841	-0.00178251	4.99716e-05	0.0573961	0.0204156	0.113907	0.546019	0.00832416	0.743475	0.945632	0.768915	0.458249	0.656021	0.169937	0.622675
AKAP3	3.96353	-0.0258453	0.488317	0.119609	-0.153178	0.00121623	-0.304836	0.109163	-0.0597563	0.0965335	0.0653312	0.656591	0.0805827	0.0147081	0.359961	0.368644	0.812244	0.948215
AKAP5	3.51319	0.000479238	0.111307	0.434568	0.108806	-0.000667925	-0.0370588	0.0836391	-0.114942	0.95695	0.458937	0.00596249	0.147324	0.173279	0.858941	0.537869	0.63837	0.890717
AKAP6	2.76964	-0.00980588	-0.146378	0.252779	0.160857	0.00048388	-0.400306	0.0454053	0.117821	0.357691	0.421059	0.168262	0.124747	0.424659	0.170966	0.802958	0.749961	0.928756
AKAP7	5.82713	-0.00363063	-0.054281	0.0183203	0.0116547	0.000154628	0.097895	0.0304217	0.0152459	0.221595	0.279759	0.721406	0.628921	0.323385	0.163551	0.482513	0.842198	0.955945
AKAP8	6.89093	0.00255083	-0.0248422	-0.043169	-0.0105982	-0.000291475	0.0420675	0.0927666	-0.0659899	0.260827	0.511956	0.272849	0.557563	0.0173851	0.425028	0.00547182	0.250341	0.6825
AKAP8L	7.47551	0.00463607	-0.0577858	-0.0707874	-0.0650835	-0.000408538	0.11705	0.0667549	-0.15213	0.193837	0.330268	0.25123	0.0221311	0.028979	0.150055	0.160089	0.0788641	0.540723
AKAP9	6.44922	2.77165e-05	0.00621947	-0.0675665	0.0549992	0.000371958	0.0722289	-0.0645302	0.0318754	0.993425	0.913636	0.261953	0.0311373	0.0190364	0.336799	0.109557	0.65643	0.897663
AKD1	4.59862	0.00283989	0.0414067	-0.0260719	0.00782432	0.00038053	0.118885	-0.00851621	-0.0243297	0.527923	0.577272	0.731255	0.756424	0.0232299	0.200866	0.828078	0.734318	0.923873
AKIP1	5.96796	0.000425473	0.0190848	0.0469606	0.01279	-0.000167113	0.003955	-0.0195915	-0.105492	0.90065	0.742633	0.428969	0.663387	0.377229	0.961307	0.709542	0.281807	0.706783
AKIRIN1	7.01517	-0.00651754	-0.031711	0.0620014	0.0667017	0.000277152	-0.109702	-0.0805954	0.209933	0.0142319	0.468802	0.168667	0.00730706	0.0658899	0.0964775	0.072597	0.0127236	0.404557
AKIRIN2	7.55556	-0.000331155	-0.101934	0.0439598	0.00836478	0.000384048	-0.113922	-0.223807	0.265306	0.90321	0.0341245	0.355232	0.682206	0.00524464	0.0693693	5.50818e-07	0.000239042	0.260363
AKIRIN2-AS1	2.16448	-0.00822596	0.117266	0.0761638	0.207698	0.000223404	-0.217698	-0.276814	0.401645	0.245426	0.343248	0.530533	0.00362416	0.569085	0.213964	0.0267189	0.0769654	0.538528
AKNA	7.28412	0.00613339	-0.0346458	-0.0177602	-0.0394168	-0.000132772	0.0712598	0.0629315	-0.096788	0.060128	0.521995	0.749089	0.176162	0.483812	0.373839	0.249667	0.326686	0.731088
AKR1A1	7.5848	0.00107956	0.0118848	-0.0655423	-0.0199067	2.10375e-05	-0.0578595	0.0131836	-0.0292087	0.756553	0.838437	0.276601	0.454748	0.899004	0.463189	0.761199	0.722634	0.920922
AKR1B1	7.17814	-0.000691236	0.0340544	0.0195347	-0.0335065	0.000330546	-0.0299194	0.140255	-0.228853	0.86976	0.62768	0.785261	0.240122	0.0649159	0.742335	0.00345846	0.0114172	0.395567
AKR1B15	6.1112	-0.0325982	-0.499426	-0.536286	-0.0966898	0.000618098	0.487551	0.0301733	0.00436929	0.0764413	0.0883906	0.0879822	0.44623	0.430219	0.187679	0.887047	0.989724	0.998506
AKR1C1	9.90967	-0.00202473	0.0935519	-0.0273076	-0.0368582	-4.16774e-05	0.0399214	-0.300133	0.182138	0.746276	0.379096	0.794744	0.339397	0.864386	0.752196	8.93887e-05	0.113628	0.571303
AKR1C2	10.9035	-0.0100918	0.156341	-0.115607	-0.0693797	0.000170709	-0.0540327	-0.334764	0.180011	0.252611	0.29227	0.4258	0.13983	0.544356	0.748796	0.000107005	0.177143	0.627624
AKR1C3	9.54744	-0.00482604	0.04198	-0.0322571	-0.0175442	4.74399e-05	-0.048374	-0.401499	0.298734	0.616297	0.792295	0.835198	0.730899	0.878534	0.789082	4.05946e-05	0.0442836	0.491897
AKR1E2	4.0628	0.00272632	-0.0175427	-0.0159897	0.00407984	-2.32657e-05	0.13195	0.000190331	-0.0679322	0.663951	0.863057	0.877289	0.915056	0.922961	0.30674	0.99749	0.538644	0.847024
AKR7A2	7.48741	-0.000479349	0.0633504	0.0380615	-0.0342393	0.000219805	-0.0134397	-0.0662555	0.00807696	0.886288	0.267602	0.505745	0.191433	0.187426	0.858735	0.145572	0.922071	0.980188
AKR7A3	3.88109	0.0185567	-0.024461	0.091428	-0.0764143	-0.00125506	0.0381223	-0.00836849	-0.000587539	0.0929034	0.892509	0.621992	0.429214	0.0813	0.888833	0.965585	0.998621	0.999785
AKR7L	2.89799	0.0123244	0.286661	0.0976886	0.0116209	-0.0014758	0.235846	0.339578	-0.488103	0.286588	0.149736	0.619745	0.913047	0.048717	0.422333	0.113977	0.188873	0.636533
AKT1	8.60721	0.00105885	-0.0535746	0.0655232	-0.0106929	-0.000170207	-0.0260326	0.0105741	0.0130336	0.718064	0.27837	0.195221	0.505831	0.101875	0.666581	0.666998	0.775673	0.936507
AKT1S1	7.77138	0.0011189	-0.0320015	-0.0165505	-0.0523875	0.000174003	0.0175218	-0.0128949	-0.0148832	0.616682	0.40567	0.673889	0.014841	0.199694	0.758232	0.743115	0.835813	0.953816
AKT2	9.01278	-0.00114563	-0.0493723	0.0152114	-0.027191	0.000155277	0.168627	0.0740951	-0.0681574	0.798608	0.504403	0.841264	0.261061	0.32633	0.07364	0.0629077	0.323781	0.728723
AKT3	7.00551	0.000586866	0.0179646	0.0237302	0.0368002	0.000226633	-0.0479753	-0.0575251	0.0188072	0.818955	0.682153	0.59667	0.0884771	0.0902941	0.425638	0.115406	0.778418	0.937148
AKTIP	7.00404	-0.00103011	-0.00995299	0.0757644	0.000312495	-8.01317e-06	0.0341726	0.0235019	-0.0149102	0.726081	0.840313	0.140577	0.988278	0.953149	0.601628	0.514971	0.819586	0.949457
ALAD	8.6992	-0.00870742	-0.0404834	0.123805	-0.00205808	0.00034727	-0.0832174	-0.209904	0.228629	0.14124	0.673677	0.214552	0.9576	0.166008	0.502349	0.0032575	0.0646637	0.526943
ALAS1	7.61578	-0.00516722	0.117329	-0.0459718	-0.0139875	7.64148e-05	-0.108003	-0.17293	0.1052	0.14628	0.0587586	0.454576	0.602399	0.648636	0.180196	0.000662238	0.217835	0.658545
ALAS2	4.01698	-0.0719618	1.5846	0.0700952	0.604727	-0.00714175	-1.37325	-3.0114	3.52352	0.271256	0.13506	0.946898	0.0347909	0.0138014	0.30522	0.000466386	0.00153431	0.276888
ALB	2.16719	-0.00138543	-0.582846	0.19485	0.0558252	-0.00172963	-0.0826007	0.46989	-0.250544	0.933924	0.0468968	0.520617	0.648526	0.0616759	0.840185	0.0330007	0.527305	0.841706
ALCAM	7.06661	-0.00686118	-0.102144	-0.397409	0.035365	0.000685291	-0.277915	0.141828	-0.371332	0.674403	0.708161	0.176266	0.812322	0.402503	0.493274	0.501316	0.451139	0.802745
ALDH16A1	7.74823	0.00467142	-0.0983784	-0.0906645	-0.0764105	-0.000248473	0.0495595	0.0384089	-0.106264	0.19435	0.102703	0.142421	0.00872851	0.17245	0.536851	0.415067	0.223679	0.662284
ALDH18A1	6.29525	-0.00139888	0.00375496	0.0550133	0.0366283	0.000264244	-0.0341665	-0.14959	0.262665	0.662095	0.943746	0.314755	0.0967376	0.0584206	0.616197	0.000268394	0.000338335	0.260363
ALDH1A1	8.01554	0.00920494	-0.246047	-0.0151407	0.0267045	0.000318182	0.254827	-0.0776798	-0.116165	0.368433	0.146161	0.928095	0.664938	0.421643	0.216722	0.435081	0.509159	0.833226
ALDH1A2	6.28936	-0.00350202	-0.117203	-0.0949131	-0.0235683	-0.00014339	-0.0135564	-0.00527452	-0.100712	0.658647	0.385496	0.50632	0.665615	0.682087	0.939858	0.950648	0.540043	0.847722
ALDH1A3	6.12029	0.00165098	0.00303396	0.00946137	0.0921437	0.0002434	-0.292977	0.118362	-0.000195553	0.881037	0.986981	0.959026	0.16411	0.503104	0.216568	0.189378	0.99916	0.999838
ALDH1B1	6.24161	-0.00435491	-0.0136175	0.100453	0.0324519	-4.62846e-05	-0.137297	-0.13993	0.294775	0.286096	0.84141	0.154767	0.272239	0.803736	0.134981	0.00803853	0.00286667	0.288098
ALDH1L1	8.0332	0.00538345	-0.29632	0.366347	-0.0599085	-0.000399694	0.0490811	-0.129588	0.11403	0.515943	0.0408752	0.0170151	0.2927	0.310961	0.790064	0.18464	0.507765	0.832837
ALDH1L2	6.79391	-0.0116253	0.149385	-0.0750185	-0.012943	0.000244547	-0.176628	-0.129012	0.235327	0.0509854	0.124403	0.436927	0.711761	0.258445	0.142656	0.0243896	0.0294174	0.46597
ALDH2	10.2172	-0.00108252	-0.115252	0.140269	0.00346258	0.000235269	0.0969945	-0.0574038	0.135448	0.873185	0.299475	0.222133	0.925326	0.335022	0.477402	0.347677	0.210838	0.653582
ALDH3A1	3.96445	0.00265588	-0.00341582	-0.165707	-0.112656	8.86468e-05	0.220352	0.238581	-0.4894	0.75471	0.980948	0.271125	0.149858	0.857593	0.297836	0.0963277	0.0680081	0.534034
ALDH3A2	8.40157	-0.00269283	0.0425833	0.0308317	0.0173883	0.000296654	0.0159103	-0.104928	0.171302	0.502676	0.529579	0.655072	0.55289	0.118703	0.856968	0.0459752	0.0652542	0.528519
ALDH3B1	6.56705	-0.00296737	-0.0910572	-0.175906	-0.0293919	0.000507907	-0.156264	0.244439	-0.179756	0.720275	0.512765	0.233103	0.694613	0.26174	0.464997	0.0537844	0.477197	0.817068
ALDH4A1	9.47404	-0.00936333	-0.0365121	0.011995	-0.117361	0.000173222	0.0376439	-0.162115	-0.061191	0.127146	0.722201	0.910149	0.0214502	0.595383	0.790089	0.0831911	0.711055	0.917795
ALDH5A1	6.93714	0.00236834	-0.0782342	0.0459771	-0.0163572	0.000340965	0.00648473	-0.124796	0.119141	0.601169	0.308802	0.561408	0.630662	0.126428	0.949255	0.0410859	0.26644	0.695196
ALDH6A1	6.35753	-0.0108363	-0.0194157	0.257221	0.00456107	0.000689757	0.13721	0.0128325	0.0591235	0.11438	0.86123	0.0332914	0.917339	0.0215529	0.349036	0.866001	0.661471	0.899178
ALDH7A1	7.34464	-0.00223674	-0.0452631	0.0800198	-0.0173886	0.000126976	0.0426931	0.000320372	0.0172223	0.544176	0.460675	0.2122	0.45707	0.404285	0.587115	0.993302	0.803635	0.945659
ALDH8A1	2.75209	0.026892	-0.521326	0.0105166	-0.040739	-0.000146022	0.681475	0.24858	-0.291401	0.199482	0.12124	0.974442	0.721639	0.839655	0.105344	0.161355	0.341604	0.738934
ALDH9A1	8.80829	-0.00512184	0.0248327	0.101913	0.0154642	0.000361806	-0.0537714	-0.214812	0.267279	0.262841	0.741059	0.192078	0.559121	0.0350035	0.563818	3.55299e-05	0.00188724	0.287077
ALDOA	10.2776	0.000404958	-0.0685547	0.0083237	-0.0432062	0.000206769	0.0365364	-0.124811	0.0357317	0.939232	0.447386	0.927538	0.195268	0.318385	0.742013	0.0243736	0.707307	0.916601
ALDOB	4.24656	-0.0210303	-0.194465	0.78253	-0.000792306	0.000188901	-0.283508	-0.117678	-0.252757	0.132491	0.376993	0.00253308	0.989394	0.648249	0.315296	0.210541	0.191412	0.636949
ALDOC	8.72039	-0.00759891	-0.100578	0.174139	0.0231271	7.23874e-05	0.0243217	-0.722257	0.379021	0.554458	0.644661	0.430661	0.75177	0.869164	0.923804	2.99454e-06	0.070495	0.534156
ALG1	6.90598	-0.00551119	0.138073	-0.0426684	-0.060383	9.02963e-05	-0.0145014	-0.0194531	0.00711775	0.0964687	0.0184893	0.457906	0.0373747	0.618757	0.85553	0.707094	0.93987	0.985504
ALG10	3.91394	-0.0121218	-0.218116	0.0517479	0.0286674	0.00118233	0.0748282	0.111126	-0.318846	0.296938	0.273073	0.793173	0.756562	0.0377836	0.777387	0.463241	0.289099	0.70853
ALG10B	6.03657	-0.00186034	0.0420738	-0.132391	0.0385792	0.000474164	-0.0254419	-0.0128368	-0.0366417	0.667243	0.558913	0.0841824	0.0981217	0.00174954	0.773493	0.691666	0.562274	0.857375
ALG11	4.10029	-0.00615373	-0.0709744	0.157702	0.107692	0.00110289	-0.101037	-0.192052	0.198152	0.303312	0.494789	0.131977	0.051855	0.0015103	0.48433	0.051452	0.272976	0.701326
ALG12	6.54469	-0.000476936	-0.0439511	-0.0108731	-0.0153664	7.49503e-05	-0.102204	-0.045288	0.0778603	0.875707	0.385289	0.831875	0.43014	0.536359	0.118788	0.143253	0.182378	0.630608
ALG13	6.78268	-0.000608298	0.0296511	-0.0509771	0.0228573	-0.000106816	0.0512683	0.0537144	-0.10085	0.835786	0.553259	0.32414	0.385856	0.517869	0.473985	0.255014	0.243585	0.677907
ALG14	6.29408	-0.00451166	-0.00754338	0.0386271	-0.00576355	6.78846e-05	-0.0681774	-0.0633683	0.0519689	0.165247	0.887508	0.480676	0.787916	0.614352	0.324164	0.0765763	0.424381	0.788429
ALG2	6.60625	-0.00364813	-0.00958784	-0.00188335	0.0043091	0.000211007	0.00271741	-0.00468662	0.0389479	0.12641	0.809193	0.963221	0.822356	0.0893786	0.960684	0.888416	0.526384	0.841161
ALG3	6.62291	0.00019608	0.0307484	0.0783717	-0.0387374	-5.50704e-07	-0.0805326	-0.00574742	0.0266676	0.96115	0.645476	0.249945	0.0876784	0.996774	0.326622	0.863886	0.67148	0.901932
ALG5	6.78928	-0.00110317	-0.0228521	0.0163949	-0.0201365	0.000148506	0.00379104	-0.00856021	0.019894	0.576488	0.491599	0.629536	0.161377	0.104116	0.930885	0.713857	0.644644	0.893075
ALG6	5.7618	0.000750056	0.0194441	-0.0792809	0.0102729	1.82743e-05	-0.030571	-0.0127936	-0.0501843	0.787646	0.682462	0.112169	0.639464	0.892602	0.632766	0.721849	0.462641	0.809676
ALG8	6.75143	-0.00239273	-0.0535088	0.0567182	0.00696749	0.00035339	0.0282781	-0.0146581	0.0636444	0.505231	0.372028	0.351344	0.788149	0.036624	0.717657	0.734255	0.422299	0.787042
ALG9	6.95167	-0.00359609	0.010623	0.0474878	0.0275585	-0.00020498	-0.0550139	-0.118256	0.0693141	0.409115	0.886255	0.53249	0.375865	0.292499	0.566488	0.0243706	0.454222	0.80492
ALKBH1	5.31682	0.00068855	0.0713155	0.0591095	-0.0137201	-0.000194662	0.0431104	0.0453927	-0.0394824	0.787139	0.109204	0.190538	0.535409	0.186297	0.493074	0.276024	0.594348	0.872351
ALKBH2	5.20154	0.0105784	0.0903907	-0.0511609	-0.0171523	-0.00050746	-0.0543156	0.0275047	-0.00630272	0.0215167	0.214751	0.487712	0.489303	0.00370642	0.547189	0.472408	0.928917	0.98256
ALKBH3	6.09236	0.00134816	0.000300226	-0.00537254	-0.0391105	3.11664e-05	0.035641	0.0683261	-0.155137	0.596619	0.994436	0.903804	0.0508032	0.800654	0.541834	0.042855	0.0151578	0.41691
ALKBH4	5.45535	0.0034311	0.0955703	-0.0185696	-0.0205227	-7.29295e-05	0.0496435	-0.00566714	-0.133392	0.414467	0.185367	0.79858	0.559241	0.744571	0.615116	0.927054	0.246937	0.680005
ALKBH5	7.98884	-0.000716373	-0.00741247	0.0247712	-0.02578	0.00016036	0.0270312	0.0345012	-0.0121579	0.671401	0.795409	0.401327	0.0464889	0.051327	0.479908	0.107384	0.750736	0.928756
ALKBH6	6.4477	0.000600496	-0.042219	-0.000352366	-0.0963689	-0.000168551	0.0328115	-0.0573946	-0.0108711	0.895721	0.579963	0.996414	0.00468025	0.414088	0.740877	0.278749	0.908783	0.976328
ALKBH7	7.463	-0.00184238	-0.0424408	-0.019224	-0.0648694	5.74469e-06	0.00089551	0.0775812	-0.112106	0.615438	0.490012	0.762284	0.0282813	0.974936	0.991524	0.115481	0.218767	0.658899
ALKBH8	5.13294	0.000954451	0.0138643	0.0209375	0.0284308	3.47964e-05	-0.0854227	0.0125776	0.039927	0.729351	0.763018	0.65501	0.111966	0.743856	0.152835	0.639483	0.435073	0.793444
ALMS1	5.29679	-0.0013977	0.0171292	0.0692813	0.0571804	0.000443118	-0.07882	0.0557373	0.026939	0.712936	0.788818	0.292625	0.0313878	0.00719697	0.34221	0.162434	0.717521	0.920058
ALOX12	3.26857	0.000417003	0.0281327	-0.0205943	0.03264	-0.000646929	0.0927753	-0.003481	-0.0690622	0.931668	0.731002	0.808176	0.451399	0.0289894	0.4341	0.965476	0.629943	0.888137
ALOX15B	2.60732	-0.0231718	0.188908	-1.33971	0.309393	-0.00018725	-1.18578	0.773902	1.68253	0.560535	0.748032	0.0264805	0.321872	0.895322	0.185681	0.0196257	0.045481	0.492026
ALOX5	5.48415	-0.00580708	-0.0474224	-0.0466411	0.0580176	5.59091e-07	0.137365	0.039272	-0.141371	0.572065	0.780991	0.791373	0.307044	0.99878	0.516852	0.656882	0.382099	0.76229
ALOX5AP	6.42482	-0.00972056	0.0793584	0.0635969	-0.0475293	0.000275611	-0.0360225	-0.0344239	-0.0164495	0.170633	0.500635	0.595869	0.317452	0.369998	0.810782	0.664209	0.909475	0.976678
ALPK1	6.45124	-0.000603285	0.00859008	-0.0837191	-0.0265705	-8.13005e-05	-0.00411175	0.0523749	-0.041831	0.881473	0.900346	0.24226	0.451143	0.718879	0.96683	0.408167	0.719622	0.920586
ALPK2	2.8691	0.0135198	-0.180669	0.163093	-0.0201649	-0.000116852	0.346111	0.019846	-0.39035	0.512336	0.561141	0.587574	0.831785	0.859111	0.332563	0.891295	0.142481	0.597232
ALPK3	6.89502	-0.00260027	0.0699312	-0.0517432	-0.0759887	-0.000136654	0.408568	0.164362	-0.22641	0.757699	0.613397	0.722653	0.165149	0.70639	0.031992	0.0854643	0.16303	0.615436
ALPL	6.70652	0.0066275	-0.222386	-0.0810547	-0.0769066	0.0008253	0.222384	0.201938	-0.365194	0.649877	0.367621	0.742094	0.416488	0.151117	0.470695	0.178107	0.193254	0.638461
ALS2	6.29435	0.00144211	0.0557786	0.0038283	0.00466107	1.16582e-06	0.0748568	-0.0196701	0.0177742	0.460017	0.100679	0.909873	0.775404	0.991108	0.111019	0.506133	0.735375	0.923921
ALS2CL	7.70119	0.00456509	-0.0800085	-0.14233	-0.0561742	-0.000772627	0.174307	-0.0407078	-0.146281	0.376593	0.353799	0.115989	0.165454	0.00709439	0.135167	0.555843	0.237946	0.671819
ALS2CR11	3.78135	-0.00218463	0.0254537	0.172374	-0.0261763	0.000850612	-0.139657	-0.272413	0.113089	0.768201	0.84027	0.176937	0.63092	0.0154909	0.391403	0.00489186	0.510289	0.833512
ALS2CR12	3.85316	-0.0250271	-0.299838	0.35311	-0.0437474	0.000507873	0.0441253	-0.195207	0.0134798	0.0170591	0.072084	0.0455018	0.515667	0.268226	0.834541	0.107838	0.949135	0.988066
ALS2CR8	5.48861	-0.00766898	0.188419	-0.0103682	0.0732002	-0.000143146	-0.15394	-0.0763912	-0.166389	0.206514	0.0757236	0.921675	0.159056	0.642623	0.280675	0.362998	0.319695	0.726739
ALX1	2.24795	0.0245397	0.0812789	-0.298726	-0.082539	-0.000213421	0.335569	-0.219513	0.152036	0.187292	0.772321	0.282262	0.356804	0.71862	0.287649	0.12313	0.497715	0.829024
ALX3	4.32059	-0.000189275	-0.0188089	-0.0417	-0.0527815	-0.000396895	-0.000744624	0.0626629	-0.0694341	0.968589	0.817297	0.620971	0.168162	0.116421	0.994723	0.338023	0.561055	0.857375
ALX4	3.10432	0.00907615	-0.0331869	-0.0259712	-0.0231346	0.000960232	0.24086	0.129822	-0.134327	0.400375	0.85749	0.888498	0.771051	0.057937	0.318635	0.330238	0.573396	0.862458
ALYREF	6.91836	-0.000519013	-0.027217	-0.0663204	-0.0239196	-0.000173495	-0.0806797	0.0182788	0.0680993	0.853858	0.571186	0.18753	0.335001	0.279652	0.254405	0.678396	0.407751	0.777717
AMACR	4.65002	0.0156399	0.0646691	0.0642406	0.0520413	0.000435713	-0.0822661	-0.0867113	0.213093	0.000612053	0.37284	0.368679	0.172719	0.0679954	0.42759	0.209915	0.0978206	0.560266
AMBRA1	6.24165	0.000293138	-0.0563975	0.0451677	-0.00496847	-8.94073e-05	0.016486	0.0444479	0.0136159	0.839295	0.0275747	0.0816427	0.686071	0.2689	0.63955	0.0532518	0.735282	0.923921
AMD1	6.50537	-0.0077131	0.0426878	-0.0518253	0.0705805	0.000231998	-0.199179	-0.0163686	0.155373	0.0885988	0.569092	0.500563	0.0415258	0.245564	0.0562447	0.751902	0.132495	0.589966
AMDHD1	2.74412	-0.000363785	-0.168819	-0.224931	0.121634	-0.000142846	-0.091649	0.295358	-0.147229	0.969377	0.292038	0.190733	0.231138	0.80398	0.729083	0.092056	0.663713	0.899606
AMDHD2	6.79737	-0.00279829	0.0600747	-0.1052	-0.0457306	-0.000285848	0.0125845	0.128431	-0.216529	0.417403	0.301908	0.0873094	0.110585	0.119617	0.876515	0.0113866	0.0220486	0.445231
AMFR	7.70987	-0.000613762	-0.0223358	0.0325421	-0.000609524	0.000239562	-0.00985763	0.0416946	-0.0527742	0.722789	0.447205	0.282468	0.964036	0.00852768	0.804771	0.0764454	0.222003	0.660938
AMH	3.33923	0.0114687	0.011486	0.016365	-0.152006	-0.00111358	0.0460889	0.139594	-0.0781623	0.420077	0.960492	0.945881	0.0950319	0.078908	0.881302	0.35794	0.769241	0.935295
AMICA1	5.37489	-0.00662078	0.179605	-0.0539636	0.0915179	3.57855e-05	0.0076933	0.115945	-0.344329	0.663139	0.473773	0.838281	0.387823	0.954881	0.981787	0.465463	0.277934	0.705155
AMIGO1	4.65525	-0.00269096	-0.234558	0.247014	0.0305486	0.00014267	0.121764	-0.00138948	-0.0355897	0.744066	0.0978559	0.0901947	0.487111	0.596774	0.474099	0.98392	0.773772	0.936264
AMIGO2	6.29349	-0.00177571	0.0641215	-0.0343452	0.0163341	0.000203767	0.102968	0.0225493	0.0600971	0.683811	0.376355	0.643394	0.533204	0.22046	0.262354	0.588929	0.42251	0.787254
AMIGO3	5.61943	0.000327656	-0.0168747	-0.20201	-0.094899	-0.000371231	0.0766705	0.0307698	-0.0999878	0.929341	0.787523	0.00414516	0.00770918	0.103711	0.412116	0.625346	0.385757	0.76519
AMMECR1	4.6032	-0.00158493	0.0235649	0.00143868	0.0572508	-9.70481e-05	-0.057722	-0.056759	0.0952248	0.629778	0.676832	0.980025	0.067068	0.614153	0.486204	0.316085	0.35774	0.74923
AMMECR1L	6.59505	-0.000194389	0.0488757	0.0556973	0.0240104	-0.000268613	-0.0714818	-0.103074	0.124719	0.933875	0.228652	0.179518	0.254423	0.0549714	0.222492	0.0122008	0.0850256	0.547114
AMN	2.70894	-0.01941	0.12128	0.0251103	0.0219584	-0.0007874	0.319441	0.590303	-0.753344	0.158319	0.598163	0.918235	0.85388	0.305536	0.35044	0.00876554	0.0530503	0.511982
AMN1	5.42343	0.00328518	0.0689669	-0.0367118	-0.0062942	-0.000131244	-0.004	0.032961	-0.090903	0.106729	0.0511349	0.297985	0.738497	0.280256	0.937824	0.356009	0.172252	0.624031
AMOT	6.83764	0.000186011	-0.201655	-0.137204	0.0469591	6.70888e-05	-0.138094	-0.543109	0.547092	0.982705	0.154113	0.346045	0.430178	0.859962	0.437133	1.24793e-05	0.00449246	0.327033
AMOTL1	7.29557	-0.00103466	0.0151036	-0.00195821	0.0271529	5.74396e-05	-0.0282085	-0.0056847	0.0746153	0.757257	0.791503	0.973287	0.309791	0.730907	0.717756	0.899739	0.372327	0.756591
AMOTL2	8.96352	-0.00139114	-0.151317	-0.00474576	0.00756676	5.31967e-05	-0.0551624	-0.0028479	0.0792057	0.797658	0.102205	0.95903	0.842233	0.823413	0.642622	0.962817	0.492095	0.825266
AMPD2	6.62888	-0.00254952	0.0170103	-0.000722295	0.00466756	-0.000128618	0.0115086	0.0183416	-0.0432375	0.568771	0.819027	0.992442	0.88449	0.529021	0.906862	0.728918	0.658075	0.897976
AMPD3	6.23522	-0.000927927	0.0757163	-0.0919322	-0.0416897	0.000867869	-0.130165	-0.0951973	0.00445402	0.89256	0.514016	0.436203	0.415789	0.00694346	0.396578	0.2408	0.977585	0.995029
AMPH	4.04698	0.00472348	-0.105988	0.0966863	0.0170868	0.000334945	0.309421	-0.0650347	0.023249	0.800799	0.704324	0.712083	0.729765	0.299387	0.291913	0.404032	0.862234	0.962736
AMT	6.86919	0.00280099	-0.0557098	-0.10874	-0.0399447	-0.0011737	0.0753584	-0.00140451	-0.160576	0.705672	0.647965	0.400023	0.453769	0.00292001	0.645536	0.987176	0.31879	0.726544
AMY2B	7.52904	0.00340009	-0.110307	-0.1177	-0.0226736	-0.00052925	0.170278	0.0485043	-0.189194	0.554403	0.254368	0.244312	0.603852	0.0718134	0.188039	0.505136	0.157648	0.610624
AMZ2	7.49475	-0.000933941	-0.00750975	0.067902	-0.0139045	0.000182727	-0.0100833	0.00839929	0.0471149	0.702255	0.854511	0.115212	0.446584	0.123818	0.855214	0.786647	0.409501	0.778822
AMZ2P1	6.43857	0.000409057	0.0435351	-0.0451676	-0.0841666	0.000288572	0.1539	0.0535067	-0.25856	0.903406	0.450428	0.444357	0.00675834	0.134932	0.0649507	0.325413	0.0127422	0.404557
ANAPC1	6.47835	-0.00278551	0.0227402	0.0300609	0.049009	0.000128674	-0.00184311	-0.0314698	0.106369	0.418269	0.691228	0.607453	0.0322823	0.351963	0.979633	0.372726	0.104948	0.566883
ANAPC10	5.23465	0.00318122	0.0116788	-0.106626	0.0301675	9.62558e-05	0.0443613	0.0261759	0.0327096	0.32538	0.831557	0.0654336	0.310992	0.60218	0.578892	0.625162	0.736779	0.924272
ANAPC11	7.76427	0.000588328	0.00579522	-0.000947266	-0.0586524	-3.02713e-05	-0.0388947	-0.0271243	-0.00019807	0.871109	0.922832	0.987651	0.0117983	0.825601	0.605475	0.42522	0.997499	0.999647
ANAPC13	7.51807	-0.00558771	0.0526315	0.114727	-0.00597773	0.000140271	-0.405148	-0.0578644	0.222782	0.219291	0.483073	0.140507	0.808515	0.351624	0.000235407	0.122151	0.00593664	0.341399
ANAPC16	8.17302	-0.00301464	-0.0664868	0.0323524	0.00177174	0.000120511	-0.0385323	0.0625689	0.0459205	0.24045	0.123807	0.458683	0.90684	0.210171	0.474467	0.0132958	0.301095	0.717899
ANAPC2	7.50824	0.00348818	-0.0179991	-0.131284	-0.0457589	-0.000365498	0.0348813	0.016391	-0.0837371	0.328779	0.759594	0.0389541	0.0581395	0.0209972	0.644802	0.655312	0.224157	0.662706
ANAPC4	6.58378	0.00301096	-0.0647481	-0.000634019	0.0104265	-0.000143039	-0.0055336	0.00931167	-0.000458499	0.24519	0.133075	0.988259	0.520468	0.169217	0.918239	0.712886	0.992263	0.998513
ANAPC5	8.05506	-3.21205e-06	0.0113372	-0.0426765	-0.0166962	-0.000201242	-0.0165268	-0.0297379	0.0697634	0.998822	0.756887	0.260922	0.308134	0.0624274	0.735159	0.280742	0.169411	0.622552
ANAPC7	6.91439	-0.000526268	-0.0218915	0.00767229	-0.00467073	-0.00010552	-0.0385675	0.00467773	0.0410594	0.818863	0.572658	0.846337	0.787024	0.340725	0.460653	0.871787	0.444849	0.799317
ANG	6.2239	0.00266687	0.0273516	-0.056239	-0.0139833	0.000232907	0.226993	0.269529	-0.25002	0.691584	0.805924	0.631358	0.71227	0.343683	0.1192	0.000148912	0.0272202	0.45576
ANGEL1	6.37211	0.000604748	-0.025486	-0.0931812	0.0320444	-0.00014131	0.0154972	0.0232008	-0.0411093	0.853676	0.644085	0.109274	0.243333	0.408461	0.839133	0.614052	0.629438	0.888137
ANGEL2	6.83525	0.000311465	0.0206559	-0.126168	-0.0127079	-5.85529e-05	0.116686	-0.0184251	-0.0445331	0.928866	0.726176	0.0458177	0.66239	0.754553	0.158753	0.720932	0.631578	0.888562
ANGPT1	7.38251	-0.00515231	0.0183189	0.0546919	0.0669714	0.000623851	-0.138774	-0.285988	0.210773	0.316824	0.837687	0.542092	0.156476	0.0328201	0.268543	0.00180318	0.188746	0.636533
ANGPT2	6.19114	0.00913425	0.0521684	0.0480743	-0.047629	0.000138093	-0.190084	0.166067	-0.255235	0.320184	0.742147	0.768702	0.514889	0.753177	0.393768	0.156592	0.279081	0.70573
ANGPT4	4.60836	0.00387715	0.0629875	0.126323	-0.057754	7.11481e-05	-0.00235753	0.0649096	-0.400782	0.602658	0.614429	0.317104	0.309544	0.84239	0.988605	0.493407	0.0358604	0.471201
ANGPTL1	6.54073	-0.00689005	0.105921	-0.00870909	-0.0148218	0.000707617	0.0654299	-0.00163138	0.140484	0.298536	0.3361	0.937971	0.692239	0.00584184	0.63326	0.97784	0.203034	0.650158
ANGPTL2	9.55275	-0.00479728	0.0393648	0.0115019	-0.0398683	0.000252914	0.0874466	0.116587	-0.143873	0.201652	0.533162	0.859464	0.16391	0.166841	0.310624	0.0225169	0.11247	0.570824
ANGPTL4	9.76161	0.00168052	-0.0649169	-0.147571	-0.135618	-3.45148e-05	0.128933	0.190031	-0.263159	0.755146	0.478601	0.129478	0.00904534	0.915874	0.353492	0.0474222	0.129528	0.585543
ANGPTL5	3.40897	-0.00046305	0.178002	0.151381	0.0982475	0.000329884	-0.119578	-0.140456	0.0880358	0.959215	0.253576	0.327317	0.174856	0.454455	0.560754	0.252598	0.701154	0.913296
ANGPTL6	3.3857	-0.0145048	-0.29571	-0.335324	0.0853467	-0.000417481	-0.622899	-0.245246	-0.157558	0.54741	0.427554	0.410386	0.654481	0.71592	0.269921	0.382848	0.82148	0.949784
ANK1	4.21525	0.00680084	0.100539	-0.0455672	-0.00715605	-0.000489295	0.136825	-0.0685931	0.0659081	0.398827	0.458006	0.74264	0.90693	0.23451	0.454084	0.527272	0.727212	0.921537
ANK2	7.07168	-0.00568208	0.0483463	-0.0461605	0.0350758	0.000158703	-0.0903205	-0.0367556	0.135139	0.362589	0.64173	0.665992	0.458129	0.592845	0.521615	0.639357	0.359272	0.750027
ANK3	5.98793	-0.000522155	-0.164742	0.221294	-0.0606861	0.000301768	0.139177	-0.369474	-0.102749	0.961707	0.382699	0.245139	0.40451	0.512352	0.549274	0.0035675	0.631456	0.888562
ANKAR	4.08569	0.00340879	-0.148811	-0.0852366	0.0203911	0.000175133	0.113652	0.0707705	-0.191995	0.447494	0.053619	0.2754	0.588472	0.453787	0.277677	0.266838	0.111372	0.570824
ANKDD1A	6.93336	0.00487775	0.056587	-0.0897278	-0.0426062	7.02257e-05	-0.0926249	-0.0375294	-0.124568	0.575257	0.700736	0.536782	0.297177	0.773255	0.589142	0.533098	0.287298	0.70784
ANKFY1	7.51699	-0.00247423	-0.0196769	0.00659903	0.0130844	6.16943e-05	-0.00845305	-0.0387784	0.0885108	0.180498	0.523407	0.835042	0.358465	0.496779	0.840002	0.121286	0.0544987	0.513414
ANKH	7.16713	-0.00457206	-0.116617	0.0213943	0.0364118	0.000220457	-0.0522916	0.0830771	0.0243913	0.212969	0.0623693	0.730213	0.189813	0.201624	0.525859	0.0719926	0.772682	0.936035
ANKHD1	7.24709	-0.000632852	-0.0208502	-0.0165036	0.030153	-2.61319e-05	-0.0193159	0.0777684	-0.0256701	0.826109	0.666486	0.74145	0.135442	0.83289	0.760905	0.019137	0.661604	0.899178
ANKHD1-EIF4EBP3	6.05528	-0.00180672	0.0272352	0.170855	0.0384593	-2.55195e-05	-0.0204884	-0.16255	0.0826582	0.625614	0.664013	0.0105586	0.208644	0.896398	0.809197	0.00561443	0.404783	0.77539
ANKIB1	6.48114	-0.00238245	0.0437389	0.0351221	0.0900764	0.000610375	-0.0457289	-0.0704745	0.115902	0.47394	0.438304	0.537779	0.00114669	0.000319035	0.533888	0.0873355	0.131621	0.587878
ANKK1	3.2006	0.00667995	0.0396063	0.0425879	-0.124588	-0.000286683	0.0432452	0.205015	-0.307588	0.581094	0.845533	0.841174	0.218087	0.673161	0.883932	0.2585	0.360684	0.750909
ANKLE1	4.36395	-0.00666519	0.211491	-0.212226	-0.0111016	-0.00163015	-0.127778	0.0295192	-0.0822481	0.395881	0.113309	0.131345	0.873192	0.00146439	0.515275	0.81658	0.730141	0.923049
ANKLE2	7.44233	0.000311511	-0.0356598	-0.0376151	0.00574837	-0.000157577	0.0421587	0.0466081	-0.0266794	0.8604	0.236275	0.222531	0.619997	0.0406153	0.274627	0.0179184	0.435989	0.793538
ANKMY1	5.14944	-0.00327386	-0.106549	-0.0681643	-0.0163102	-0.000263342	0.00182355	0.0864614	-0.161166	0.454599	0.148239	0.369116	0.540635	0.128113	0.984505	0.0413439	0.0483118	0.498706
ANKMY2	6.09015	0.0024739	0.0130263	-0.00163068	0.0274497	-3.44979e-05	0.0461091	0.10136	-0.0982632	0.257559	0.72168	0.965438	0.0952771	0.732506	0.349829	0.000647695	0.0509535	0.504908
ANKRA2	5.3245	0.00602448	0.0241306	-0.0550532	0.0412905	-1.91516e-05	0.0437487	0.015491	-0.0271429	0.0583856	0.641829	0.306458	0.0763527	0.891136	0.521654	0.669834	0.685462	0.90708
ANKRD1	3.18146	0.00340517	0.555345	0.388971	-0.115798	-0.000880216	-0.572615	-0.586838	-0.128266	0.902285	0.239984	0.361511	0.351399	0.276403	0.242699	0.00685128	0.741136	0.926251
ANKRD10	7.73065	0.00217113	0.0462997	-0.0980293	-0.0149906	-0.000304022	0.137035	0.0891544	-0.133251	0.490873	0.383519	0.0812694	0.503366	0.0424095	0.0567208	0.0213909	0.0521039	0.508917
ANKRD11	7.98148	0.000648299	-0.0303495	-0.0710344	-0.0246342	-0.000174916	0.0332241	0.088407	-0.10775	0.795242	0.473536	0.112221	0.230624	0.186531	0.573023	0.0162746	0.102786	0.564263
ANKRD12	6.41938	0.000993117	0.0553067	0.0623937	0.079265	0.000617086	-0.0512856	0.0112692	0.0967272	0.790312	0.390884	0.33679	0.0207251	0.00359054	0.571866	0.842869	0.365276	0.753071
ANKRD13A	6.93714	0.000245486	-0.0138076	-0.0206728	0.0131865	-1.25071e-05	-0.0230601	0.0136242	-0.0223732	0.904619	0.693091	0.565066	0.475233	0.914685	0.650136	0.681871	0.716313	0.919685
ANKRD13B	6.07171	0.000646894	-0.0339475	-0.0653259	-0.0531393	-0.000102574	0.0749735	0.0624807	-0.0635541	0.912589	0.726684	0.516789	0.199845	0.697809	0.557241	0.35435	0.601203	0.874826
ANKRD13C	6.39811	-0.00319822	0.035095	0.00308768	0.0201445	0.000235716	0.000329745	0.0645575	0.0237896	0.152078	0.341762	0.934257	0.177166	0.0153951	0.994451	0.0103831	0.58603	0.867814
ANKRD13D	6.71012	0.00905647	-0.0273757	-0.0794612	-0.0390129	-0.000312842	0.0506405	0.10064	-0.179248	0.0526215	0.718131	0.313194	0.277328	0.176617	0.626339	0.0966748	0.112256	0.570824
ANKRD16	5.1634	-0.00488276	-0.0368419	0.0911769	0.014979	-0.000380918	0.0304662	0.00788282	-0.0504362	0.406582	0.703847	0.361106	0.738807	0.208303	0.817953	0.920257	0.725693	0.921203
ANKRD17	7.20388	-0.00378979	-0.0346939	0.028627	0.043055	0.000364312	0.0325175	-0.0226703	0.0774679	0.108958	0.374249	0.47269	0.0141562	0.00143591	0.52288	0.407207	0.126782	0.585057
ANKRD18B	1.0173	0.0200612	-0.17844	0.0297681	0.160437	-5.9967e-05	0.0295436	0.273427	-0.428878	0.120554	0.389036	0.885922	0.174077	0.928502	0.92103	0.152475	0.253809	0.686276
ANKRD19P	4.36638	-0.00606372	-0.28795	0.0207352	-0.164725	0.000657806	0.144355	0.142633	-0.401216	0.6722	0.23944	0.934753	0.223339	0.459588	0.699952	0.585928	0.418715	0.784851
ANKRD20A3	5.58449	0.00808521	-0.137248	-0.245299	-0.0444617	-0.000606394	0.121282	0.0529158	-0.359188	0.376974	0.362404	0.121747	0.548952	0.219816	0.553167	0.675069	0.139187	0.595365
ANKRD20A4	5.11258	0.00553706	0.0488732	-0.163461	-0.128942	0.000342662	0.239495	0.143748	-0.460151	0.594672	0.78079	0.371662	0.155946	0.554179	0.336789	0.381704	0.13556	0.592651
ANKRD20A5P	3.97757	0.00961111	-0.0447274	0.0384959	0.0632357	-0.000550104	-0.098288	-0.137924	-0.0442914	0.316856	0.779103	0.812058	0.430599	0.291816	0.653802	0.321562	0.86524	0.963713
ANKRD20A8P	5.0629	-0.0237826	0.141261	-0.129954	-0.115531	-0.00048175	-0.0874561	-0.389561	0.301955	0.114183	0.569711	0.634515	0.294844	0.526278	0.800541	0.0640652	0.406844	0.776728
ANKRD20A9P	6.95806	0.00255478	0.0168222	0.0430496	0.0354302	-0.0001593	0.00666099	-0.0570936	-0.0429924	0.528243	0.80587	0.538119	0.294432	0.461364	0.943439	0.335193	0.690606	0.908031
ANKRD22	-0.419753	0.0247652	0.530548	0.377894	0.258966	-0.00139242	0.097916	-1.22457	0.908205	0.380274	0.249229	0.400127	0.179775	0.274714	0.85707	0.00229834	0.111477	0.570824
ANKRD23	4.32875	0.00424344	0.00687348	-0.131051	-0.030717	-0.000437938	0.202246	0.0600755	-0.206113	0.382051	0.93319	0.131315	0.492706	0.141841	0.0966933	0.476493	0.17243	0.624089
ANKRD24	6.55266	-0.0184113	0.011428	-0.159271	-0.192897	-0.000337524	-0.00881476	-0.2469	-0.106624	0.0376258	0.933436	0.285312	0.00270633	0.409662	0.962034	0.0252999	0.589814	0.869855
ANKRD26	4.26296	0.00256994	-0.00489041	0.0122661	0.0833728	0.000713732	0.0246068	-0.0272994	0.057638	0.507222	0.940497	0.852247	0.0106661	0.000525352	0.775877	0.584296	0.535265	0.845122
ANKRD27	6.28829	0.000637074	-0.00556241	0.0585933	0.0266076	-4.63821e-05	0.0937267	-0.00149198	0.00776452	0.709016	0.848749	0.0554281	0.0845408	0.634867	0.0297347	0.957691	0.87561	0.967072
ANKRD28	6.83676	-0.000796989	0.0115743	-0.0241455	0.038696	0.000247586	-0.0637302	0.00193824	0.0268992	0.72968	0.76939	0.550867	0.0546336	0.045961	0.25156	0.953083	0.665047	0.899634
ANKRD29	6.84408	0.00490486	0.0315422	-0.0962677	-0.00998162	-0.000179053	0.10012	0.00213275	-0.0408135	0.330632	0.708977	0.272951	0.794784	0.464913	0.37643	0.973445	0.72439	0.921203
ANKRD30A	2.771	-0.00907403	0.209178	0.321052	0.0862367	0.00158175	0.0566252	-1.09117	0.872349	0.587623	0.470995	0.276872	0.349955	0.00898828	0.868495	9.32236e-07	0.0044728	0.327033
ANKRD30B	4.04244	-0.0108791	0.0195328	0.10644	-0.13532	0.000989829	0.142889	-0.0717025	-0.589883	0.486735	0.942388	0.694585	0.224414	0.143484	0.667366	0.684337	0.108532	0.568911
ANKRD32	4.63896	-0.00325065	0.0715846	0.0201281	0.0148237	0.000172722	-0.168466	-0.0985509	0.189111	0.39033	0.263419	0.754191	0.598024	0.332268	0.0549936	0.0424275	0.0400719	0.481949
ANKRD33B	6.06536	0.000608058	-0.0201888	0.118468	-0.00013029	0.000552193	0.0618367	0.187797	-0.0511985	0.942708	0.885189	0.419777	0.997918	0.0957955	0.734683	0.0240487	0.727838	0.921796
ANKRD34A	3.88298	0.00349073	0.0718609	-0.057228	-0.0871494	-0.000413457	0.106938	0.09325	-0.286726	0.488657	0.400983	0.514004	0.0488676	0.153546	0.378056	0.236771	0.0525124	0.509757
ANKRD35	5.93388	0.00120743	-0.0578126	0.0342745	-0.0437948	0.000313571	0.029093	-0.0765814	-0.0889539	0.733173	0.345456	0.58071	0.188703	0.147519	0.744424	0.232393	0.448416	0.800893
ANKRD36	4.90424	0.0110747	0.0676301	-0.243723	0.00956509	0.000460272	0.147663	0.0282139	-0.254364	0.0793937	0.512709	0.0279095	0.831425	0.0930144	0.265323	0.678147	0.0561604	0.517895
ANKRD36B	5.93127	0.00669426	-0.0734625	-0.214522	0.00352144	-0.000222984	0.230065	0.13639	-0.208599	0.402745	0.58151	0.131266	0.939745	0.455209	0.179364	0.0618198	0.111112	0.570824
ANKRD36BP1	1.66075	-0.0106191	0.473608	0.198298	0.262451	0.00140084	-0.304139	-0.264364	0.246618	0.364647	0.0311499	0.320483	0.015628	0.0150197	0.261708	0.110535	0.453538	0.804431
ANKRD37	4.08166	0.00531247	-0.0619737	0.0740661	-0.0205408	0.000219417	-0.0594331	0.0702343	-0.0213308	0.519543	0.657457	0.60316	0.775153	0.628857	0.770963	0.580403	0.929129	0.982582
ANKRD39	5.3609	-0.000119045	0.0324512	0.072882	-0.0261499	1.74307e-05	0.00549441	0.0468429	-0.112572	0.976113	0.630501	0.290558	0.332039	0.918163	0.948821	0.285174	0.16723	0.619333
ANKRD40	8.19807	-0.00566716	-0.0459562	0.10436	0.0282827	0.000238015	-0.0381815	0.0695353	0.0818918	0.279559	0.596924	0.244545	0.37335	0.23893	0.728116	0.175214	0.380696	0.761633
ANKRD42	4.22449	0.00100079	-0.00252524	-0.0617474	0.0546941	0.000332353	0.00311483	-0.085861	-0.0357524	0.878087	0.981142	0.579832	0.166789	0.163101	0.981553	0.146491	0.748599	0.928702
ANKRD44	5.86851	-0.00381963	0.049059	-0.150767	0.0836609	7.52819e-05	0.0439148	-0.00354043	-0.0570005	0.430325	0.548553	0.0852002	0.0332674	0.739665	0.688055	0.952699	0.611192	0.87975
ANKRD46	6.40108	-0.00253232	0.00381615	0.0155228	0.0355631	0.000315413	0.0496221	-0.0677074	0.154116	0.571627	0.959154	0.840491	0.256765	0.111996	0.61051	0.194489	0.102456	0.563475
ANKRD49	5.18696	0.00142781	-0.00740355	-0.0347916	0.0412056	0.00011712	0.00856934	0.0967665	0.0353887	0.574824	0.861603	0.429655	0.0185065	0.254383	0.876153	0.000835156	0.458018	0.806878
ANKRD5	4.29836	-0.00617659	0.0407157	0.196342	0.117107	0.000428598	-0.0426722	-0.227969	0.312188	0.296669	0.687257	0.0578272	0.0270868	0.183438	0.758258	0.0216319	0.0697553	0.534156
ANKRD50	5.77526	-0.0043448	0.0500355	0.0417594	0.0898507	0.000742688	-0.0778098	-0.143332	0.105776	0.268511	0.451621	0.532899	0.0053702	0.000226414	0.370532	0.00526089	0.250216	0.682337
ANKRD52	7.27183	-0.00197028	0.0262214	-0.00722717	0.0080621	-0.000422273	0.0462169	0.0152516	-0.0873468	0.325208	0.44119	0.835957	0.658009	0.0011432	0.355224	0.657475	0.164655	0.616349
ANKRD53	4.54311	0.00800983	-0.220673	0.151538	-0.0379061	-0.0001353	0.127855	0.425175	-0.200947	0.30101	0.0924805	0.253882	0.507346	0.721456	0.475639	0.000166628	0.258128	0.689781
ANKRD54	6.36948	0.00208485	0.0520667	0.0327835	-0.0436285	-0.00018293	0.0577328	-0.0894847	0.0375926	0.656	0.502075	0.673907	0.101428	0.278787	0.543597	0.0385461	0.615338	0.882163
ANKRD6	5.17937	0.00706859	-0.0055665	0.0459624	0.0525687	-0.000208738	0.00478704	0.0671434	-0.0809691	0.101365	0.936654	0.52199	0.0939365	0.281797	0.959013	0.179807	0.382028	0.762242
ANKRD65	6.14064	-0.0124804	0.799814	0.388396	-0.0422685	0.000246225	-0.72755	-0.0715071	0.0282544	0.487975	0.0165348	0.184787	0.521946	0.465306	0.0441904	0.372685	0.882683	0.969261
ANKRD9	6.70606	-0.00235793	-0.116981	0.143523	-0.0349271	2.33919e-05	0.135292	0.182722	-0.0595283	0.746358	0.321484	0.232172	0.367914	0.925989	0.343219	0.00734037	0.587903	0.868719
ANKS1A	7.57693	-0.0016062	-0.0703818	0.017869	0.0140601	-0.000496673	0.0375933	0.0107912	0.0211845	0.717685	0.350061	0.817626	0.716322	0.0596857	0.728494	0.8798	0.867852	0.964267
ANKS1B	3.06818	0.00624877	0.410053	-0.0760525	0.0491157	-0.000481994	0.0269991	-0.405871	0.455095	0.514528	0.0211812	0.647908	0.574429	0.404981	0.906827	0.0299752	0.1358	0.592727
ANKS3	6.62546	0.005713	-0.0323881	-0.094542	-0.0770947	-0.000599764	0.0818993	0.0771605	-0.137317	0.279522	0.709342	0.29591	0.0378261	0.0159332	0.470217	0.188711	0.19758	0.643626
ANKS4B	4.13548	-0.016069	0.186049	0.580171	-0.114671	-0.0005815	-0.631424	-0.574628	0.627921	0.314636	0.50135	0.0432437	0.353893	0.542091	0.126027	0.041796	0.210804	0.653582
ANKS6	6.46045	0.00113483	-0.0356977	0.0221614	-0.0152707	-0.000291646	0.0257801	0.0252833	-0.0265225	0.66327	0.416152	0.620827	0.397877	0.0185946	0.651898	0.398139	0.625536	0.886832
ANKZF1	6.88812	0.00862002	0.0512035	-0.0651821	-0.0663158	-0.000690975	0.112008	0.0750177	-0.19009	0.0439402	0.468122	0.372873	0.0758118	0.00793365	0.274882	0.271855	0.124765	0.582836
ANLN	5.46954	-0.0268322	0.0976823	-0.396896	-0.0825239	0.000612244	-0.250644	-0.0790592	-0.556975	0.100264	0.723555	0.188543	0.602889	0.495504	0.544572	0.757081	0.351652	0.746066
ANO1	6.22841	0.0130326	-0.136415	0.0543401	0.0343098	-0.000434906	-0.111228	-0.0636041	0.0953692	0.0109542	0.0967477	0.51122	0.304746	0.0484027	0.296343	0.228054	0.335935	0.735161
ANO10	7.44713	-0.0023473	-0.0532939	-0.00917125	-0.0227953	0.000155624	-0.0558953	-0.0361208	0.0502677	0.367082	0.227148	0.836761	0.216175	0.180497	0.329751	0.230356	0.367207	0.754117
ANO2	5.44557	0.00683061	-0.135438	-0.0939343	-0.0207435	-0.000958578	0.0210906	0.122735	-0.0964222	0.285471	0.217682	0.403609	0.641411	0.00285431	0.882705	0.0962726	0.465354	0.810594
ANO3	5.37048	-0.00299413	0.125404	0.0284171	0.0719167	0.000369523	-0.108749	-0.253666	0.21322	0.714169	0.374473	0.836645	0.20264	0.262766	0.529001	0.00612005	0.196945	0.642878
ANO4	3.45241	0.00679372	0.110342	-0.130097	-0.0330884	-0.000353105	0.30221	-0.0583904	-0.0413889	0.381258	0.400301	0.344748	0.481641	0.258598	0.0784123	0.46325	0.759413	0.931419
ANO5	4.13057	-0.00735952	0.376415	0.036539	0.0617106	0.000651583	-0.0966749	-0.123882	0.153737	0.401461	0.0202149	0.815284	0.31614	0.0832472	0.623499	0.207608	0.40514	0.77575
ANO6	8.22107	-0.00543124	0.00341509	0.111442	0.0512375	0.000891491	0.0958792	0.0902727	0.0357726	0.352758	0.971445	0.264687	0.0933871	5.91e-05	0.416623	0.0549428	0.66561	0.899691
ANO7	3.00784	-0.000932928	0.273749	-0.243811	-0.0359862	-0.000349395	-0.1742	0.0520476	0.0574361	0.936071	0.162732	0.216097	0.57063	0.361799	0.461175	0.559896	0.748625	0.928702
ANO8	7.29593	0.000168114	-0.0355588	-0.139107	-0.0693961	-0.000296809	0.133274	0.17502	-0.206936	0.965523	0.586306	0.0481105	0.0308129	0.146169	0.146932	0.00250299	0.0389687	0.477162
ANO9	3.40873	0.0133464	-0.129933	-0.0310144	0.0670733	-0.00181642	0.288949	-0.114207	-0.157488	0.322003	0.564568	0.891627	0.429314	0.00312169	0.308705	0.411968	0.500406	0.829871
ANP32A	7.82515	0.000413365	-0.0253085	0.0495403	-0.0226621	8.60748e-06	-0.0135814	0.122706	-0.074564	0.793812	0.34734	0.0799873	0.0805183	0.915505	0.7175	4.72705e-06	0.0734829	0.537294
ANP32A-IT1	5.14298	-0.0132352	0.16519	-0.0240709	-0.260728	5.29641e-05	-0.351732	0.0289893	0.379484	0.307469	0.424292	0.911946	0.00554649	0.930876	0.245301	0.85032	0.208906	0.65273
ANP32B	7.94771	0.00173613	-0.0237706	0.0631504	-0.011283	7.27525e-06	-0.0291882	0.123131	-0.0586019	0.557372	0.632771	0.223066	0.604982	0.958447	0.665764	0.00199053	0.38817	0.766786
ANP32E	6.39283	0.00134017	-0.0788902	-0.00107094	0.0554829	0.000236995	-0.0909718	0.0518132	0.060638	0.615484	0.086895	0.981487	0.013944	0.0758563	0.151584	0.142627	0.361845	0.751057
ANPEP	7.4781	0.000980387	0.134288	-0.131276	-0.0153735	-0.000250993	0.0278758	0.0190457	-0.146086	0.913851	0.366094	0.389517	0.796966	0.516737	0.882918	0.841553	0.414651	0.783395
ANTXR1	7.50945	-0.00227569	0.0215978	0.149219	0.00389552	0.000528026	-0.107327	-0.0644468	0.0390134	0.584971	0.758682	0.0438188	0.903235	0.0134219	0.26596	0.24663	0.70788	0.91691
ANTXR2	8.24136	-0.00974864	-0.102532	0.170742	0.0373546	0.00052614	-0.0275416	0.0192952	0.0591805	0.0631905	0.227405	0.0580993	0.20185	0.0077194	0.793308	0.671223	0.484846	0.820944
ANXA1	10.4086	-0.00587847	-0.0606237	0.00812098	-0.0051451	0.000182092	-0.063087	-0.164932	0.223437	0.184384	0.408714	0.911506	0.842965	0.26141	0.481204	0.000468542	0.00623432	0.343711
ANXA11	9.327	0.00121545	-0.0576059	-0.0131378	-0.035768	4.68901e-05	-0.018178	0.00676603	-0.02922	0.608366	0.158237	0.748821	0.058918	0.689873	0.738059	0.827096	0.612467	0.880486
ANXA2	11.1123	-3.93054e-05	-0.0121318	-0.039248	-0.044342	6.34694e-05	-0.00903754	-0.125211	0.0815224	0.987908	0.778609	0.376806	0.0133497	0.554086	0.868899	0.000107556	0.112194	0.570824
ANXA3	6.90682	0.00866857	0.0381562	0.14494	-0.073494	-5.99736e-05	0.277575	0.00491535	0.0793041	0.562125	0.864252	0.522964	0.219079	0.882746	0.305633	0.958895	0.635461	0.889253
ANXA4	7.51251	-0.00216391	0.0148325	-0.010778	0.0160855	7.24531e-05	-0.136615	0.0648923	0.0820979	0.583807	0.820683	0.870849	0.547733	0.65804	0.119102	0.12765	0.306885	0.722081
ANXA5	10.4698	-0.0063611	0.0245248	-0.0282504	-0.00123828	0.000334324	-0.0700123	-0.153207	0.191822	0.212664	0.766923	0.733365	0.966364	0.0667469	0.490091	0.00240102	0.0310811	0.466728
ANXA6	9.9919	-0.004484	0.0173785	0.058817	-0.0260012	-1.6278e-05	0.0133082	-0.0375238	0.0630576	0.0897501	0.689613	0.194727	0.192724	0.899163	0.821955	0.284378	0.317574	0.725917
ANXA7	8.22136	-0.0010738	0.000132276	0.019907	0.0116998	0.000213184	-0.0028936	0.0346629	0.0118119	0.657736	0.997438	0.636397	0.548126	0.0892735	0.959207	0.304122	0.847813	0.958056
ANXA8L2	1.80395	-0.0445283	-0.83414	0.268577	0.323642	0.00141428	0.451282	-0.513741	0.32378	0.058364	0.0344724	0.495806	0.162959	0.299517	0.370159	0.252927	0.631639	0.888562
ANXA9	3.24682	0.00219051	-0.054652	-0.0532834	0.0261955	0.000253433	0.149613	0.0181818	-0.0152476	0.721538	0.603886	0.623821	0.603689	0.428867	0.306551	0.834198	0.922357	0.980361
AOAH	4.70857	-0.0104786	0.0274091	-0.165439	0.111413	0.000525087	-0.231107	0.254585	-0.287628	0.52859	0.917525	0.562958	0.323964	0.40975	0.528629	0.103348	0.392805	0.769141
AOC2	6.6463	-0.00233003	-0.0847747	-0.0932513	-0.0594271	0.000894297	-0.0128702	-0.229829	0.238593	0.681911	0.390257	0.355936	0.208498	0.0041593	0.922622	0.00921383	0.120922	0.577925
AOC3	10.5271	-0.0035025	0.0451733	-0.0163212	-0.0402672	0.00030469	0.0777948	0.0109773	0.0395014	0.382447	0.499187	0.812829	0.113	0.0632774	0.365666	0.788494	0.592551	0.871075
AOC4	5.71407	-0.0142358	-0.0444604	-0.0183328	0.02714	-0.00119759	-0.166836	-0.0251063	0.21812	0.138395	0.775762	0.913077	0.681809	0.0129941	0.440888	0.821332	0.280517	0.706728
AOX1	8.15674	-0.0177921	0.00106169	-0.00197606	0.0571487	7.13344e-05	-0.0925876	-0.443667	0.340365	0.0347261	0.993628	0.987965	0.150636	0.756991	0.545279	1.46177e-07	0.00414226	0.327033
AP1AR	5.78865	6.58162e-05	0.031798	0.00569251	0.0305483	0.000269874	-0.0310955	0.059124	-0.0125209	0.979048	0.463537	0.896947	0.191432	0.0664484	0.625455	0.16305	0.872088	0.966134
AP1B1	7.98584	-0.00296501	-0.0601856	-0.0217343	-0.0311705	0.000218857	-0.0466031	0.0927274	-0.065136	0.470782	0.38153	0.758747	0.330904	0.278358	0.624032	0.0889826	0.519806	0.838559
AP1G1	7.59439	-0.0026605	-0.038195	-0.0231	0.0285512	-5.68656e-05	-0.0126662	-0.0515466	0.0502106	0.106503	0.168606	0.414243	0.0319464	0.482435	0.732573	0.0233883	0.213292	0.655639
AP1G2	6.68261	0.00690124	-0.0972301	-0.0439096	-0.0403513	-0.000362762	0.0596822	0.111891	-0.201853	0.227749	0.308515	0.653795	0.36687	0.212986	0.647155	0.138025	0.149435	0.603837
AP1M1	7.69037	0.00393833	-0.00883449	-0.0361413	-0.0251959	7.47102e-05	0.00703298	0.00579443	-0.000159097	0.0784859	0.809533	0.339689	0.115525	0.45228	0.883803	0.820797	0.997308	0.999647
AP1M2	2.84658	0.0535495	0.535642	0.619003	-0.150982	-0.00107889	-0.20366	-0.212308	-0.265429	0.0840955	0.325859	0.207058	0.130437	0.0809474	0.713329	0.176463	0.31469	0.724971
AP1S1	6.60791	-3.87837e-05	0.0181621	-0.0438567	-0.0280915	-4.62299e-05	0.0234322	-0.019059	-0.0195155	0.990897	0.747584	0.449385	0.246375	0.762161	0.750877	0.629146	0.788281	0.941011
AP1S2	6.91862	0.000672823	0.0208387	-0.0909625	0.0412174	0.000162678	0.00781799	0.0500934	-0.0179415	0.883908	0.784991	0.255451	0.144505	0.341042	0.935686	0.236696	0.819859	0.949457
AP1S3	5.11384	-0.00277224	-0.0489978	0.0486468	-0.0112767	-0.000156247	0.111926	0.173467	-0.237622	0.63942	0.624457	0.636059	0.837904	0.664357	0.462055	0.108076	0.220015	0.660293
AP2A1	8.17041	-0.000550983	-0.006096	-0.0149021	-0.0291273	-4.18939e-05	-0.00170372	0.00794867	-0.0191607	0.770393	0.848239	0.648582	0.0599324	0.663549	0.96885	0.758904	0.688193	0.90744
AP2A2	8.11121	-0.00124226	-0.0523756	-0.0280983	-0.0313611	0.000117236	-0.00299589	0.0357793	-0.0578917	0.529712	0.123944	0.416522	0.0673016	0.274073	0.949523	0.227381	0.292299	0.710805
AP2B1	8.28029	-0.00125164	-0.0145829	0.0561899	0.000681727	5.54658e-06	-0.0354765	0.0264029	-0.00143596	0.65147	0.75159	0.240982	0.966054	0.956399	0.541185	0.2978	0.975495	0.994362
AP2M1	9.19346	-0.000171902	0.00106102	-0.0196479	-0.0344448	-9.88419e-05	-0.0466314	-0.108287	0.0288032	0.947403	0.98076	0.664378	0.0764274	0.415271	0.422653	0.00178195	0.620021	0.884755
AP2S1	7.87974	0.000732104	-0.0148243	-0.0255263	-0.0461113	0.000165903	-0.0881146	-0.110355	0.0564398	0.881258	0.857424	0.761883	0.215834	0.47398	0.422898	0.0759072	0.62009	0.884755
AP3B1	7.06405	-0.00563439	-0.0308743	0.0741459	0.0194155	0.000295644	-0.0239568	-0.0218004	0.0425674	0.0445938	0.493791	0.115491	0.281588	0.0129408	0.67881	0.45072	0.429091	0.790296
AP3B2	2.37505	-0.00302081	0.345324	0.502074	0.0720515	-0.000446593	0.0344035	-0.229888	0.0585089	0.853762	0.22576	0.0799277	0.380754	0.337614	0.918678	0.0698161	0.805292	0.945883
AP3D1	8.08114	0.000116296	-0.0295121	-0.00692222	-0.0163572	-0.000163664	-0.029367	0.0058594	-0.00603736	0.94419	0.292943	0.807503	0.143996	0.0256568	0.413362	0.737935	0.852487	0.959558
AP3M1	7.33565	-0.00491103	0.0136718	0.024113	0.0358719	-5.60322e-06	-0.00327288	-0.112727	0.146887	0.0795391	0.763814	0.609279	0.0497048	0.959855	0.955118	0.000564034	0.00845524	0.378307
AP3M2	6.57335	-0.00124875	0.0952778	-0.0468522	-0.0249882	-8.66794e-05	0.0112463	-0.0258819	-0.0792164	0.612655	0.030555	0.286036	0.24531	0.526092	0.850562	0.50045	0.266562	0.695221
AP3S1	7.71322	-0.00031733	-0.0426519	0.0148455	0.00526548	0.000173829	-0.0204072	0.0804554	0.0171332	0.893511	0.286974	0.715062	0.757535	0.114823	0.699677	0.00757615	0.741191	0.926251
AP3S2	7.26982	-0.00768045	0.038431	0.163666	0.00206367	0.000141288	-0.0544913	-0.0305431	0.131339	0.0503949	0.542651	0.0169097	0.935836	0.394555	0.512083	0.484001	0.106435	0.567373
AP4B1	6.66135	0.00658756	0.00909757	-0.0655561	-0.0645385	-0.000409679	0.0439299	-0.0711722	0.0457186	0.101003	0.891676	0.345525	0.062525	0.0775726	0.644677	0.25997	0.682025	0.905365
AP4E1	5.84208	-0.00272819	0.0268056	0.0779426	0.0402103	8.56809e-05	-0.0573948	-0.167965	0.110461	0.529263	0.71917	0.30402	0.302692	0.72915	0.586754	0.0253548	0.403501	0.774761
AP4M1	5.95651	0.0078534	-0.0442254	-0.0602525	-0.0205653	-0.000288004	0.104005	0.0279032	-0.110117	0.0607945	0.50076	0.369755	0.287179	0.0260793	0.193792	0.331692	0.0427366	0.488201
AP4S1	5.46597	-0.00191386	-0.0469657	0.0792277	0.00773285	5.88339e-05	-0.0923456	-0.051876	0.124821	0.668573	0.53972	0.313827	0.845727	0.81909	0.413508	0.485399	0.361403	0.750909
AP5B1	6.37992	-0.00420463	0.0486049	-0.033866	0.0309027	-0.000231141	0.0254481	-0.038803	-0.0353748	0.221776	0.402915	0.570939	0.29518	0.222576	0.753755	0.4601	0.711096	0.917795
APAF1	5.93775	-2.60736e-05	0.06799	0.00712522	0.055695	-0.00030681	0.0360124	-0.0469714	-0.052824	0.994746	0.314816	0.917783	0.108152	0.161573	0.700691	0.438097	0.63019	0.888137
APBA1	5.10077	0.00441973	-0.0185432	-0.0274196	0.0239479	-3.43967e-05	0.0564186	0.187983	-0.159139	0.262317	0.773217	0.681997	0.361086	0.832308	0.507654	9.24386e-05	0.0455363	0.492088
APBA2	4.30035	-0.00729831	0.0112766	0.139609	-0.0726464	-0.000302009	-0.15378	-0.0302201	-0.0685271	0.433806	0.943408	0.394863	0.356659	0.565311	0.505135	0.834387	0.801158	0.945128
APBA3	6.06025	0.00268457	-0.00196604	0.00897797	-0.0351255	-5.92347e-05	-0.0439484	-0.0632372	0.0681849	0.375977	0.96905	0.862819	0.0911114	0.647045	0.502078	0.0609257	0.260745	0.691479
APBB1	6.45619	0.00380591	-0.0259896	0.0155726	-0.0129083	-9.64129e-05	-0.0085961	0.0335122	-0.0252775	0.146281	0.542657	0.721165	0.362332	0.286372	0.87059	0.126854	0.527461	0.841872
APBB1IP	7.88196	-0.00422041	-0.122265	-0.0329777	0.056461	0.000175291	-0.074256	-0.356676	0.43611	0.452448	0.212378	0.739851	0.173453	0.495245	0.551778	1.90391e-05	0.00133595	0.276888
APBB2	7.93258	0.000273608	0.0555462	0.1246	0.0402968	3.97352e-05	-0.0684679	-0.0897127	0.164202	0.939866	0.370204	0.0560148	0.162053	0.82652	0.417718	0.0765251	0.0754754	0.537294
APBB3	6.79873	0.00848312	-0.058122	-0.114479	-0.0468319	-0.000706116	0.095216	0.107042	-0.170434	0.0947059	0.479609	0.184674	0.200361	0.00569344	0.385686	0.0794015	0.122308	0.58019
APC	5.8601	-0.00366643	0.0330773	0.0579482	0.0879983	0.000750202	-0.0643846	-0.0946531	0.175024	0.328513	0.604492	0.368874	0.00527978	0.000180175	0.44678	0.0575615	0.0599777	0.520041
APC2	4.24932	-0.00744671	-0.0333856	-0.078825	-0.164959	-0.000218756	0.12042	-0.0413621	-0.000564646	0.356212	0.804108	0.578948	0.0182205	0.642452	0.537625	0.751807	0.998036	0.999692
APCDD1	7.71075	0.00609813	0.00639807	0.00401009	-0.000800748	0.000272413	0.0464727	-0.036282	0.0869927	0.396361	0.95623	0.972454	0.982678	0.215547	0.735314	0.514812	0.389667	0.767323
APEH	7.13318	-0.00112045	0.0104618	-0.0237116	-0.00756501	4.53656e-05	-0.00835299	-0.0301104	0.0193715	0.688699	0.824172	0.621458	0.708689	0.721042	0.892087	0.367506	0.752354	0.928756
APEX1	7.7565	0.000136054	-0.00253811	0.0709201	0.00456579	-5.45849e-05	0.0121207	0.0285791	-0.0191137	0.94448	0.93759	0.0415644	0.692456	0.456226	0.766516	0.124637	0.570019	0.861979
APEX2	6.14196	0.0014229	0.0118014	-0.0154466	-0.0428353	1.01901e-05	-0.024235	-0.0732002	-0.0123575	0.688458	0.84433	0.800659	0.103758	0.949955	0.756914	0.0932165	0.874813	0.967072
APH1A	8.21979	-0.000568813	-0.0235504	-0.0259742	-0.011995	8.73995e-05	0.0323402	0.117599	-0.110635	0.820362	0.573524	0.548186	0.465068	0.398664	0.552481	0.000120628	0.0294381	0.46597
APH1B	6.16957	-0.00322264	0.0459032	-0.0314009	0.0407362	5.98418e-05	-0.0263768	0.0744887	-0.142697	0.326834	0.407723	0.581038	0.145295	0.723009	0.733178	0.11493	0.112824	0.570824
API5	7.30933	-0.000774524	0.0320345	0.0321044	0.0318778	9.90583e-05	-0.0455891	0.0294763	0.0565116	0.705677	0.358172	0.367553	0.0322721	0.267624	0.31772	0.203718	0.191012	0.636937
APIP	6.28042	0.00394136	0.16125	-0.00494123	0.0272589	9.33524e-05	0.0380727	0.0882925	0.0480288	0.543105	0.132953	0.962451	0.197408	0.453443	0.752234	0.0076589	0.389263	0.767191
APITD1	5.07723	-0.00130003	0.0316915	0.0281396	-0.0407627	0.00022421	0.080204	-0.0511311	-0.111297	0.749792	0.638633	0.682241	0.157321	0.211584	0.358974	0.275443	0.201324	0.64813
APLF	4.79618	-0.000346493	-0.00160312	0.0154532	0.0310822	0.000218345	-0.0359592	-0.0509981	0.0563931	0.900087	0.972707	0.745508	0.167248	0.121586	0.571725	0.184197	0.421558	0.786397
APLN	6.60904	0.0171438	0.000223798	-0.158767	-0.311402	-3.7804e-05	0.0284722	-0.0443892	-0.41934	0.219129	0.99924	0.519768	0.0135777	0.963237	0.932805	0.841455	0.333003	0.733967
APLNR	8.21251	0.0018595	-0.0270456	0.153074	-0.0332138	-5.67674e-05	-0.163153	-0.461204	0.243754	0.835452	0.855213	0.32086	0.510782	0.855797	0.38144	4.28481e-06	0.10376	0.565774
APLP1	3.90943	0.0042058	-0.0971003	-0.120112	-0.0275672	0.000197077	0.0201594	0.00285537	0.118122	0.53648	0.395544	0.307676	0.616635	0.567744	0.897708	0.975453	0.488484	0.822743
APLP2	9.74038	-0.00406325	-0.0672228	-0.00359195	0.00825428	0.000301157	-0.0435682	0.155565	-0.147227	0.255898	0.262371	0.953233	0.767725	0.0884419	0.598433	0.00195177	0.102989	0.56438
APOA1BP	7.26533	0.000889216	-0.046639	0.0452021	-0.0271832	-1.87226e-05	-0.0627919	-0.0275778	0.0499588	0.808453	0.445149	0.469664	0.293046	0.908245	0.436387	0.510878	0.522401	0.839583
APOB	6.32434	-0.0265546	-0.233551	0.319293	0.0304133	-0.00020303	0.368099	-0.357077	0.542126	0.061114	0.305099	0.182928	0.708703	0.731911	0.194059	0.0270816	0.0295715	0.46597
APOBEC3A	3.99472	-0.016338	0.330804	0.163811	0.135374	-0.0014589	0.0722572	-0.224377	0.0484768	0.196034	0.121757	0.449097	0.128251	0.0231091	0.788	0.162455	0.857123	0.960632
APOBEC3B	4.21283	-0.0121185	0.1912	-0.538307	-0.130665	0.000132505	0.0606606	0.0666399	-1.23071	0.435115	0.475208	0.0700481	0.402934	0.881556	0.873298	0.78555	0.0451844	0.491897
APOBEC3C	5.76053	-0.000310324	0.0543204	0.0368245	-0.0597728	0.000644468	0.0562352	0.0807917	-0.27486	0.958794	0.595068	0.722114	0.190954	0.0272427	0.679119	0.281883	0.0612948	0.520041
APOBEC3D	5.95848	-3.38884e-05	0.00723145	-0.0339671	-0.0984183	-0.000440439	0.106366	-0.0751193	-0.321807	0.994948	0.936684	0.718575	0.0388964	0.161205	0.406891	0.38163	0.0488408	0.50096
APOBEC3F	5.04938	0.00418933	0.0793426	0.0641749	-0.0314955	6.25305e-05	0.0816331	0.0468206	-0.190773	0.455798	0.409314	0.508025	0.493985	0.832883	0.53482	0.568118	0.206747	0.651611
APOBEC3G	4.65195	0.00459259	-0.0471522	0.027635	0.0325035	0.00033325	-0.1431	0.0694854	-0.0897202	0.504949	0.681482	0.81575	0.464579	0.200275	0.335686	0.282583	0.476497	0.816968
APOBR	5.63198	-0.00761899	0.0470109	-0.268551	0.045105	-0.000139813	-0.194516	0.158727	-0.380892	0.604238	0.844431	0.29296	0.717159	0.848008	0.577167	0.39959	0.34971	0.74494
APOC1	5.29214	-0.00396806	-0.270697	-0.336045	0.261939	0.00122622	0.105347	0.846307	-0.768963	0.87963	0.504652	0.446868	0.165901	0.211346	0.856283	0.00119252	0.14942	0.603837
APOC2	2.59246	-0.0268744	-0.240936	0.0122633	0.24875	-0.00018597	0.166949	0.578601	-1.76955	0.376233	0.597872	0.97985	0.357316	0.892371	0.80308	0.123447	0.0659758	0.529777
APOD	9.01996	0.0143027	0.0978491	0.16678	-0.0410773	-5.73859e-05	-0.120303	-0.150035	-0.0325414	0.0497025	0.403013	0.161173	0.385368	0.846989	0.420605	0.0568023	0.822088	0.950032
APOE	9.48553	0.00243456	-0.0985483	-0.0872672	0.00172587	0.00110574	-0.0344602	0.475891	-0.360718	0.866942	0.672312	0.721104	0.98765	0.0925537	0.916836	0.00659906	0.2901	0.709509
APOL1	7.22946	0.00492266	-0.0842196	0.0230062	-0.00340412	-0.000205159	-0.123139	-0.0677111	0.0989848	0.291889	0.280026	0.770019	0.899544	0.233321	0.209154	0.110009	0.210479	0.653568
APOL2	7.07662	0.00276918	0.0388189	0.0372227	-0.0291904	-0.000371827	-0.0750147	-0.0456871	-0.0424452	0.6059	0.669559	0.689223	0.252917	0.0265837	0.496178	0.230322	0.545762	0.850755
APOL3	7.49315	0.0114281	0.0153139	0.065831	-0.0218109	-0.000402178	-0.0657713	0.0335884	0.00389676	0.000719794	0.768645	0.22013	0.409989	0.0262037	0.385706	0.481733	0.964591	0.991023
APOL4	6.60236	-0.0148787	0.221534	-0.128095	-0.0217081	-0.000116482	0.193211	0.119092	0.074007	0.0819122	0.113112	0.372145	0.45613	0.52593	0.240804	0.0111272	0.33704	0.73556
APOL6	8.86204	-0.00534546	-0.147501	-0.084466	-0.0135551	0.000575615	0.16988	0.0989339	-0.0990622	0.335997	0.128129	0.389142	0.682371	0.00926371	0.157543	0.062806	0.292393	0.710805
APOLD1	6.44094	0.0186206	-0.396322	0.200507	0.00581743	0.000440641	0.11982	0.0208172	0.144729	0.0483581	0.0148265	0.201093	0.944736	0.433487	0.605563	0.898112	0.612598	0.880486
APOM	4.08434	0.000938942	-0.0316428	0.0214288	-0.0128478	-7.98579e-06	0.0292275	0.167329	0.0121294	0.898921	0.80215	0.869116	0.85234	0.985884	0.881567	0.214266	0.959624	0.990106
APOO	5.47046	0.00174625	0.0450541	-0.0114426	-0.0189764	-1.30913e-05	-0.0156412	-0.197698	0.169475	0.695954	0.546258	0.879068	0.517543	0.942764	0.866368	0.00029823	0.0567025	0.518247
APOOL	6.05766	-0.00420807	-0.00738573	0.128884	0.0970717	0.000141926	-0.0258233	-0.0431282	0.15335	0.313917	0.915531	0.0813934	0.0023327	0.430617	0.776492	0.362415	0.0814604	0.542124
APOPT1	6.78332	0.000800951	-0.00563639	0.0497522	-0.0258934	0.00012483	-0.00892501	0.0345071	-0.00568647	0.735185	0.889587	0.233819	0.237396	0.379404	0.883272	0.407846	0.940215	0.985504
APP	9.28422	0.000166083	-0.015729	0.0399156	0.00192082	4.84715e-05	-0.0542052	0.0696737	-0.0271141	0.945769	0.703048	0.351853	0.912571	0.659024	0.329863	0.0193382	0.610831	0.879729
APPBP2	7.08842	-0.00337515	0.0635069	0.0418987	0.0305839	0.000308134	0.0103124	-0.0729765	0.0813881	0.251808	0.202152	0.406481	0.139586	0.0212424	0.870948	0.0366739	0.190827	0.636937
APPL1	6.39584	-0.000364927	0.0359235	0.0462645	0.0952802	0.000391659	-0.116198	-0.0060626	0.163895	0.916671	0.547101	0.444961	0.00227033	0.0298113	0.163258	0.898569	0.0753645	0.537294
APPL2	6.84911	0.00256953	-0.0192834	-0.0226886	0.0106965	-2.18219e-05	0.0618047	0.0849955	-0.0232056	0.359598	0.680787	0.639356	0.583395	0.860479	0.321293	0.0127528	0.690086	0.907763
APRT	7.21234	0.00570735	0.0335305	-0.013642	-0.0256898	-3.2374e-05	-0.0769697	-0.0723484	0.0814884	0.357882	0.740855	0.892675	0.387439	0.858348	0.523379	0.104851	0.328495	0.731863
APTX	6.11512	0.00165098	-0.0101451	-0.0265725	-0.00783451	-0.000129287	0.00693486	0.0102645	0.0632263	0.505636	0.806594	0.533422	0.642856	0.235029	0.897384	0.707838	0.212151	0.654777
AQP1	9.78115	0.0138688	0.147262	-0.150888	-0.0669198	-0.00017604	0.0239581	-0.291111	0.107026	0.0562229	0.226701	0.227157	0.185286	0.57696	0.877305	0.00132572	0.473181	0.815285
AQP11	4.56065	-0.00226653	-0.0591895	-0.0138152	0.064128	0.000158843	-0.0945465	-0.313896	0.292442	0.69718	0.554438	0.892537	0.182614	0.582527	0.478897	0.000555441	0.054515	0.513414
AQP3	5.07862	-0.00122364	-0.102431	-0.075275	0.0386732	-0.000204452	0.141323	0.113439	0.0797915	0.930549	0.667474	0.746797	0.6643	0.719583	0.626575	0.438764	0.752448	0.928756
AQP4	5.73042	-0.0660269	0.18009	1.257	0.0154797	0.000344381	-1.76898	-1.60212	0.712152	0.119004	0.808862	0.0741704	0.951084	0.755661	0.027079	4.20225e-06	0.345064	0.741646
AQP5	2.88936	0.0302224	-0.64871	0.115966	-0.261876	-1.15481e-05	-0.201778	0.616554	-0.744433	0.274	0.178053	0.808615	0.253995	0.993689	0.766102	0.0566501	0.318787	0.726544
AQP6	4.13632	0.00428176	0.0471136	-0.0140353	-0.0738446	-0.000629994	-0.112784	0.306826	-0.0506827	0.673856	0.78495	0.93772	0.440931	0.332288	0.695042	0.105216	0.884151	0.969733
AQP7	9.39691	-0.00474255	0.00535818	0.0989502	-0.0838249	-6.75185e-05	0.104333	0.133025	-0.149966	0.374204	0.950447	0.271839	0.00410537	0.702399	0.330388	0.00492938	0.0619634	0.521158
AQP7P1	9.66932	0.00248694	0.00364565	-0.0573462	-0.0508966	-0.000719703	0.114844	0.10583	-0.0593796	0.658587	0.96926	0.564404	0.122136	0.00262484	0.342756	0.0515913	0.517108	0.837824
AQP7P3	6.99715	0.00151023	-0.23133	0.0980437	-0.0708924	-0.000274035	0.312009	0.341063	-0.30329	0.871277	0.134917	0.531323	0.172884	0.430209	0.110579	0.000491791	0.0470122	0.497398
AQP9	4.91592	-0.0163479	0.00513833	-0.426102	0.190949	0.000186268	-0.252321	0.324356	-0.734293	0.558509	0.990401	0.355824	0.386335	0.870376	0.682444	0.231423	0.286997	0.70784
AQPEP	7.23293	0.000824763	-0.0181989	-0.0367173	-0.00123594	0.000162745	0.0454757	0.0449425	-0.0597003	0.879208	0.841606	0.694945	0.973226	0.488195	0.700582	0.451968	0.58989	0.869855
AQR	6.35958	-0.0017812	-0.0225053	0.000488266	0.0374346	0.000398634	-0.0278534	-0.0424558	0.0830907	0.492629	0.602826	0.991157	0.0340963	0.000690061	0.612803	0.115859	0.101091	0.560737
AR	7.31774	-0.00293381	-0.111565	0.117514	0.0571895	0.000621169	0.0454979	-0.2302	0.198948	0.642372	0.301829	0.284091	0.218415	0.040203	0.739067	0.00646447	0.162718	0.615436
ARAF	7.3679	0.000667969	-0.0272393	0.0261779	-0.0116299	-0.000263533	0.0124197	0.068724	-0.0281799	0.67718	0.319779	0.352535	0.400922	0.00614965	0.751712	0.00963798	0.536601	0.845928
ARAP1	8.30231	-0.00111109	0.00259108	-0.125034	-0.0276304	2.15295e-05	0.0523799	0.132781	-0.220882	0.824726	0.975307	0.158206	0.490553	0.93175	0.652275	0.0530169	0.0864649	0.550341
ARAP2	3.45719	0.012617	0.062358	-0.0073719	0.111461	0.000423844	-0.0663638	0.0716627	-0.112623	0.133922	0.644973	0.957885	0.0267939	0.132192	0.699031	0.296733	0.405595	0.775814
ARAP3	7.74932	0.0083133	-0.0354182	-0.0866052	-0.0603892	-0.000860139	0.0761797	0.0493053	-0.127951	0.0658782	0.632226	0.261953	0.0771389	0.000541914	0.447025	0.379932	0.213193	0.655636
ARC	3.80337	0.00200232	-0.147142	-0.259834	-0.0450759	-4.93356e-05	0.0695113	0.0105363	0.232366	0.821181	0.33001	0.110548	0.598824	0.929923	0.76648	0.949161	0.426583	0.789579
ARCN1	8.0775	-0.00278371	0.0100533	0.0121424	0.0148261	0.0001683	-0.0240208	-0.0136373	0.0976981	0.3922	0.852852	0.826362	0.500956	0.228302	0.733438	0.70319	0.147718	0.601568
AREG	3.2609	0.0211831	-0.373408	0.229323	-0.0372982	0.000500345	0.154046	0.23552	0.0672813	0.0922072	0.0770198	0.2646	0.719609	0.47147	0.611832	0.22417	0.844155	0.95684
ARF1	9.05476	-0.000350712	-0.0133993	-0.00832632	-0.00775295	8.94675e-05	-0.0504049	0.00786439	0.0594318	0.806325	0.581239	0.738125	0.510822	0.236739	0.145279	0.700338	0.123716	0.582371
ARF3	7.96243	-0.00278346	0.0141628	0.0516351	0.00903929	0.000214478	-0.0318767	-0.0110381	0.0185769	0.30819	0.754637	0.27272	0.571117	0.0390765	0.576591	0.656968	0.688377	0.90744
ARF4	8.70361	-0.00180497	-0.00866231	-0.0736369	-0.00547526	0.000311844	-0.0828242	-0.145718	0.166947	0.620009	0.888001	0.24391	0.81666	0.0378736	0.290749	0.000540503	0.0228077	0.446035
ARF5	8.28828	0.00178555	-0.0228452	-0.0539043	-0.0460534	-3.62612e-05	-0.0370409	0.0349759	-0.0594827	0.520404	0.624656	0.266566	0.0364793	0.78787	0.558583	0.321544	0.369544	0.754873
ARF6	7.53043	-0.00138271	-0.0403423	-0.0215773	0.0353008	0.000163437	-0.107016	0.0346394	0.111507	0.589578	0.354267	0.626877	0.078309	0.177283	0.0760553	0.27558	0.0692977	0.534156
ARFGAP1	7.86351	0.00422594	-0.0141509	-0.085515	-0.0567154	-0.000525793	0.012365	0.00126643	-0.0555059	0.345473	0.848473	0.267162	0.0765774	0.0149281	0.898485	0.98014	0.553293	0.854897
ARFGAP2	7.69062	0.00266656	-0.0397096	0.0279045	-0.0254285	-0.000133338	0.0389286	0.073455	-0.0547366	0.139563	0.190505	0.367492	0.0839132	0.161681	0.355271	0.00658522	0.238894	0.672338
ARFGAP3	6.70072	6.98972e-05	-0.0312528	-0.0582177	0.0369259	4.794e-05	-0.10045	0.0165377	0.111024	0.976506	0.439181	0.163866	0.0672305	0.69311	0.0816271	0.615068	0.0805419	0.54147
ARFGEF1	6.56068	-0.00268176	0.0405661	0.0251706	0.0660813	0.000238905	-0.0305016	-0.0446007	0.0584044	0.333136	0.38512	0.594949	0.0020902	0.0534401	0.611933	0.161026	0.319896	0.726901
ARFGEF2	6.3697	-0.00305192	0.0424331	0.0310746	0.090116	0.000685469	-0.0545087	-0.124744	0.171639	0.373888	0.462934	0.596129	0.000995151	6.83854e-05	0.464071	0.00315263	0.0246874	0.450343
ARFIP1	6.83948	-0.0037473	0.00842495	-0.0164418	0.0279878	0.000135646	-0.0321055	-0.0467315	0.0637685	0.085011	0.812563	0.652171	0.060372	0.135075	0.484098	0.0484401	0.139966	0.596011
ARFIP2	6.75003	-0.000372026	-0.00216259	0.0125496	-0.0240852	-0.000130757	0.0626556	-0.0284972	-0.0507588	0.897598	0.965029	0.80449	0.327355	0.415834	0.366617	0.522849	0.526726	0.841371
ARFRP1	7.2468	0.00236984	0.00819021	-0.00986402	-0.0342455	-0.000289033	-0.0191682	-0.00252036	-0.0161602	0.497704	0.887804	0.868594	0.150362	0.0626828	0.798857	0.946439	0.815377	0.948757
ARG2	5.11314	-0.00675597	-0.125574	0.213042	0.0835634	0.00065313	-0.129078	-0.144336	0.230757	0.232784	0.182751	0.0289519	0.0425339	0.0116722	0.284171	0.0331515	0.0667087	0.531279
ARGFX	4.18162	0.0023048	-0.178322	-0.212037	-0.0634355	-0.00021552	-0.265205	-0.0879164	0.110113	0.819026	0.305184	0.255943	0.509201	0.721559	0.330132	0.605303	0.745074	0.927374
ARGLU1	8.26162	0.00435418	0.0218574	-0.142884	0.00390414	-0.000465351	0.0945245	0.00406094	-0.029367	0.113774	0.632314	0.00491258	0.865987	0.00388888	0.147082	0.921118	0.689671	0.907556
ARHGAP1	8.14889	0.00289656	-0.012027	0.127029	-0.0307089	7.92549e-05	-0.0333294	0.0260215	-0.0565416	0.25442	0.777859	0.00678206	0.107509	0.510811	0.561452	0.413574	0.338187	0.736204
ARHGAP10	7.07424	-0.00035271	-0.0337337	0.0549751	-0.00693097	0.000104564	-0.0330642	-0.00341898	0.0308431	0.919563	0.56501	0.367729	0.775225	0.500944	0.669947	0.93098	0.67526	0.903212
ARHGAP11A	5.06846	-0.012058	-0.0966514	-0.0501811	0.0219421	0.000429546	-0.0253594	0.112935	-0.309448	0.187503	0.528245	0.746992	0.750835	0.307222	0.899663	0.300825	0.157161	0.610472
ARHGAP12	6.04587	0.00074709	0.086617	0.00875059	0.0636012	0.000402808	0.0626307	0.0494465	-0.0588209	0.811881	0.109071	0.870886	0.0106374	0.00850011	0.371437	0.200644	0.405973	0.775972
ARHGAP15	5.67161	0.00286585	-0.0478499	-0.114328	-0.0563622	7.02519e-05	-0.10004	0.0736676	-0.170654	0.650009	0.650572	0.29921	0.198579	0.79055	0.47385	0.265885	0.197465	0.643626
ARHGAP17	7.53062	0.00598663	-0.00222469	-0.0126613	-0.027225	-0.000305971	0.0138347	0.0625712	-0.143725	0.017042	0.955274	0.75517	0.100573	0.00604876	0.78856	0.0213778	0.00585279	0.341399
ARHGAP18	6.48514	-0.00392979	-0.0395645	0.0253364	0.0474885	0.000521305	0.0230859	0.00817503	0.0765035	0.373588	0.587825	0.735177	0.123975	0.00843829	0.807071	0.864892	0.390241	0.767886
ARHGAP19	5.4504	0.00242878	0.0230475	-0.0115517	0.0343938	-0.000230631	0.0319247	0.0840946	-0.136299	0.44307	0.664935	0.832095	0.157105	0.132183	0.654622	0.0378286	0.0691197	0.534156
ARHGAP20	5.90778	-0.00555163	-0.0785065	-0.00473018	0.133746	0.000370176	-0.175775	-0.351125	0.384267	0.419321	0.510434	0.968738	0.0354701	0.320157	0.286441	0.00249417	0.0599596	0.520041
ARHGAP21	8.26734	-0.00496197	-0.0747914	0.0884758	0.0464804	0.000332157	-0.100549	-0.104172	0.17956	0.173053	0.22121	0.15728	0.0962428	0.0601781	0.219833	0.0303824	0.0430922	0.489871
ARHGAP22	4.93955	0.00329587	0.170283	-0.115751	-0.0371532	0.000249593	-0.143349	0.142256	-0.15318	0.750731	0.327821	0.510738	0.640985	0.609306	0.542606	0.266413	0.541895	0.848482
ARHGAP23	7.30376	0.00552705	-0.129625	-0.126218	-0.0206726	-9.19259e-05	-0.0498362	0.0534308	0.0106398	0.234188	0.105568	0.12074	0.537765	0.657955	0.626056	0.311709	0.913957	0.978427
ARHGAP24	6.5672	7.48507e-05	-0.143643	0.0623286	0.0241304	0.000382988	0.0298441	0.0887867	0.0210773	0.985522	0.0485585	0.393248	0.336739	0.0208507	0.738299	0.0292164	0.767529	0.934942
ARHGAP25	5.87117	0.00600206	-0.0733947	-0.0510527	0.0296759	-0.000186734	-0.0728223	0.180554	-0.194289	0.246158	0.385292	0.558996	0.401621	0.389721	0.517527	0.00223652	0.0729651	0.535839
ARHGAP26	6.4025	-0.000544675	-0.0331686	-0.0250405	-0.0180512	0.000400113	-0.0307364	0.0485089	0.184323	0.931956	0.758015	0.822901	0.668186	0.147233	0.829596	0.488019	0.156122	0.609381
ARHGAP27	7.36208	0.00472999	-0.024101	-0.102436	-0.037009	-0.000472626	-0.0321904	-0.00304161	-0.0527713	0.289001	0.744173	0.187012	0.306078	0.0495486	0.754369	0.960217	0.644606	0.893075
ARHGAP28	5.1128	0.00602211	0.0808558	-0.0634136	0.072911	0.000190229	-0.178718	-0.0586121	0.163684	0.263133	0.376175	0.49357	0.0836793	0.437569	0.152997	0.36768	0.200574	0.646794
ARHGAP29	7.85545	-0.00275343	-0.0685354	0.0389725	0.0552847	0.000343643	-0.0776385	-0.0648034	0.120855	0.439566	0.25421	0.52442	0.0171477	0.0151664	0.306636	0.0589598	0.0630479	0.523162
ARHGAP30	6.38213	-0.00773359	0.0230799	-0.0922354	0.0799731	-0.000306304	-0.0806706	0.165315	-0.232715	0.491632	0.90049	0.635314	0.312318	0.524705	0.746236	0.170481	0.324757	0.729051
ARHGAP31	7.19639	0.00267645	-0.101955	0.0427588	0.0358688	6.87872e-05	-0.0153952	0.0385756	0.0215926	0.479136	0.115965	0.511633	0.224079	0.705939	0.858309	0.430143	0.810361	0.947656
ARHGAP32	5.89715	-0.00490087	0.00992795	-0.0392678	0.053477	6.87347e-05	0.0906541	0.0202859	-0.0184118	0.431871	0.92313	0.711184	0.172593	0.778628	0.483646	0.739011	0.866821	0.963818
ARHGAP33	7.03921	0.000751801	0.0708791	-0.212566	-0.0868329	-0.00079736	0.138501	0.217597	-0.350277	0.896462	0.465531	0.0435348	0.0934613	0.0229292	0.330325	0.0219983	0.0423777	0.487984
ARHGAP35	7.63178	-0.00287657	-0.0285664	0.0964635	0.00790746	0.000145537	-0.0111258	0.103999	-0.0393346	0.483971	0.676308	0.175089	0.780341	0.424663	0.901597	0.0348837	0.651384	0.89631
ARHGAP39	5.55792	-0.000637147	0.00164915	-0.0666927	-0.0610063	-0.000575437	-0.0149321	0.0524879	-0.119118	0.868522	0.979806	0.330701	0.0839463	0.0169268	0.877667	0.416921	0.319734	0.726739
ARHGAP4	8.20517	0.00297776	-0.0354498	-0.229365	-0.108509	-7.32232e-05	0.0270258	0.12211	-0.257858	0.695337	0.780291	0.0941406	0.102082	0.858748	0.882319	0.270318	0.22764	0.664308
ARHGAP42	4.43792	-0.00738874	0.110341	0.156008	0.158978	0.00112125	-0.0892033	-0.269821	0.225367	0.268049	0.347819	0.180916	0.00574204	0.000947055	0.547149	0.00381821	0.172873	0.624089
ARHGAP44	5.1064	-0.00110311	-0.00713068	-0.093202	-0.00485506	-0.000105288	-0.0352238	0.0570453	-0.00296487	0.78115	0.914111	0.177525	0.87624	0.594433	0.697781	0.281588	0.975703	0.994362
ARHGAP5	6.54169	-0.000980341	0.0239782	0.03472	0.0820968	0.000851395	-0.0728282	-0.0424189	0.0787491	0.802048	0.719743	0.609126	0.0124947	7.09672e-05	0.415956	0.394095	0.408126	0.777717
ARHGAP5-AS1	3.85764	0.00312801	-0.0356887	0.033308	0.0175916	0.000129033	-0.0588285	-0.0306189	0.0345248	0.399746	0.560156	0.595216	0.471712	0.38535	0.453599	0.417881	0.626205	0.887227
ARHGAP6	6.40728	-0.000388177	0.0440887	-0.0474418	-0.010208	-4.91641e-05	-0.0628162	-0.00198017	-0.0148749	0.905347	0.428784	0.407558	0.717259	0.783188	0.430351	0.968194	0.873165	0.966338
ARHGAP9	5.57175	-0.00722745	0.104225	-0.0212866	0.0710549	-0.000126819	-0.0564614	0.162909	-0.292668	0.558088	0.615573	0.920959	0.426774	0.810493	0.838554	0.2254	0.274192	0.702117
ARHGDIA	8.95158	0.00280321	-0.0434645	-0.047256	-0.0279131	9.75936e-05	-0.0672284	0.0234716	0.0429678	0.366822	0.409565	0.381829	0.285342	0.55322	0.367872	0.60109	0.608902	0.878376
ARHGDIB	8.38373	0.00445041	-0.100788	0.0357605	-0.020639	8.78387e-05	-0.106851	0.0236531	-0.0646943	0.34461	0.206961	0.659186	0.582716	0.709077	0.334658	0.703313	0.590278	0.869855
ARHGDIG	7.15135	-0.0109376	0.385341	-0.340798	-0.191463	-0.000568836	0.135375	-0.775188	0.302641	0.585865	0.252376	0.294101	0.0182761	0.194501	0.715147	1.07367e-06	0.133667	0.590906
ARHGEF1	8.483	0.00447873	-0.0456559	-0.143524	-0.0631819	-0.000381856	0.0803787	0.0880527	-0.123397	0.269604	0.500604	0.0487864	0.0760007	0.100791	0.411302	0.162139	0.279322	0.70573
ARHGEF10	7.46148	0.00366015	0.00862175	-0.141269	-0.0164997	-0.000184784	0.086362	-0.0109652	0.0265141	0.470258	0.916882	0.105305	0.505755	0.246696	0.394343	0.770049	0.697964	0.911896
ARHGEF10L	7.34211	0.00240196	0.0352844	-0.063696	-0.0354707	-0.000127475	-0.0108989	0.0896415	-0.0690957	0.401205	0.462219	0.201557	0.12539	0.385306	0.869411	0.0274718	0.342528	0.73945
ARHGEF11	7.12587	-0.00171363	-0.0347418	0.00925486	0.0270677	-3.01737e-05	0.00574984	0.0755617	-0.0407816	0.441937	0.352505	0.807537	0.0801727	0.750187	0.905008	0.00402818	0.364283	0.75231
ARHGEF12	7.69392	-0.00139017	-0.0173254	0.0350114	0.0611216	0.000383773	-0.0599219	-0.0415123	0.117411	0.671294	0.754058	0.533972	0.0116883	0.00970072	0.401734	0.251398	0.0886916	0.55393
ARHGEF15	8.09475	0.00968038	-0.07219	-0.0811761	-0.0375697	-0.000894767	0.116048	0.0953872	-0.0743539	0.02479	0.302022	0.26246	0.249461	0.000281746	0.228388	0.0963887	0.455145	0.805508
ARHGEF16	5.20653	0.0156899	0.0279729	0.0142929	-0.115323	5.11397e-05	0.196005	0.0122345	-0.135413	0.0491882	0.822688	0.911384	0.0208982	0.866086	0.225833	0.870147	0.322906	0.728564
ARHGEF17	8.39901	0.00266941	-0.0854259	-0.0349972	-0.0355095	-0.000500386	0.0781821	0.0247372	-0.127451	0.441174	0.150457	0.562111	0.213662	0.0112743	0.337325	0.618126	0.163827	0.616224
ARHGEF18	6.80163	-0.00157517	0.00999623	-0.0157985	-0.0178877	-0.000188915	-0.0152935	0.0548361	-0.0582809	0.440911	0.772014	0.658547	0.301119	0.0960118	0.75652	0.0790201	0.303999	0.720018
ARHGEF19	4.49145	0.0178055	-0.21069	0.0497426	0.0132698	-0.000764936	-0.0256405	-0.0751623	0.109062	0.0711376	0.178458	0.736596	0.693578	0.00165598	0.885024	0.128646	0.24376	0.677907
ARHGEF2	7.52238	0.00543438	0.0923195	-0.00882181	0.0164336	-0.000271427	-0.0437062	-0.0456268	0.0122283	0.178001	0.179561	0.89821	0.533306	0.108535	0.610854	0.275963	0.872405	0.966134
ARHGEF25	6.94715	0.00197562	-0.012338	-0.117219	-0.0250765	-0.000567662	0.00717718	0.0860159	-0.17306	0.720425	0.893195	0.224497	0.48314	0.0182986	0.951243	0.122355	0.0990127	0.560482
ARHGEF26	5.09133	-0.0082755	0.232408	0.0714854	0.0695611	-0.000221252	-0.0820882	0.00740613	0.296552	0.258721	0.0642088	0.563043	0.194363	0.519176	0.611124	0.935013	0.07475	0.537294
ARHGEF26-AS1	5.57772	-0.00559923	0.0466837	0.029048	-0.00705109	-0.000206529	0.170562	-0.00884004	-0.107175	0.242715	0.567811	0.728333	0.866467	0.460268	0.147212	0.91253	0.448255	0.800893
ARHGEF3	5.97397	0.00187668	-0.0291224	0.000341135	0.0356184	0.000101838	-0.125734	-0.0130264	0.0565642	0.662307	0.688556	0.996325	0.329819	0.64957	0.225922	0.830855	0.628909	0.887753
ARHGEF33	2.70389	0.00262251	-0.0922272	-0.101151	0.00434571	8.72874e-06	0.189366	-0.160201	0.170281	0.693681	0.419981	0.391484	0.94524	0.983293	0.256016	0.211403	0.428194	0.79008
ARHGEF35	5.28392	-0.00880402	-0.105611	0.128712	0.0389488	0.000230229	-0.18674	-0.256014	0.464293	0.350035	0.497485	0.415497	0.411215	0.422032	0.322606	0.000906279	0.00151915	0.276888
ARHGEF37	6.36825	0.00618975	-0.0880288	0.00491292	-0.0215606	-0.000188498	-0.0885828	-0.0836493	-0.00759866	0.179904	0.259323	0.950739	0.537428	0.405852	0.39943	0.164352	0.945491	0.987277
ARHGEF4	6.28757	-0.00182892	-0.0632281	-0.0726802	-0.098814	2.96647e-05	0.339117	0.188955	-0.233969	0.740598	0.499326	0.449946	0.0270301	0.917348	0.0117135	0.0222967	0.0909962	0.556925
ARHGEF40	8.60252	-0.00441971	-0.0121313	-0.00731692	0.0191736	-0.000153264	-0.0645796	-0.0714793	0.0897728	0.212737	0.836882	0.903869	0.442372	0.337003	0.40539	0.0902229	0.240751	0.674813
ARHGEF5	5.6845	-0.00357492	-0.105052	0.0273248	0.0259818	-0.000161413	-0.0128925	-0.0392775	0.0219963	0.505355	0.236338	0.762506	0.459249	0.470055	0.908396	0.487198	0.831044	0.953019
ARHGEF6	8.18934	-0.0034511	0.0988333	0.127165	0.0456342	0.000312763	0.111801	-0.0479212	0.0920348	0.48931	0.23984	0.141486	0.181858	0.152354	0.298584	0.403055	0.362978	0.751855
ARHGEF7	8.36763	0.000608665	-0.075169	-0.00535044	-0.0158612	-0.000286408	0.0414372	0.00939106	-0.0189517	0.875107	0.244955	0.935083	0.492148	0.0643233	0.608347	0.797176	0.777286	0.936918
ARHGEF9	6.07116	0.00261881	0.00865665	0.0437473	-0.0163024	-0.000173264	-0.00700706	0.121148	-0.0631783	0.491248	0.889498	0.501169	0.467687	0.23347	0.930374	0.00212071	0.341267	0.738764
ARID1A	7.5677	-0.00244218	0.003143	-0.0190747	0.00976803	-0.000130083	0.0075948	0.0643026	-0.0180668	0.246534	0.92866	0.600331	0.551782	0.219086	0.875332	0.0284815	0.725668	0.921203
ARID1B	7.34296	-0.00165927	-0.0623233	0.0262954	0.0291175	0.00021219	-0.035251	-0.0216085	0.0804555	0.498925	0.135922	0.533063	0.0993418	0.0562402	0.51203	0.440564	0.127849	0.58546
ARID2	5.98969	0.000271231	-0.0203417	-0.050562	0.0508507	0.000379808	0.0263659	-0.0429183	0.0432842	0.930295	0.700951	0.354819	0.0421005	0.0150566	0.707182	0.281651	0.552801	0.854897
ARID3A	5.04725	-0.00688014	0.0133833	-0.00908321	0.0401128	-0.000251513	0.0472718	0.10168	-0.170195	0.0568699	0.820362	0.881067	0.188705	0.194022	0.573295	0.0630005	0.0905357	0.556925
ARID3B	5.20652	0.00248694	0.0454777	-0.0562833	-0.00645189	-0.000636727	0.176079	0.0758232	-0.158796	0.419588	0.384896	0.299062	0.82105	0.00192161	0.0274662	0.176553	0.107686	0.567559
ARID4A	5.88664	0.000657446	0.0227041	0.0644162	0.0707606	0.000490109	0.0129481	-0.0165981	-0.000766361	0.858865	0.716017	0.318692	0.0132287	0.00566643	0.873819	0.699782	0.992373	0.998513
ARID4B	6.2433	0.00103398	0.0373901	-0.00992761	0.0600978	0.000279542	-0.0129593	-0.0443333	0.0769018	0.660335	0.354407	0.808287	0.00338363	0.0216935	0.810153	0.166849	0.19278	0.638461
ARID5A	6.61763	0.00151203	-0.0982463	-0.0431382	-0.0188638	-0.000169763	-0.0729011	0.0484038	-0.061074	0.757113	0.235957	0.611262	0.619522	0.478097	0.517974	0.434993	0.604507	0.875993
ARID5B	7.77279	-0.00185144	-0.0722613	0.00719327	-0.044196	0.000391574	0.152469	-0.00333977	-0.0886836	0.718767	0.410541	0.935909	0.306403	0.160671	0.210974	0.965337	0.522832	0.839612
ARIH1	7.1656	0.000201977	-0.0340342	0.013395	0.0350627	0.000197221	0.0434193	0.0425954	0.024309	0.939664	0.444363	0.767518	0.0132827	0.0225291	0.423444	0.0394114	0.50582	0.831965
ARIH2	7.71914	0.00144073	0.0371106	0.00249265	-0.000537117	-0.000427227	0.0517601	-0.00535016	-0.015592	0.514821	0.320524	0.947464	0.972034	0.000193517	0.286633	0.833893	0.7344	0.923873
ARL1	7.34693	-0.00158579	0.0238622	0.0251926	0.024824	0.000240472	-0.0648909	-0.0278898	0.136186	0.566866	0.609642	0.596874	0.207738	0.0541911	0.292388	0.38154	0.0272301	0.45576
ARL10	3.03909	-0.0138909	0.202253	0.121418	0.124377	-0.000203698	-0.201248	-0.199463	0.0915849	0.0323482	0.0698496	0.268278	0.0374722	0.568021	0.198064	0.0673342	0.647118	0.894564
ARL11	4.28634	-0.0125048	0.0759334	-0.0262956	0.0382398	0.000185037	-0.593936	0.0184114	0.258771	0.314613	0.715627	0.903309	0.733111	0.782983	0.0863588	0.922274	0.52593	0.841154
ARL13B	5.19677	-0.00217058	0.128842	-0.0635743	0.0583936	0.000250533	-0.0945031	-0.0678525	0.147225	0.41296	0.00784739	0.175617	0.0171861	0.0857637	0.1488	0.103605	0.0605842	0.520041
ARL15	5.51463	-0.00153415	-0.0567204	-0.0724329	0.100688	0.000437723	-0.130688	-0.118385	0.262108	0.63426	0.309535	0.20824	0.00203273	0.0193731	0.111548	0.0303058	0.0114731	0.39664
ARL16	6.36861	0.0103022	-0.189605	0.160001	-0.0421641	-1.24552e-05	0.0976396	-0.0043169	-0.127728	0.159433	0.098981	0.172535	0.157424	0.948854	0.463527	0.921006	0.119041	0.574562
ARL17A	6.92246	-0.00408451	0.0751334	-0.159682	-0.0186647	-0.000379757	0.0443008	-0.0468206	-0.110163	0.478806	0.427174	0.104585	0.621904	0.127236	0.709251	0.448645	0.334933	0.734966
ARL2	8.27096	0.00500923	-0.0559593	0.0169288	-0.0766618	-0.000100521	0.00918186	0.0353927	-0.145198	0.285837	0.46231	0.826309	0.00954293	0.564035	0.922536	0.410428	0.0775568	0.539649
ARL2BP	7.69808	0.000498814	-0.000620806	-0.00339796	0.0116768	8.18592e-05	-0.046905	-0.0117022	0.127065	0.742711	0.980906	0.897974	0.375432	0.330332	0.211973	0.619537	0.00563482	0.340907
ARL2-SNX15	5.24265	-0.0104055	0.257959	-0.242347	0.0240744	0.000979957	0.27171	0.00636326	-0.651779	0.695306	0.595615	0.618227	0.918725	0.458428	0.642739	0.984366	0.332004	0.733882
ARL3	6.0358	0.00424688	0.0160244	0.0329599	-0.0225825	6.61613e-05	-0.0501372	0.124362	-0.100889	0.267718	0.798802	0.607917	0.34615	0.656701	0.534745	0.0020725	0.156296	0.609481
ARL4A	5.80559	0.000201409	-0.0286692	-0.010481	0.039921	0.000259346	-0.0518183	-0.0517933	0.197676	0.967428	0.734496	0.902525	0.346179	0.323317	0.661314	0.480518	0.147949	0.602032
ARL4C	5.29416	-0.00247233	-0.117466	0.0367916	0.0400997	0.000300842	0.129131	0.112318	-0.112772	0.762495	0.390586	0.794672	0.515751	0.435809	0.487308	0.281354	0.548962	0.852506
ARL4D	5.11029	-0.00250775	-0.0829743	-0.0637412	0.0393945	-0.000106432	0.0432083	-0.0172305	0.0189024	0.679537	0.412132	0.534227	0.343048	0.683835	0.733515	0.792766	0.874039	0.966939
ARL5A	6.37855	-0.00197343	0.012095	-0.00795478	0.0535966	0.000723881	0.0201342	0.00338073	0.0810542	0.57889	0.837897	0.895659	0.0256855	1.84494e-05	0.789341	0.923478	0.225209	0.663537
ARL5B	2.13145	-0.00139362	0.453743	0.089181	0.21874	0.00167033	-0.237378	-0.311346	0.264174	0.877412	0.0127817	0.566224	0.0191278	0.00103013	0.291252	0.0450934	0.384714	0.764354
ARL6	3.3316	-0.0034633	0.160544	0.113242	0.0512305	0.000623377	-0.108359	-0.283686	0.259711	0.531115	0.0982999	0.238973	0.196439	0.0133057	0.367689	0.000145151	0.0362357	0.471201
ARL6IP1	8.26574	-0.000454899	-0.100136	0.0605742	0.0220721	0.000260108	0.0199972	0.0955637	-0.0323733	0.874966	0.0481652	0.234959	0.360122	0.0916684	0.772027	0.0269083	0.671278	0.901932
ARL6IP4	8.6328	0.00433352	0.0144402	0.00370187	-0.0666483	-0.000157864	-0.0468394	0.071285	-0.0844335	0.265351	0.822373	0.955472	0.0263804	0.397688	0.59294	0.14258	0.349263	0.744829
ARL6IP5	9.09012	-0.00569992	0.00102792	-0.0236835	-0.00590494	0.000397757	0.0493078	-0.126184	0.129979	0.0686299	0.9836	0.64671	0.746878	0.00193418	0.437232	0.000223042	0.021599	0.445135
ARL6IP6	5.94533	0.00169964	0.0543196	-0.0790123	0.0245945	-9.19959e-05	0.0128901	0.0789033	-0.0411136	0.489333	0.19639	0.0725994	0.215839	0.456408	0.821085	0.022436	0.501218	0.830256
ARL8A	7.37141	0.00189811	0.00245427	-0.0579361	-0.0283463	0.000119286	0.028828	-0.00187433	-0.0202783	0.422007	0.950725	0.162765	0.137596	0.318809	0.595306	0.953167	0.730254	0.923056
ARL8B	7.59394	-0.00356996	0.0285286	0.0217959	0.0404391	0.000301964	-0.0596502	-0.0287612	0.111128	0.158668	0.495115	0.609786	0.0207372	0.00587842	0.270888	0.275992	0.0302712	0.466693
ARMC1	6.4298	-0.00200469	0.0415638	0.0182388	0.0524786	0.000253509	-0.0133464	-0.0397066	0.149056	0.444144	0.355813	0.689836	0.0156112	0.054496	0.825118	0.260956	0.0252673	0.452082
ARMC10	6.73993	0.00139216	-0.0638943	-0.00295799	0.0406204	0.000100105	0.109409	0.0578832	-0.0168755	0.633419	0.199275	0.953144	0.06051	0.452638	0.0985735	0.102679	0.786298	0.940238
ARMC12	3.11777	0.00158869	-0.263075	-0.128848	-0.0912049	-0.000594567	0.248111	0.160991	-0.179769	0.869709	0.111915	0.45715	0.315764	0.345756	0.322186	0.363094	0.558608	0.857021
ARMC2	5.00992	-0.00564772	-0.164961	-0.0723487	-0.0233982	0.000503753	0.0512966	0.0626707	-0.00550212	0.353092	0.103115	0.477653	0.520498	0.0278474	0.683161	0.262576	0.958349	0.989704
ARMC5	6.3803	0.00480563	0.0162173	-0.0511965	-0.0643526	-0.00057285	0.0607755	0.0645655	-0.129635	0.323253	0.842878	0.545164	0.129721	0.0467539	0.605692	0.398974	0.350228	0.745357
ARMC6	6.56292	0.000781616	-0.0287695	0.00537962	-0.0181695	-0.000253003	-0.0987374	-0.104336	0.135701	0.819491	0.614235	0.925893	0.390973	0.0664635	0.175347	0.00393534	0.0346814	0.469831
ARMC7	5.29763	0.00262964	0.103223	0.0745297	-0.0151152	-0.000250775	-0.0510402	-0.0195461	-0.00863775	0.517744	0.140406	0.295375	0.574662	0.153925	0.567354	0.654357	0.914605	0.978427
ARMC8	6.33919	-0.00419478	-0.0316727	0.0734127	0.0644902	3.77846e-05	-0.0473979	-0.0655393	0.161374	0.0518734	0.371902	0.0491729	0.000347293	0.702987	0.318619	0.0197575	0.00243606	0.288098
ARMC9	4.67785	-0.00695325	-0.0598247	-0.0649139	-0.000551665	0.000319906	-0.190119	-0.0375319	-0.188226	0.54517	0.743215	0.72809	0.994233	0.48792	0.425777	0.743941	0.430161	0.790396
ARMCX1	6.55038	6.59366e-05	0.0225849	0.0283168	0.00308246	3.15979e-05	0.0323853	0.0790036	-0.0817232	0.97865	0.587231	0.507509	0.871993	0.795557	0.568131	0.0211488	0.180067	0.62972
ARMCX2	6.01891	0.00279102	0.00585913	-0.042626	0.0182395	-9.21826e-05	0.053263	-0.00650487	-0.023259	0.345092	0.90564	0.40628	0.37734	0.478003	0.411956	0.845205	0.702748	0.914016
ARMCX3	7.46524	-0.00260895	0.0593131	0.030862	0.0334918	0.000145446	-0.0515594	-0.0534262	0.1006	0.303172	0.170767	0.480549	0.0801657	0.216126	0.365036	0.0933693	0.0872675	0.551789
ARMCX4	6.37703	0.000744617	0.0584139	0.0154311	-0.0153424	-0.000462876	0.0662616	0.0920504	-0.253012	0.862002	0.424146	0.836075	0.689767	0.0734368	0.531797	0.200223	0.0591962	0.520041
ARMCX5	4.86671	0.00588451	-0.144351	-0.0417234	0.0304878	0.000388938	0.0628814	0.0541714	-0.053754	0.103471	0.0223262	0.496727	0.268146	0.0264981	0.433069	0.222477	0.51163	0.833899
ARMCX5-GPRASP2	3.90176	-0.00276553	0.176306	0.114209	0.0921397	-7.69947e-05	-0.157893	0.0171238	0.434933	0.808647	0.370967	0.576305	0.277382	0.887924	0.556927	0.905079	0.0993541	0.560482
ARMCX6	6.727	0.00215466	0.0062523	-0.0336863	-0.0135561	-0.000165802	0.0258361	0.0186472	-0.0739524	0.421763	0.888691	0.466992	0.451878	0.154533	0.655718	0.51841	0.17087	0.623194
ARMS2	4.15793	0.00307305	-0.322416	0.025227	-0.19172	-0.00206707	0.335478	-0.737129	-0.149686	0.911281	0.48932	0.952443	0.214671	0.035645	0.513634	0.00408951	0.721009	0.92083
ARNT	7.22533	0.000827845	-0.0682784	0.0541742	0.0218102	0.000129074	0.0345939	0.00906277	0.0124843	0.750047	0.125046	0.230551	0.238283	0.272505	0.544604	0.763383	0.820283	0.949457
ARNT2	4.62987	-0.0204905	0.270144	0.28309	-0.0372191	0.000748541	-0.336135	-0.259524	-0.033556	0.0260783	0.0712573	0.0609116	0.418698	0.0133424	0.0603244	0.00140838	0.815401	0.948757
ARNTL	4.4377	0.00780644	-0.0431795	0.0156526	0.102387	-0.000590696	-0.168919	-0.0405735	0.168321	0.253985	0.709915	0.895788	0.0345486	0.0497757	0.267569	0.560781	0.210598	0.653582
ARNTL2	4.31817	0.0048255	-0.109236	0.141434	0.0972722	0.000403726	0.112411	0.0442139	0.180204	0.575747	0.45909	0.351867	0.16479	0.355242	0.582839	0.707819	0.391888	0.768654
ARPC1A	7.42864	0.00424718	-0.0603718	0.0538033	-0.0101548	3.10797e-05	0.0473351	0.0355351	0.0134106	0.0850058	0.140691	0.196766	0.553725	0.77577	0.374078	0.219726	0.795123	0.943308
ARPC1B	8.51147	0.000862393	-0.0297038	-0.153949	-0.0179288	-5.84916e-05	-0.127216	-0.00203477	-0.0173907	0.900411	0.798275	0.205647	0.754116	0.869184	0.437791	0.982662	0.923944	0.980933
ARPC2	9.03448	-0.00180262	-0.00513799	-0.0734659	0.00583803	-3.7373e-05	-0.0612519	0.0312758	0.000383412	0.544305	0.918394	0.160438	0.80036	0.795135	0.372462	0.412466	0.995726	0.999304
ARPC3	8.26009	-0.00114148	-0.0330904	-0.107848	-0.00320653	0.000312279	-0.0222489	0.0858258	-0.0774845	0.778344	0.625925	0.130476	0.919981	0.116305	0.810908	0.10484	0.436244	0.793538
ARPC4	8.392	0.00206301	0.0110237	-0.0339354	-0.0315011	-0.0001725	-0.063029	-0.0240633	-0.00605781	0.539773	0.846583	0.563856	0.264302	0.343387	0.43428	0.623104	0.946998	0.987547
ARPC4-TTLL3	7.24513	0.0076644	-0.140239	-0.157804	-0.145799	-0.000540172	0.245722	0.269679	-0.376371	0.233579	0.19252	0.166348	0.0167333	0.181074	0.136905	0.0197915	0.0650315	0.528519
ARPC5	8.04615	-0.00357186	-0.0259134	-0.0748898	0.0279361	0.000137252	-0.123184	0.0352376	0.037274	0.476698	0.755474	0.385177	0.453985	0.544816	0.27897	0.545867	0.741591	0.926251
ARPC5L	6.7611	0.00164255	-0.0382303	0.0310464	-0.00983369	-0.000107478	-0.0322761	-0.0966615	0.124202	0.660065	0.540414	0.626148	0.671942	0.460704	0.681239	0.0138007	0.074218	0.537294
ARPM1	4.37727	-0.00459469	-0.0794658	0.124199	0.0188832	0.000172352	-0.0639732	-0.170743	0.124784	0.328926	0.326136	0.135166	0.638097	0.507237	0.570703	0.0264278	0.35813	0.749347
ARPP19	8.49416	-0.00430775	0.0252179	0.0649741	0.0175906	0.000384109	-0.0302753	-0.0512445	0.0997874	0.218211	0.661524	0.277284	0.449269	0.0132554	0.684583	0.181091	0.159391	0.612237
ARPP21	3.5199	-0.0336268	0.179694	-0.54902	0.191033	-0.00111243	-0.355144	-0.795232	1.03469	0.240491	0.693063	0.241917	0.104118	0.0813619	0.473592	0.000245669	0.001093	0.272772
ARRB1	7.69895	0.00020044	-0.00876137	0.0570639	-0.00645395	0.000176513	0.0349482	0.0364183	-0.112892	0.940772	0.847288	0.228506	0.736531	0.152926	0.559966	0.253069	0.0616471	0.520041
ARRB2	7.28653	-0.00153568	-0.0531273	-0.150811	0.0116355	0.000426097	-0.0510598	0.215874	-0.265269	0.884883	0.759096	0.408378	0.881242	0.361778	0.828932	0.072358	0.26395	0.693273
ARRDC1	7.36568	0.00292525	-0.0035217	-0.159483	-0.0711305	-0.000503081	0.00685801	0.0908141	-0.110808	0.554706	0.965623	0.0692047	0.051013	0.0331236	0.94968	0.115338	0.298235	0.71598
ARRDC2	7.53301	0.00669333	-0.00712223	-0.00383856	-0.0514347	-0.000200494	0.00985541	0.235354	-0.191635	0.153997	0.925495	0.961071	0.121808	0.339886	0.923759	0.000106531	0.0588265	0.520041
ARRDC3	6.77226	0.00224752	-0.0596774	-0.0916056	0.0101778	0.000577713	0.0726616	-0.0635058	0.0408276	0.608649	0.427817	0.243098	0.770582	0.0116725	0.474641	0.281615	0.70393	0.914377
ARRDC4	6.66768	-0.00806833	-0.0772537	-0.102056	0.025088	0.000592461	-0.065396	0.0520779	-0.025833	0.313073	0.556716	0.452638	0.616833	0.0556178	0.698411	0.486236	0.859706	0.961254
ARSA	8.00874	0.000179045	-0.0380599	-0.138793	-0.0568126	-0.000259856	0.113359	0.0738881	-0.104386	0.957439	0.499147	0.0234586	0.0342915	0.128776	0.144419	0.103229	0.197811	0.643965
ARSB	5.29795	-0.0044208	-0.00765117	0.103637	0.088035	0.000466625	-0.168639	0.117341	0.124735	0.525169	0.946681	0.382366	0.0442357	0.0720406	0.257163	0.0715958	0.31031	0.723386
ARSD	6.66614	0.00113295	0.0703837	0.100582	0.0154695	-0.000141921	-0.0629168	0.0735417	-0.0457206	0.74731	0.228871	0.097693	0.427825	0.257233	0.384853	0.0222318	0.424675	0.788432
ARSG	4.4688	0.000880111	0.01429	0.0129961	0.0230373	-3.25586e-05	0.0213973	0.0284744	-0.0752741	0.865111	0.87003	0.885066	0.530079	0.887076	0.852596	0.633756	0.502808	0.830673
ARSI	4.33955	-0.0219714	0.117867	-0.286038	-0.0995781	-0.000326068	-0.380306	0.193494	0.192088	0.195701	0.677109	0.32115	0.467265	0.714985	0.361385	0.395506	0.67315	0.902448
ARSJ	2.92371	0.00498705	-0.0279726	-0.0554175	0.0233739	0.00025751	-0.0770924	-0.0355787	0.0661328	0.438176	0.798925	0.620094	0.637087	0.390917	0.600146	0.652979	0.660773	0.899144
ARSK	5.10556	-0.00208592	0.0526243	-0.004387	-0.0273172	0.000712674	0.0536976	-0.0148754	0.00384807	0.651906	0.504455	0.956161	0.438526	0.00274927	0.606836	0.802183	0.971773	0.993421
ART4	2.04296	0.0228615	0.105747	0.0764421	-0.0739979	5.35622e-05	-0.515512	0.0501978	0.0185193	0.0628756	0.608962	0.717082	0.446299	0.923054	0.089523	0.722144	0.952656	0.988706
ART5	2.6316	0.00811655	0.0217084	0.165197	-0.00430845	-0.000822506	0.0731276	-0.227659	-0.135499	0.559874	0.927071	0.494278	0.969497	0.287751	0.816704	0.264659	0.713018	0.918422
ARV1	6.07621	-0.00187308	0.0214406	0.0505292	-0.0215229	0.00033461	0.0102645	-0.0622747	0.0464036	0.52361	0.661853	0.316164	0.307599	0.0162652	0.872391	0.0825101	0.469845	0.813393
ARVCF	6.76325	0.00413924	-0.02206	-0.155596	-0.0726198	-0.000628522	0.0108716	0.097969	-0.216566	0.417315	0.79723	0.0869315	0.0308252	0.00524466	0.920619	0.0557698	0.027543	0.456346
AS3MT	6.20222	0.00105401	0.0140768	-0.0367563	-0.0573393	0.000563045	-0.0372104	-0.0934033	-0.03122	0.900765	0.919997	0.797231	0.25161	0.0653518	0.825666	0.219287	0.823328	0.950428
ASAH1	10.6018	-0.00643983	0.0482664	-0.129829	-0.0230703	0.000528099	-0.0935092	-0.364611	0.127811	0.333996	0.663457	0.264035	0.511164	0.0177543	0.487856	8.91511e-07	0.214908	0.656173
ASAH2B	-0.722692	0.0109843	-0.0946414	0.395643	0.314927	0.000741242	0.110028	0.0264804	-0.583575	0.591306	0.789168	0.230586	0.140147	0.511971	0.819073	0.940324	0.417612	0.784206
ASAP1	7.45805	-0.00286316	-0.00616182	-0.0548886	0.0288075	9.26674e-06	-0.0142555	0.0462067	-0.0307992	0.370473	0.908498	0.323655	0.167915	0.941017	0.836555	0.149059	0.605516	0.876536
ASAP2	7.23683	0.00131712	-0.0107285	-0.013121	0.0288888	0.000201681	-0.012709	-0.00093318	-0.00699214	0.502365	0.749675	0.702247	0.106631	0.0713664	0.79127	0.97603	0.90344	0.974233
ASAP3	6.58204	0.00552749	0.0302262	0.0159274	-0.0124568	-0.000244369	-0.0433898	0.122782	-0.175433	0.241788	0.69837	0.839839	0.672137	0.198791	0.661283	0.011656	0.0505829	0.504908
ASB1	6.93683	-0.00411184	0.0841495	0.0108958	-0.003735	-0.000135148	-0.0167037	-0.0108832	-0.0512605	0.204797	0.121367	0.841706	0.838142	0.254628	0.801024	0.705411	0.342878	0.739661
ASB11	2.32761	0.00547941	0.106071	-0.176425	0.0442072	-0.00149702	-0.117012	-0.126424	-0.380633	0.800682	0.770268	0.64574	0.82958	0.268874	0.825741	0.726776	0.601143	0.874826
ASB13	6.25155	-0.000571943	0.099909	-0.0263601	-0.0268514	5.97579e-05	0.0659425	0.100584	-0.0982781	0.880093	0.121771	0.685404	0.252917	0.686828	0.415646	0.0106894	0.155427	0.608262
ASB14	3.08156	-0.0136353	0.0822824	-0.0609019	0.117908	-0.00100684	-0.22819	-0.0549627	0.132471	0.0985995	0.547167	0.667422	0.090143	0.0249933	0.242116	0.626607	0.540012	0.847722
ASB16	4.16698	0.000195936	-0.0244599	-0.115456	-0.0201443	-0.000802345	-0.124484	0.0859537	0.159195	0.979669	0.850698	0.404028	0.783436	0.110259	0.555875	0.543277	0.539994	0.847722
ASB2	1.85912	0.0107917	0.118649	-0.194402	0.0658	-0.00044734	-0.14064	0.0777452	0.0571297	0.179321	0.386519	0.171702	0.407316	0.35572	0.511326	0.583875	0.833437	0.953019
ASB3	5.92124	0.00477488	-0.0159084	-0.112673	-0.041316	5.65558e-05	0.124753	-0.0240418	-0.0484908	0.147258	0.769052	0.0508239	0.109502	0.726043	0.0941922	0.579922	0.535072	0.844984
ASB6	6.65952	0.00224817	0.0404242	-0.0504087	-0.0311587	-0.000243581	0.0467032	-0.0175973	-0.00930161	0.481403	0.454798	0.366728	0.258452	0.179633	0.542495	0.725802	0.917778	0.978427
ASB7	5.90252	-0.00261216	0.0582277	-0.0115181	0.00593774	0.000240058	-0.00152667	-0.0924488	0.0334125	0.299759	0.179672	0.792431	0.782002	0.0827704	0.979549	0.0215246	0.635965	0.889253
ASB8	6.90368	-0.000685197	-0.00853782	-0.0412975	-0.0105704	-7.53369e-05	0.00347858	0.000693127	0.0578983	0.792805	0.845337	0.365686	0.471839	0.414481	0.949224	0.975519	0.17114	0.623623
ASB9	4.61598	-0.0019665	0.0174389	0.0411928	-0.0402836	0.00032901	-0.0568376	0.100154	-0.235679	0.708408	0.845683	0.656709	0.349749	0.222547	0.65126	0.172019	0.099454	0.560482
ASCC1	5.98848	0.000613384	0.047215	-0.0149521	0.0265064	0.000351369	-0.0259687	-0.0717039	0.0869095	0.858339	0.416461	0.800529	0.328412	0.0425854	0.739315	0.120543	0.302928	0.719552
ASCC2	7.64557	0.00170487	-0.0297646	0.0492564	-0.0401396	-0.000109739	-0.00453646	0.072158	-0.0553493	0.485905	0.464316	0.241166	0.0144505	0.272117	0.930265	0.00690649	0.230878	0.667915
ASCC3	5.72666	-0.00568506	0.0522124	0.0121519	0.0666431	0.000514905	-0.102625	-0.0506422	0.150875	0.117123	0.391763	0.84255	0.0278109	0.00598936	0.220551	0.300481	0.106948	0.567373
ASCL2	3.05535	0.0121763	0.0342861	-0.0156921	-0.0200904	0.000634928	-0.012802	0.07089	0.013294	0.198529	0.822727	0.920717	0.759357	0.12479	0.949445	0.508997	0.946504	0.987342
ASF1A	5.69728	0.00129661	0.020579	0.0569938	0.0311115	0.000387572	-0.0115126	-0.0152561	0.0718245	0.629891	0.652445	0.224299	0.156949	0.00675817	0.853351	0.681138	0.296981	0.714402
ASF1B	4.39842	-0.00907438	0.00811037	-0.283023	-0.0466252	8.63047e-05	-0.129985	0.0731902	-0.434821	0.418332	0.965862	0.164346	0.654677	0.890055	0.642897	0.66827	0.233278	0.669405
ASGR1	2.67348	0.0115995	0.0407195	0.110784	0.066673	-0.000360472	-0.436788	-0.0866878	0.114188	0.463991	0.869584	0.66005	0.293731	0.330579	0.154095	0.294327	0.518732	0.838372
ASGR2	3.07476	-0.00640169	0.302352	0.115788	0.0386366	-0.00086717	-0.44296	-0.0630938	0.379825	0.744843	0.353381	0.731285	0.804757	0.4124	0.359814	0.818519	0.473457	0.815405
ASH1L	7.11676	-0.0052871	0.0070102	0.0679997	0.0618443	0.000582915	-0.00655389	-0.0634346	0.0735973	0.251865	0.9264	0.381907	0.0331453	0.00177818	0.944442	0.144455	0.358207	0.749347
ASH2L	6.79945	1.58049e-05	-0.00552883	0.0835102	0.00734705	0.000126238	-0.0043492	-0.00754782	0.080237	0.994229	0.881324	0.0335975	0.661721	0.246669	0.930721	0.795043	0.13611	0.592844
ASL	6.84309	0.00391724	-0.0244364	-0.0890376	-0.0435208	-0.000485617	-0.0978024	0.021906	0.0162298	0.159127	0.596227	0.0697295	0.051686	0.00161847	0.134644	0.546655	0.812045	0.948215
ASMTL	6.99328	0.00174661	-0.0633678	0.00818786	-0.0251084	-0.000162794	0.0658978	0.122483	-0.136034	0.587543	0.245034	0.882768	0.270545	0.272905	0.360798	0.00266879	0.0550697	0.514972
ASMTL-AS1	8.19823	-0.00806296	-0.024026	-0.24664	-0.179404	-0.000688538	0.218321	0.0252181	-0.382488	0.42466	0.8871	0.174239	0.0165978	0.143004	0.329679	0.832118	0.089278	0.55506
ASNA1	7.17285	0.00204602	-0.00162374	0.0109569	-0.0298666	0.00018053	0.0166374	-0.0134471	-0.035083	0.31781	0.961911	0.752036	0.0500767	0.0610724	0.709169	0.582564	0.438045	0.794616
ASNS	5.99199	0.00353397	-0.0334778	-0.0583371	-0.00739662	-0.000342237	-0.040546	-0.0563651	0.155998	0.543911	0.727151	0.559067	0.855449	0.203503	0.750663	0.407182	0.208913	0.65273
ASNSD1	6.47309	-0.00138636	0.127831	0.0650322	0.0350463	0.000101704	0.0151664	-0.0372326	0.0659129	0.632939	0.0142396	0.199282	0.108419	0.452937	0.814088	0.303355	0.313784	0.724885
ASPA	6.32571	-0.00679242	0.121214	-0.0190351	0.00518897	0.000168643	0.0708752	-0.171696	0.154028	0.264498	0.224404	0.848761	0.889736	0.487073	0.564623	0.0109963	0.179264	0.629416
ASPG	5.00192	-0.0116993	-0.224406	-1.03089	-0.120645	-0.00111073	0.4833	0.132747	-0.744357	0.716229	0.642022	0.0741595	0.533192	0.326413	0.476468	0.585642	0.190591	0.636937
ASPH	10.3659	-0.0106644	0.102071	-0.0243964	0.0370084	0.00061308	0.0618098	-0.175942	0.190262	0.0626183	0.284335	0.800634	0.347245	0.0165508	0.609257	0.0128123	0.11574	0.573035
ASPHD1	3.15654	-0.00537942	0.0332381	-0.379186	0.0977487	-1.74945e-05	-0.48866	0.036725	-0.0978301	0.743137	0.903369	0.193602	0.531749	0.98376	0.247965	0.872296	0.852571	0.959558
ASPHD2	3.45512	0.00570929	0.0492508	-0.150474	0.0204679	-0.000542196	0.151545	0.0918693	-0.224131	0.251989	0.557095	0.0906686	0.646335	0.0638572	0.211624	0.25585	0.127567	0.585057
ASPM	4.95383	-0.0230601	0.0973484	-0.495459	-0.129159	0.00106748	0.00307543	0.009175	-0.686229	0.103787	0.686991	0.0652772	0.359388	0.178989	0.992996	0.967649	0.178942	0.629112
ASPN	7.03793	0.00310748	-0.012596	0.055118	-0.0419075	0.000761452	-0.0878703	-0.0652144	0.00880389	0.564953	0.889702	0.557172	0.224756	0.0011516	0.452758	0.219681	0.930699	0.983153
ASPRV1	4.45515	0.00669116	-0.0522974	-0.0492936	-0.00545544	-0.000378445	0.0964165	0.1962	-0.237002	0.0813615	0.410122	0.449704	0.870093	0.0860384	0.299741	0.00223249	0.0360031	0.471201
ASPSCR1	7.04163	0.00357307	-0.0124366	-0.116769	-0.080778	-0.000123833	-0.0336738	-0.0289202	-0.000519784	0.349816	0.845025	0.0836819	0.0107437	0.520251	0.699043	0.568207	0.995596	0.999287
ASRGL1	5.60191	0.00795341	-0.0372358	-0.343042	0.0118395	-0.000632064	-0.0285608	0.0851178	0.0304935	0.199733	0.717223	0.00306471	0.793423	0.0308186	0.835961	0.230166	0.818849	0.949457
ASS1	9.09392	0.00314217	0.00281435	-0.0749046	-0.0186055	3.93092e-05	0.0384431	-0.0389506	0.0372838	0.383868	0.963431	0.23789	0.546982	0.841843	0.654314	0.481804	0.709453	0.917343
ASTE1	5.3792	-0.00337577	0.0107517	0.0234121	-0.00167959	-0.000133841	-0.0492961	0.0604467	-0.155217	0.276084	0.837501	0.663863	0.9526	0.460416	0.52966	0.25087	0.121522	0.578985
ASTN2	7.16302	-0.0103328	0.0879435	-0.0544292	0.0829416	0.000427174	0.00602916	-0.173967	0.0125319	0.0613542	0.339236	0.556124	0.0489958	0.0880198	0.958413	0.0120606	0.918163	0.978427
ASUN	5.66047	-0.00237431	0.00677082	0.0299917	0.017567	0.000112374	-0.0734608	-0.0593164	0.161987	0.528962	0.914641	0.641151	0.479969	0.469761	0.368139	0.142844	0.0350243	0.471201
ASXL1	7.54128	0.00479003	-0.0300908	-0.0544757	0.00137476	-0.000325435	0.0291648	0.0423396	-0.031117	0.0437529	0.441985	0.181091	0.945529	0.0173812	0.603398	0.247396	0.637207	0.889794
ASXL2	5.04498	-0.0105469	0.00506486	0.118813	0.138724	0.00130105	0.0500179	-0.134504	0.172491	0.169895	0.967711	0.353345	0.00357782	3.10892e-05	0.741909	0.0478944	0.16471	0.616349
ASXL3	0.859433	0.0273028	-0.567711	0.138602	0.0996036	0.000496274	0.0392637	0.254673	-0.132777	0.0553174	0.017907	0.558492	0.344601	0.45008	0.901055	0.111148	0.660786	0.899144
ATAD1	6.73166	-0.00455298	-0.00104227	0.0576971	0.0415269	0.000334928	-0.0241241	-0.0598463	0.107532	0.103797	0.98218	0.232752	0.0773219	0.0252465	0.709975	0.145081	0.151841	0.607059
ATAD2	4.81134	0.00125068	0.0349623	0.0425346	0.0674024	0.00052937	-0.0428039	-0.0847955	6.33067e-05	0.706623	0.542807	0.461929	0.0260789	0.0047991	0.587223	0.0956928	0.999462	0.999838
ATAD2B	5.59551	-0.00560964	0.051558	-0.0109289	0.0453345	0.000279426	-0.0480191	-0.0785576	0.0135603	0.0791814	0.338549	0.84179	0.106175	0.106342	0.523762	0.111101	0.88051	0.968464
ATAD3A	6.31246	0.00806579	0.0258838	-0.0559886	-0.0408641	9.60974e-06	0.0624979	0.0252809	-0.0660668	0.0982764	0.748644	0.496812	0.255114	0.965999	0.556192	0.667055	0.539299	0.847359
ATAD3B	6.20899	0.008116	-0.0804455	-0.141283	0.0107507	-0.000727798	0.111454	0.186605	-0.162166	0.193688	0.435134	0.186098	0.757006	0.00302772	0.387753	0.00138398	0.09959	0.560482
ATAD3C	4.89137	0.00867282	0.238415	-0.125024	-0.116657	0.000158371	-0.216306	-0.0198905	-0.104948	0.241429	0.0688469	0.33536	0.0867838	0.707281	0.259886	0.868494	0.664341	0.899606
ATAD5	3.89381	0.000488708	0.00558479	-0.10923	-0.0142981	0.00038605	0.163729	0.0848263	-0.269241	0.924738	0.950101	0.237006	0.776267	0.219367	0.216979	0.36672	0.124508	0.582722
ATAT1	5.61042	0.00389782	-0.0871134	-0.125256	-0.0302709	-0.000443999	0.10149	0.0163471	-0.0839981	0.201239	0.0919271	0.0228232	0.250641	0.0137512	0.16468	0.728377	0.323738	0.728723
ATCAY	4.33181	-0.00253821	0.0356527	0.0431636	0.0360402	-6.22847e-05	-0.141937	-0.00202363	0.163696	0.657703	0.716602	0.667203	0.49888	0.854603	0.345547	0.983839	0.379052	0.760426
ATE1	4.42273	-0.0107292	0.090939	0.113093	0.11422	0.00148138	0.00225298	-0.163325	0.210521	0.14722	0.454166	0.363953	0.00325347	2.75186e-07	0.987574	0.00359372	0.0376672	0.475506
ATF1	5.55907	-0.000663223	0.0636474	0.0658038	0.069916	0.000126696	-0.0833669	0.0210631	0.0820791	0.857377	0.309142	0.304217	0.00774065	0.397564	0.302993	0.581042	0.259245	0.69063
ATF2	6.83636	0.000124916	0.0250918	-0.0283592	0.0410201	0.000273243	0.00659216	-0.0378892	0.0543236	0.954598	0.503589	0.462138	0.0263854	0.0174133	0.896604	0.209006	0.325656	0.729834
ATF3	5.88216	-0.0059441	0.0511752	-0.251824	0.0776964	-0.00011549	-0.404005	-0.0528567	0.124834	0.676094	0.83115	0.315464	0.538727	0.874141	0.25286	0.783863	0.758605	0.931318
ATF4	9.45337	0.000607905	-0.0376876	0.0554377	-0.0149255	-0.000132383	-0.111074	0.0716538	-0.0112105	0.85961	0.509628	0.341941	0.437535	0.276479	0.12564	0.0189302	0.83782	0.954402
ATF5	7.14853	-0.00353365	0.105492	-0.256294	0.0119082	0.000218456	-0.081115	-0.170188	0.239422	0.598181	0.362123	0.0336708	0.78822	0.408508	0.564321	0.016128	0.0616216	0.520041
ATF6	7.10857	-0.0050436	-0.0170103	-0.00490084	0.0116393	0.000516588	-0.0340779	-0.0308676	0.0393372	0.215726	0.795151	0.941403	0.544448	0.000182073	0.665783	0.284674	0.467795	0.811916
ATF6B	7.7439	-1.86828e-06	0.0615686	-0.0364	-0.0270351	-0.000158729	0.0501917	0.0447683	-0.117937	0.999166	0.0493766	0.248696	0.0577354	0.080663	0.226241	0.0645213	0.0101062	0.395567
ATF7	7.20783	0.00153609	-0.0533337	0.00529482	0.01472	0.000237935	0.0878426	0.0524635	-0.0245029	0.735428	0.477897	0.945475	0.493908	0.0885227	0.341268	0.115921	0.67948	0.904805
ATF7IP	5.55091	-0.00697013	0.0117894	0.125032	0.113639	0.0012222	-0.0611071	-0.204315	0.165624	0.203622	0.897422	0.182339	0.00365784	4.1714e-06	0.589652	0.000937032	0.12052	0.577079
ATF7IP2	4.96895	0.00719989	0.0655994	-0.115406	-0.0542266	1.92684e-05	0.348655	-0.0693889	0.0129712	0.309122	0.58954	0.35733	0.365615	0.961057	0.0416312	0.544487	0.94517	0.987212
ATG10	5.05749	-0.00404057	-0.0140321	0.0764163	0.0257563	0.000232832	-0.0192772	-0.0714621	0.193682	0.610719	0.916187	0.573251	0.581118	0.417402	0.906502	0.327047	0.150276	0.604587
ATG12	7.14821	-0.000572206	0.00150905	-0.0208146	0.00622324	0.0002014	0.0145231	0.0730473	0.0199362	0.824444	0.972732	0.646809	0.785404	0.169994	0.821385	0.0842911	0.791899	0.942764
ATG13	7.52702	0.00103686	-0.00555111	0.0762573	-0.0116118	-3.38377e-05	0.0016446	-0.0561201	0.0316513	0.660554	0.888815	0.0698089	0.500024	0.75994	0.97511	0.063503	0.553275	0.854897
ATG14	7.4049	0.000363335	0.0440216	-0.0172504	-0.0302265	-0.000447669	0.0335818	-0.0392531	-0.0519892	0.915187	0.446341	0.77258	0.258154	0.0162228	0.66874	0.404178	0.540206	0.847822
ATG16L1	6.20917	0.00142453	0.0343369	0.00811484	0.00831209	-0.000344724	-0.0235074	-0.0200155	0.0830908	0.471512	0.3093	0.813857	0.605795	0.00250475	0.615374	0.483192	0.113842	0.57143
ATG16L2	7.54411	-0.00347261	-0.0656775	-0.218321	-0.0809707	-0.000198545	0.0441061	0.162879	-0.284097	0.651072	0.60568	0.112513	0.234189	0.643967	0.813858	0.168064	0.207877	0.651699
ATG2A	6.85478	0.00164525	0.0214826	0.0108579	-0.0251193	-0.000197705	0.0418325	0.00506707	-0.0625609	0.35608	0.478572	0.725967	0.115679	0.0616612	0.340725	0.862426	0.242119	0.675836
ATG2B	6.83933	-6.3713e-05	0.0192577	0.00787474	0.033505	3.81549e-05	-0.0192506	-0.0784126	0.0343121	0.980995	0.670799	0.864845	0.109478	0.766122	0.748654	0.0277879	0.586248	0.867879
ATG3	6.81224	0.000133512	-0.0299517	0.0151573	0.0073602	0.00018099	-0.0219241	0.0271987	0.00744288	0.938833	0.311707	0.615245	0.599618	0.0468362	0.590142	0.2596	0.866808	0.963818
ATG4A	5.87218	-0.000198453	-0.00420327	0.0479383	-0.00132768	5.22005e-05	-0.0185186	-0.0274828	0.0450834	0.924219	0.906257	0.193377	0.942668	0.661574	0.719821	0.424343	0.471669	0.814872
ATG4B	7.38866	0.000879085	0.0110675	-0.0344844	-0.0287464	-0.000421733	0.0730764	-0.000716853	-0.101928	0.784941	0.836148	0.532877	0.194819	0.00597192	0.296908	0.98399	0.125551	0.584111
ATG4C	5.71625	-0.00100085	-0.0142005	-0.0202355	0.027278	0.000439691	-0.0724377	-0.0208782	0.0495085	0.770675	0.807811	0.734999	0.317963	0.0113826	0.362417	0.636036	0.555981	0.855967
ATG4D	5.64313	0.00501139	-0.0891005	0.00185469	-0.00988258	-7.06603e-05	0.064646	0.106198	-0.0493656	0.319347	0.286477	0.982594	0.744649	0.713905	0.538254	0.0323639	0.565697	0.859642
ATG5	6.40304	-0.00205369	-0.0157225	0.0211895	0.0432765	0.000314051	-0.00891968	0.0297356	0.0524359	0.318758	0.651905	0.552072	0.0139904	0.00460882	0.852501	0.298847	0.320805	0.727723
ATG7	6.47258	0.00185546	0.00414396	-0.0523309	0.0178686	8.97181e-05	-0.0997635	0.0460023	-0.0793063	0.74467	0.964988	0.591483	0.673819	0.730998	0.436851	0.494422	0.544765	0.850334
ATG9A	7.83878	-0.00230889	0.00621396	0.0488265	-0.0285891	-4.53254e-05	0.024869	-0.0613328	-0.00931148	0.209968	0.840795	0.13104	0.059199	0.636903	0.558866	0.0262572	0.845018	0.957344
ATG9B	4.60814	-0.0116152	-0.174395	-0.212329	-0.0432939	-0.00119208	0.185101	0.0361205	-0.273982	0.357228	0.399455	0.336331	0.703629	0.133604	0.541638	0.865712	0.473813	0.815567
ATHL1	7.49743	0.0113241	-0.148379	-0.0314721	-0.0265763	-0.00136197	0.205745	0.0875731	-0.124107	0.155568	0.247005	0.812861	0.60526	0.000740578	0.228922	0.309429	0.407939	0.777717
ATIC	6.8072	0.0021355	0.0139033	0.0614253	-0.00365355	4.5401e-05	-0.0476611	-0.0321596	0.0214171	0.447533	0.765871	0.202132	0.837172	0.684702	0.423067	0.259717	0.683527	0.90615
ATL1	5.07434	-0.00497343	0.0808306	0.0626107	-0.00188568	0.000207929	-0.0994146	0.0992598	-0.0951939	0.266961	0.290141	0.413832	0.953645	0.30671	0.32434	0.0662908	0.347595	0.743909
ATL2	6.39996	0.000411161	0.0220652	0.041526	0.0197125	0.000288088	0.103011	0.00237645	0.0466811	0.904887	0.700094	0.481061	0.345563	0.0341542	0.15819	0.94249	0.432719	0.791229
ATL3	5.17164	-0.0124962	0.156438	0.16954	0.12264	0.00173811	-0.176643	-0.267514	0.199974	0.138119	0.262004	0.228529	0.0200559	2.39299e-06	0.298873	0.000902801	0.170478	0.622807
ATM	6.51287	-0.00557135	0.0883848	0.00558415	0.103951	0.000377491	-0.0765203	-0.0865849	0.114152	0.122693	0.141258	0.926175	0.000119588	0.00981001	0.310888	0.018219	0.0920055	0.556925
ATMIN	7.16362	0.00032975	-0.0659728	0.0516919	0.0107588	0.000268002	0.0415951	0.0293216	0.0150034	0.900041	0.141341	0.257226	0.556225	0.0265073	0.471013	0.331396	0.783848	0.93915
ATN1	9.21677	0.00068152	-0.0447961	-0.0417469	-0.0531111	-0.000203607	0.0519222	0.0889958	-0.0833602	0.866405	0.505578	0.542115	0.0284889	0.177209	0.533126	0.0202482	0.213951	0.655643
ATOH8	6.96457	0.00800843	-0.175092	0.150518	0.00363564	-0.000201382	0.166641	0.353296	-0.0805543	0.239722	0.123169	0.188929	0.93946	0.529948	0.27198	0.000180945	0.571089	0.862343
ATOX1	7.60047	0.00616116	-0.00678983	-0.0914715	-0.0797581	-4.86508e-05	-0.0513271	-0.133387	0.0273034	0.156871	0.924496	0.219606	0.0139652	0.800169	0.58495	0.0116346	0.768943	0.935295
ATP10A	6.82737	-0.0021165	0.0317592	-0.15027	-0.0379982	0.000154301	0.161712	-0.048783	0.10966	0.785603	0.798068	0.242862	0.308405	0.52158	0.285912	0.425197	0.311334	0.723581
ATP10D	5.50519	0.00222841	-0.0761554	-0.0574163	0.0576713	0.000270829	-0.0302434	-0.00548578	-0.0106291	0.527572	0.206976	0.351919	0.0417934	0.109257	0.704411	0.898974	0.897279	0.972831
ATP11A	6.74312	-0.00585151	0.000370271	-0.0517701	0.0266075	0.000151328	-0.0536022	0.0282803	0.0494148	0.0763374	0.994472	0.351017	0.255146	0.298747	0.454584	0.450992	0.483826	0.820434
ATP11B	6.64359	-0.00632886	0.0557773	0.0648425	0.0759961	0.000769115	-0.0118601	-0.0324118	0.115022	0.13272	0.425077	0.360888	0.00969034	7.33035e-05	0.892499	0.449071	0.157721	0.610624
ATP11C	5.9963	0.000378336	0.0186744	0.00612665	0.061678	0.000565601	0.0542287	0.0621513	-0.0176255	0.904824	0.728155	0.910926	0.0144419	0.000522598	0.447273	0.112674	0.804015	0.945659
ATP13A1	7.35047	0.00512453	-0.0225929	-0.0933716	-0.0512894	-0.00022367	-0.00116582	0.090352	-0.131467	0.193821	0.72883	0.172581	0.0987386	0.253634	0.98959	0.0807268	0.171506	0.623623
ATP13A2	7.31979	-0.00123755	0.00622266	0.0590546	-0.0396952	-0.000151978	-0.11547	0.0356561	-0.0225806	0.736829	0.918963	0.351257	0.11789	0.338764	0.158684	0.367574	0.763396	0.932682
ATP13A3	7.56302	-0.0051989	0.0298168	-0.0507827	0.0887541	0.000420869	-0.0643299	-0.130248	0.118725	0.0898936	0.56502	0.338753	0.0023839	0.0132546	0.375544	0.00846928	0.179925	0.62972
ATP1A1	7.93962	0.000466978	-0.0227011	-0.069237	0.0467992	-4.57905e-06	-0.138087	0.0108328	0.104921	0.915445	0.759424	0.36486	0.187704	0.982985	0.18227	0.848152	0.335499	0.735161
ATP1A1OS	4.06491	0.00372887	-0.10022	0.104674	-0.0322209	0.00028078	0.136458	0.10085	-0.330994	0.657951	0.46067	0.451559	0.540111	0.411226	0.428098	0.229481	0.0438915	0.49168
ATP1A2	8.30702	-0.00891361	0.168614	0.118766	-0.028132	-0.000410505	0.129632	0.0119432	-0.262115	0.324201	0.261717	0.431735	0.668143	0.335424	0.501835	0.915201	0.202753	0.650114
ATP1B1	5.678	-0.00576111	-0.219408	-0.292088	0.14211	0.000447769	-0.404335	0.31299	-0.0518891	0.704642	0.370907	0.264943	0.267839	0.517523	0.275846	0.0797378	0.894944	0.971926
ATP1B2	5.69357	-5.2354e-05	-0.0525371	0.189226	-0.0369614	0.000477549	-0.129557	-0.0311946	-0.11821	0.993191	0.621942	0.0852317	0.499513	0.17648	0.403283	0.753346	0.539027	0.847209
ATP1B3	7.69667	-0.00239942	-0.0509645	0.00999438	0.0286428	0.000110745	-0.129246	-0.0132699	0.160344	0.546956	0.445158	0.882691	0.314369	0.524312	0.150118	0.767166	0.0685934	0.534156
ATP1B4	3.56729	-0.00372471	-0.0490434	0.309489	-0.0327339	-0.000363301	-0.0430429	0.110666	-0.185384	0.736006	0.790963	0.101184	0.658318	0.483773	0.857665	0.398491	0.439239	0.795284
ATP2A1	4.95177	-0.000853029	-0.148845	-0.336998	-0.176081	-0.000613326	0.34764	0.269225	-0.800873	0.905645	0.21329	0.0121758	0.0108018	0.168933	0.0515979	0.0284864	0.0010195	0.272772
ATP2A2	8.2548	-0.00758809	-0.00573561	0.0233046	0.043786	0.000204229	-0.111486	-0.084059	0.136503	0.0155817	0.908722	0.650082	0.0517886	0.133474	0.100292	0.0233075	0.0473226	0.497398
ATP2A3	5.8881	0.00382817	-0.104615	-0.0726712	0.0588859	-0.000798873	0.150483	-0.0828739	0.297676	0.611917	0.400695	0.564983	0.21623	0.0174502	0.337317	0.303371	0.0318684	0.466955
ATP2B1	6.1811	-0.00634155	-0.0158373	-0.0537644	0.106658	0.000589215	-0.157091	0.0064829	0.130689	0.287708	0.872727	0.598946	0.0278164	0.0359146	0.250331	0.928146	0.357485	0.749213
ATP2B4	9.26205	-0.00442755	-0.0715146	0.0888742	0.0365831	0.000277665	-0.0463225	-0.203171	0.282633	0.359157	0.379658	0.287754	0.274754	0.194099	0.656386	0.00101022	0.00822031	0.37194
ATP2C1	7.80546	-0.00516696	-0.0241475	0.0570901	0.0228731	0.000309836	-0.033772	-0.110996	0.17981	0.0787157	0.618958	0.257202	0.30921	0.0335559	0.607152	0.00700146	0.0148576	0.41691
ATP5A1	9.32861	-0.00157369	0.0013186	0.0547519	-0.0111924	0.000134689	-0.0142951	-0.0691518	0.0871687	0.568059	0.977276	0.254721	0.581979	0.30242	0.81651	0.0535608	0.174378	0.62469
ATP5B	9.51136	-0.00154286	0.0156243	0.0879704	-0.0085215	9.79536e-05	0.00509638	-0.0766887	0.0807401	0.560595	0.727766	0.0631947	0.677481	0.460642	0.932876	0.0405188	0.220568	0.660588
ATP5C1	8.19306	0.00101534	-7.30919e-05	0.00675021	-0.0165933	0.000160935	0.00555575	-0.0320998	0.0402588	0.65426	0.998473	0.862466	0.327528	0.1375	0.912581	0.25952	0.439016	0.795278
ATP5D	8.24163	0.00537962	-0.0617471	0.0173074	-0.0847075	2.20556e-05	-0.00672183	0.0154761	-0.0329136	0.273763	0.448907	0.835401	0.0258942	0.925543	0.950882	0.801542	0.771903	0.93591
ATP5E	9.63373	0.000344643	-0.0556796	-0.0672967	-0.0603311	8.8883e-05	-0.0179638	-0.023876	0.0231871	0.918278	0.329975	0.25695	0.0333278	0.610834	0.820225	0.613639	0.790963	0.942323
ATP5F1	7.85407	0.000514514	-0.00966851	0.0193612	0.00883674	0.000138138	-0.0326184	-0.016457	0.0700113	0.830242	0.810876	0.640446	0.620203	0.224972	0.546367	0.577748	0.206325	0.651168
ATP5G1	7.18194	0.0046292	0.0103079	-0.0222058	-0.0667957	6.24253e-05	-0.0192649	-0.00990175	-0.0484193	0.0955468	0.82313	0.638288	0.00639347	0.674676	0.768245	0.809129	0.527222	0.841706
ATP5G2	8.283	0.00511736	-0.0688593	0.00796674	-0.0270536	0.000121486	0.0459904	0.111952	-0.112868	0.0811755	0.155662	0.870733	0.18848	0.3455	0.467996	0.00189941	0.0712033	0.534156
ATP5G3	8.5614	-0.000675304	0.00497542	0.0979995	0.00485744	0.000259567	0.0108764	-0.0334194	0.0789543	0.827513	0.923677	0.0734318	0.825787	0.0731197	0.873259	0.374903	0.250745	0.682846
ATP5H	8.03544	0.00259146	-0.0546371	0.0548092	-0.0328225	3.66988e-05	0.0312015	0.0583554	0.00791182	0.340352	0.231506	0.238776	0.0823026	0.753547	0.594711	0.060669	0.88507	0.970238
ATP5I	8.56486	0.0048307	-0.035204	-0.0479644	-0.0847054	-5.84726e-05	0.00106853	0.0736453	-0.109164	0.245013	0.604616	0.494336	0.00571469	0.747065	0.990439	0.115182	0.208147	0.652122
ATP5J	8.34263	0.00468877	-0.0901319	-0.00496129	-0.0322377	0.000236271	0.0593803	-0.0818322	0.0895187	0.121424	0.0800876	0.922937	0.185259	0.13241	0.389259	0.0616572	0.24508	0.678177
ATP5J2	8.40027	-0.00172196	-0.0453099	-0.0391274	-0.0617491	0.000212029	-0.0979208	-0.133691	0.0962695	0.656852	0.483913	0.554475	0.0162816	0.164282	0.234077	0.00140046	0.179812	0.62972
ATP5J2-PTCD1	5.59101	0.00566756	-0.056774	0.400877	-0.212646	0.000528379	-0.183176	0.285616	-0.220684	0.702029	0.824777	0.134927	0.0893119	0.53104	0.646764	0.213446	0.623069	0.88671
ATP5L	8.24473	-0.00162312	-0.0292696	0.112017	-0.0141072	0.000162791	0.0226463	-0.0240701	0.0502794	0.561327	0.534508	0.0260756	0.517995	0.255034	0.724489	0.533261	0.471814	0.814987
ATP5O	8.51399	-0.00019332	-0.0292993	0.0279837	-0.0266578	4.57652e-05	0.0118045	0.0094107	0.0173333	0.931242	0.439989	0.473457	0.127455	0.678683	0.817892	0.748666	0.746761	0.927745
ATP5S	5.86857	-0.00323523	0.0605215	-0.0534542	-0.0306964	-1.82473e-05	-0.0575711	0.0570544	0.0172362	0.519516	0.464454	0.530167	0.329938	0.92605	0.589306	0.253708	0.854045	0.959806
ATP5SL	6.69721	0.00267812	-0.0550104	0.0321201	-0.0169602	-0.000209523	0.00485191	0.00233737	0.032535	0.216455	0.134652	0.3884	0.33764	0.0764548	0.923445	0.940386	0.56615	0.859786
ATP6AP1	8.19837	-0.00234267	-0.0282289	-0.0790294	-0.00885378	0.000216172	-0.0964442	0.0165358	-0.0702152	0.629293	0.72917	0.350781	0.819386	0.366808	0.393432	0.792987	0.567092	0.860661
ATP6AP1L	4.35939	0.01153	-0.010966	0.263552	-0.0817205	-0.000360172	0.151401	0.125361	-0.235314	0.140213	0.931764	0.0525494	0.152067	0.358072	0.385469	0.221454	0.19299	0.638461
ATP6AP2	8.40218	-0.00624661	0.0661921	-0.0561217	0.0365155	0.000361485	-0.0935973	-0.0374743	0.0501219	0.0948957	0.286463	0.376858	0.213875	0.0461985	0.269772	0.432686	0.582403	0.865705
ATP6V0A1	7.51723	-0.00298437	-0.0315019	-0.00216991	-0.0105105	-0.000146839	-0.0119888	0.101264	-0.162691	0.257474	0.470206	0.961478	0.584373	0.232272	0.83798	0.00306296	0.0101776	0.395567
ATP6V0A2	6.2282	0.00288585	-0.0305611	0.0268624	0.0280208	4.42073e-05	0.0724915	0.0315578	0.0194898	0.350651	0.558416	0.613619	0.262436	0.779964	0.313686	0.465435	0.800916	0.945005
ATP6V0B	7.6506	0.0021161	-0.0460788	-0.182523	-0.0332323	5.83293e-05	0.0110098	-0.0293083	-0.129151	0.731372	0.655361	0.0960852	0.519725	0.855782	0.938391	0.733814	0.432535	0.791229
ATP6V0C	8.41896	0.00215057	-0.0607132	-0.0519171	-0.0306249	0.000564443	-0.0701947	-0.0318428	0.0577591	0.607226	0.39738	0.480316	0.391937	0.0147585	0.487983	0.603726	0.619366	0.884603
ATP6V0D1	7.84081	-0.00428894	-0.00461649	-0.0140868	-0.00825786	3.72089e-05	-0.133024	-0.0475758	0.0143981	0.319738	0.949102	0.84987	0.811749	0.864326	0.193063	0.41771	0.897523	0.97287
ATP6V0D2	2.6064	-0.012244	-0.238992	-0.320149	0.343815	0.000358269	-0.663522	0.435322	-0.274383	0.632833	0.534195	0.439574	0.131328	0.739864	0.285621	0.117936	0.703453	0.914276
ATP6V0E1	8.67874	-0.00123916	-0.0516719	0.0435713	-0.0283156	0.000228016	-0.0574309	-0.0602384	0.0440888	0.66091	0.275477	0.367022	0.136483	0.0581735	0.346317	0.0510816	0.432909	0.791486
ATP6V0E2	7.41754	-0.00150269	-0.00362971	-0.0440772	-0.0396584	0.000185973	0.0974451	-0.117526	0.0768762	0.760863	0.964236	0.595401	0.172855	0.314307	0.331149	0.0177205	0.354729	0.746882
ATP6V1A	7.15416	-0.0026411	-0.0896402	0.040938	0.0424318	0.000517169	-0.0233418	0.00510496	0.0221154	0.356712	0.0710228	0.409985	0.0893606	0.00154812	0.732024	0.903705	0.779129	0.93749
ATP6V1B1	3.51288	0.0289434	-0.480856	-0.206865	-0.0661961	-0.000487725	0.0167433	0.175037	0.278382	0.0484409	0.0409837	0.377108	0.505022	0.458721	0.954912	0.274761	0.318561	0.72645
ATP6V1B2	7.72566	-0.00473501	0.0382814	-0.0644771	0.041989	9.13734e-05	-0.128332	0.0216221	-0.0233536	0.482279	0.734331	0.578524	0.42914	0.776735	0.409799	0.798062	0.887372	0.970895
ATP6V1C1	7.06365	-0.00195391	0.0227542	0.0280009	0.0232528	0.000295944	-0.00355944	0.0251988	0.0160323	0.40575	0.558278	0.48227	0.0937892	0.00156751	0.941548	0.229628	0.679096	0.904782
ATP6V1C2	4.82123	0.018299	-0.23766	0.19272	-0.00435275	-0.000392816	-0.0463356	-0.177093	0.0606818	0.028463	0.0747213	0.147934	0.929882	0.217142	0.775463	0.0264214	0.673229	0.902448
ATP6V1D	6.92419	-0.00205301	-0.053298	0.0616941	0.0218247	0.000344692	0.0215741	-0.149288	0.165484	0.555778	0.35724	0.299951	0.322827	0.0176127	0.765777	0.000297745	0.0154412	0.419197
ATP6V1E1	8.05809	-0.00050099	0.000554497	0.0376116	-0.0122757	0.000100622	0.0293598	-0.0313424	0.00867978	0.810331	0.987431	0.301208	0.43671	0.318348	0.532809	0.246228	0.858403	0.960859
ATP6V1E2	4.44267	-0.010066	-0.212432	0.00446567	-0.07662	0.00016666	0.168631	0.163617	-0.0232528	0.112866	0.049471	0.966652	0.102328	0.579916	0.237692	0.050063	0.870421	0.965576
ATP6V1F	8.12845	0.00122275	0.0130047	-0.0124081	-0.0360241	4.24348e-05	-0.0573898	-0.0356762	-0.0711098	0.795328	0.867303	0.875945	0.240965	0.821651	0.564806	0.446622	0.428645	0.79008
ATP6V1G1	7.07193	0.00113355	-0.0236226	-0.0135281	0.0129117	0.000192916	-0.00418224	0.0487693	0.0067922	0.683963	0.615914	0.779855	0.560283	0.168939	0.948507	0.193828	0.921513	0.979972
ATP6V1G2	5.14201	-0.0181251	0.23513	-0.267265	-0.240959	5.15905e-05	0.373938	0.0421069	-0.697852	0.151952	0.278125	0.241758	0.0458021	0.947159	0.226577	0.856564	0.107943	0.567872
ATP6V1G2-DDX39B	1.69204	0.0267086	0.132426	0.733619	0.101488	-0.000617275	0.157325	0.0781154	-0.503902	0.104737	0.631497	0.0113538	0.456586	0.493735	0.673121	0.749647	0.257203	0.68935
ATP6V1H	6.89664	0.000639105	0.00121552	0.0175603	0.00284922	0.000259255	0.00571287	-0.0659733	0.00714092	0.734138	0.969815	0.592296	0.861205	0.0166409	0.899334	0.0307004	0.894635	0.971926
ATP7A	5.36584	-0.0039518	0.0710621	-0.00842202	0.0641087	0.000912594	0.0317557	-0.0423026	0.0258697	0.257129	0.241426	0.889005	0.0456765	2.33337e-05	0.703532	0.436986	0.797545	0.944144
ATP7B	6.13802	-0.0044329	0.025891	0.0359993	-0.0329898	-0.00037791	0.140779	0.00449041	-0.113725	0.434762	0.784675	0.714181	0.244678	0.0513978	0.236802	0.919229	0.160686	0.613762
ATP8A1	6.13742	-0.0105178	0.0360826	0.00948166	0.103935	0.000380978	-0.120493	-0.111655	0.194295	0.361593	0.856503	0.963627	0.029782	0.167048	0.620109	0.101477	0.12926	0.585543
ATP8A2	2.21914	0.00362752	0.0986264	0.148372	0.0201941	1.7494e-05	-0.166602	0.0743014	0.1465	0.687798	0.533215	0.36691	0.761766	0.967217	0.437262	0.497683	0.472936	0.815285
ATP8B1	5.99272	-0.00659706	-0.0606031	-0.0130597	0.0804477	0.000197964	-0.114261	-0.0919676	0.205813	0.0771852	0.326634	0.837558	0.00748012	0.24958	0.176889	0.0502388	0.0220454	0.445231
ATP8B2	6.25777	0.00279234	0.0167097	0.0768916	0.0414108	-0.000284089	-0.0354546	0.0900635	-0.0923421	0.445837	0.785608	0.225301	0.147742	0.116448	0.670638	0.0591167	0.290037	0.709509
ATP8B3	3.65558	0.00144137	-0.0544321	-0.201149	-0.00795053	-0.000418587	-0.0150001	0.086682	-0.141507	0.857503	0.683881	0.154249	0.905389	0.332238	0.936561	0.43759	0.503469	0.831054
ATP8B4	5.86768	-0.00174676	0.124457	-0.0870661	0.0789151	9.16197e-05	-0.01217	0.146004	-0.0153289	0.769575	0.22083	0.410933	0.0576397	0.711247	0.927381	0.024955	0.896505	0.972518
ATP9A	8.54682	-0.00521995	-0.0170732	0.0124758	0.00420368	0.000333129	0.012268	0.0502719	0.00618511	0.30216	0.836024	0.883395	0.885389	0.0800048	0.906176	0.28412	0.942421	0.986457
ATP9B	6.01953	-0.0058572	-0.00897124	0.0456507	0.0482595	-0.000213289	-0.0270483	0.048771	-0.0197216	0.0290255	0.838028	0.313847	0.0380638	0.143048	0.667432	0.230133	0.788879	0.941075
ATPAF1	7.43505	-0.00399586	-0.010849	0.109434	-0.0108554	0.000253861	0.0890169	-0.0297126	0.0877398	0.294539	0.862623	0.101321	0.671457	0.134235	0.283733	0.500196	0.263183	0.692541
ATPAF2	5.54707	0.00211303	-0.0219766	0.0461399	-0.0221863	5.07417e-05	-0.133074	-0.041349	0.144078	0.511953	0.688507	0.413191	0.423182	0.775758	0.102436	0.408125	0.127582	0.585057
ATPBD4	4.40229	-0.000637762	0.0365403	-0.052909	0.0769196	0.000371714	-0.0295705	0.0639157	0.127121	0.884494	0.622386	0.484918	0.0156436	0.0477855	0.75862	0.17948	0.154771	0.607969
ATPIF1	7.7382	0.00205033	0.0318455	-0.08611	-0.0527418	-2.63416e-05	-0.0137735	0.00871511	-0.0875775	0.459159	0.487555	0.0765405	0.00561679	0.810222	0.813184	0.747783	0.0976939	0.559975
ATR	6.64526	-0.00613382	0.0408029	0.0296203	0.0530634	0.000251339	-0.0932238	-0.35527	0.309352	0.251517	0.647611	0.738519	0.0902997	0.170631	0.385209	9.05137e-08	0.00135528	0.276888
ATRIP	5.46939	0.00477908	0.00100347	0.0123756	-0.0425943	-0.000225076	0.00117616	-0.0373379	-0.0473955	0.0662457	0.981436	0.7784	0.0576522	0.12373	0.984616	0.351866	0.5166	0.837824
ATRN	7.47032	-0.00778322	0.0221944	0.00724733	0.0288218	0.000358472	-0.0108983	-0.0102506	-0.0223904	0.0357791	0.709821	0.904959	0.220542	0.0174477	0.885399	0.77973	0.744922	0.927292
ATRX	6.81182	-0.00100881	0.0279658	-0.0087531	0.0722733	0.000787787	-0.0428916	-0.102278	0.0920848	0.792218	0.671412	0.895294	0.0287131	0.00021581	0.627486	0.0576511	0.354065	0.746751
ATXN1	6.57895	-0.00559124	0.0533308	0.015551	0.0368473	0.00036578	-0.0698839	-0.0108976	0.0924807	0.0690808	0.29867	0.764703	0.12453	0.0164993	0.316747	0.781007	0.214619	0.656171
ATXN10	7.23708	-0.00116591	-0.00540871	0.0266887	0.0191118	0.000135058	-0.0305754	-0.0275799	0.122893	0.605351	0.887279	0.494145	0.274163	0.221988	0.552832	0.350885	0.0287935	0.462666
ATXN1L	7.2999	-0.00389772	-0.02537	0.0575533	0.0379204	0.000213929	-0.0138419	0.0340145	0.0102825	0.321234	0.696584	0.392094	0.140503	0.182504	0.868375	0.399342	0.890401	0.971708
ATXN2	6.83559	0.0002495	-0.00123983	-0.0390078	-0.00343439	-0.000112705	0.0225526	-0.0223717	0.0163888	0.928847	0.979252	0.429933	0.886693	0.469174	0.738796	0.608425	0.835619	0.953731
ATXN2L	8.0375	0.00408154	0.0173584	-0.0624118	-0.0451184	-0.000398563	0.0856737	0.0859762	-0.144923	0.176515	0.732022	0.238482	0.106935	0.0339811	0.261398	0.106167	0.130542	0.585904
ATXN3	6.20974	0.00501137	-0.0272746	0.045345	0.0376767	-0.000182004	-0.0371155	-0.0495998	0.0272818	0.182246	0.662156	0.479166	0.206313	0.339315	0.662996	0.326903	0.768636	0.935246
ATXN7	6.27097	-0.00946551	0.00211563	-0.0247275	0.0628772	6.87855e-05	-0.012143	0.0649056	-3.85707e-05	0.0030206	0.96679	0.638147	0.0310303	0.693174	0.873348	0.214131	0.999676	0.999926
ATXN7L1	5.32793	-0.00160312	0.00687835	-0.0157092	0.0176461	0.000176566	0.027288	0.0699182	-0.0707067	0.61677	0.899167	0.777883	0.52275	0.309264	0.723497	0.154768	0.431774	0.79086
ATXN7L2	5.05219	0.00788967	-0.0871759	-0.0306664	-0.0753608	-0.000485729	-0.0449527	-0.0034523	-0.0544645	0.089397	0.261368	0.700097	0.0698855	0.0821381	0.694174	0.96333	0.697005	0.911276
ATXN7L3	7.08384	-0.000457958	0.00527757	0.00622332	0.0190049	-0.000137748	-0.000540426	0.0121394	0.00788781	0.830605	0.882851	0.865448	0.239025	0.179537	0.990977	0.649074	0.871509	0.966112
ATXN7L3B	7.37137	-0.00176466	-0.0407237	0.015288	0.0245752	0.000126182	0.023078	0.031417	0.034156	0.491542	0.342009	0.727462	0.134607	0.216552	0.671201	0.223862	0.466235	0.811187
AUH	5.82005	0.00473859	0.0145022	0.0177432	-0.00794793	0.000257878	0.15038	0.0170821	-0.0120292	0.183188	0.804272	0.769315	0.750735	0.116346	0.0597446	0.687609	0.873066	0.966296
AUP1	8.04468	0.00222756	-0.0129043	-0.00977013	-0.0334337	-8.46943e-05	-0.0236211	-0.00670752	0.0308664	0.486119	0.80685	0.855939	0.110442	0.512017	0.72493	0.834613	0.604179	0.875914
AURKA	3.76308	-0.00280418	0.292328	0.0833262	0.0232609	-0.000638827	-0.128729	-0.324338	0.0881379	0.773289	0.0937093	0.6225	0.792897	0.281233	0.589919	0.073128	0.782784	0.938635
AURKAIP1	8.42504	0.00257835	0.0619836	-0.048196	-0.0840821	-1.72444e-05	-0.0388357	-0.0508708	-0.0023577	0.542243	0.387829	0.512262	0.0158063	0.935439	0.689475	0.372073	0.98212	0.996567
AURKB	5.08521	-0.0087198	-0.0144828	-0.479814	-0.217689	0.000498621	0.0439149	-0.000469427	-0.864241	0.493076	0.946639	0.0480475	0.08821	0.506414	0.889038	0.998213	0.0705665	0.534156
AURKC	3.82727	0.00671228	-0.0269137	-0.0113784	-0.0390539	-0.000808871	0.0690001	0.167669	-0.356314	0.487031	0.862756	0.943678	0.535507	0.056187	0.73702	0.0955981	0.0635153	0.524272
AUTS2	6.12696	0.0018048	-0.0302206	-0.109097	0.0254657	-3.09257e-05	0.00655194	0.0382869	0.0667203	0.655482	0.653157	0.125734	0.389238	0.867155	0.941479	0.425179	0.448047	0.800893
AVEN	6.09189	-0.00278621	-0.116147	0.0415235	-0.0133728	2.93156e-05	-0.0138105	-0.000159355	0.0831871	0.371382	0.0337803	0.440245	0.578281	0.849767	0.846031	0.996928	0.275055	0.702571
AVIL	4.85098	0.00474292	0.145604	0.0153021	-0.0895765	-0.000219452	0.0643583	-0.0486153	-0.140302	0.519042	0.253996	0.904835	0.174653	0.613435	0.721311	0.698417	0.536622	0.845928
AVL9	4.24486	-0.00652521	0.0199182	0.0810657	0.123022	0.00079207	-0.0941219	-0.159389	0.159883	0.239379	0.829998	0.397319	0.00182915	0.000802192	0.421995	0.00589363	0.125869	0.584922
AVP	3.9612	-0.00627285	0.0157505	0.310235	-0.102451	0.000491656	0.440517	0.53131	-0.627524	0.553617	0.930904	0.096321	0.284229	0.447587	0.119715	0.0107918	0.0699194	0.534156
AVPI1	6.72951	0.000960817	0.00108205	0.106935	-0.00726864	4.29758e-05	0.0389313	0.0241179	0.0359259	0.816551	0.987498	0.142433	0.777796	0.798084	0.661246	0.567342	0.635304	0.889253
AVPR1A	3.92105	-0.00426596	0.132008	0.0798046	0.178444	0.00144186	-0.0270142	-0.358203	0.320179	0.682948	0.457437	0.656394	0.00286177	8.26839e-05	0.897815	9.52668e-05	0.0383772	0.476196
AVPR2	6.4242	0.0101369	0.0951012	0.019653	-0.0557594	-0.000791438	0.0225259	-0.014417	0.0531047	0.109139	0.372623	0.856615	0.288607	0.0337231	0.881963	0.882235	0.758304	0.931208
AXIN1	6.46179	0.00335631	-0.0440305	0.00592929	0.000615122	-0.000171732	-0.00878273	0.0901789	-0.0805187	0.145754	0.250493	0.878915	0.970475	0.112594	0.862704	0.00252531	0.120443	0.577079
AXIN2	5.69575	-0.00778811	-0.0624802	0.19597	0.103579	-0.000232518	0.201775	-0.0545461	0.114887	0.186677	0.532055	0.0614452	0.0404209	0.472031	0.147406	0.559213	0.459666	0.808253
AXL	7.26552	0.00730127	0.0174741	-0.0181224	-0.016142	-0.00014539	-0.0156843	0.023599	-0.0478948	0.128345	0.825284	0.821845	0.639357	0.510072	0.880971	0.676362	0.64845	0.894938
AZGP1	6.2567	0.00518931	-0.177637	0.395937	-0.0213588	-0.000110603	0.155279	0.177677	0.316001	0.714501	0.446131	0.121851	0.724744	0.791522	0.595737	0.0698294	0.0635533	0.524272
AZGP1P1	0.743953	0.00680093	-0.252465	0.264353	0.128227	-0.0004828	0.574616	0.367305	0.349457	0.728145	0.436997	0.453428	0.274299	0.577876	0.200259	0.106806	0.31609	0.725532
AZI1	6.30721	0.00803408	-0.0952726	-0.21899	-0.0668353	-0.000497167	0.190008	0.12971	-0.181355	0.10077	0.233043	0.0123615	0.0637492	0.0374658	0.0794844	0.0321924	0.089058	0.554555
AZI2	7.2703	-0.00411397	0.000305868	0.0323746	0.0473366	0.000317855	-0.033384	-0.0990511	0.195681	0.122753	0.994519	0.479414	0.031138	0.0213682	0.583211	0.010575	0.00591404	0.341399
AZIN1	7.56724	-0.00213291	-0.0209277	0.0656825	0.0360016	0.000476824	-0.0365124	0.0576999	0.116036	0.579025	0.743421	0.322303	0.145052	0.00370389	0.658915	0.137722	0.111652	0.570824
B2M	11.0271	0.00320605	-0.0493924	-0.0187553	0.01558	0.000381086	-0.0230094	0.0984478	-0.0290414	0.329941	0.367947	0.73891	0.526403	0.0158854	0.755829	0.0173212	0.696406	0.911235
B3GALNT1	4.95249	-0.00203564	0.0776455	-0.015697	0.0740075	-1.73345e-05	-0.0879045	0.0470345	-0.0777205	0.695026	0.386239	0.864076	0.0617238	0.940387	0.460657	0.437524	0.505091	0.8315
B3GALNT2	6.38356	-0.00945825	0.0320862	0.0415875	0.0255756	1.81077e-05	-0.0512017	0.0445278	0.0260628	0.0563414	0.685993	0.610882	0.388515	0.922104	0.611634	0.339673	0.762755	0.932415
B3GALT2	1.35242	0.0132122	0.154912	-0.139709	0.069115	-0.000121974	0.0148183	-0.0984829	-0.0212275	0.130427	0.304304	0.352715	0.400658	0.804308	0.943719	0.496178	0.936927	0.984356
B3GALT4	6.55357	-0.00153518	0.0153051	-0.0718998	-0.0430203	5.3018e-06	0.0224763	-0.0618146	-0.0983832	0.54599	0.71983	0.110247	0.0333034	0.96564	0.692612	0.0669751	0.112958	0.570824
B3GALT6	6.74353	-0.000302353	0.00967417	0.0345346	-0.0248329	-4.33126e-05	-0.112343	-0.0506213	0.0881129	0.939567	0.883164	0.607919	0.314385	0.778751	0.185758	0.192832	0.226603	0.66373
B3GALTL	5.47156	0.00107743	-0.0341318	-0.000161012	0.0104926	2.59551e-05	-0.0782531	0.0871554	-0.00403349	0.743147	0.536537	0.99773	0.682807	0.872665	0.311309	0.0486425	0.960221	0.990193
B3GAT1	1.27326	0.0406175	-0.190982	-0.104541	-0.0401806	-6.91947e-05	0.308873	0.0362497	-0.353414	0.00366371	0.382783	0.633468	0.68722	0.910131	0.266514	0.823146	0.224897	0.663108
B3GAT3	7.10583	0.00402078	-0.0388325	-0.0675443	-0.0624887	-0.00025861	0.00382801	0.0846667	-0.116037	0.295311	0.543206	0.309234	0.0329559	0.15983	0.964228	0.0742589	0.183079	0.630608
B3GNT1	7.16806	2.84514e-06	0.0038251	-0.016117	-0.0407232	0.000239844	0.0581454	-0.0108243	-0.0345611	0.99921	0.937342	0.746972	0.0844789	0.109726	0.385228	0.789255	0.638789	0.890786
B3GNT2	6.14257	-0.00186751	-0.0940844	-0.10084	0.0536338	0.000482272	-0.0457767	0.0622569	0.0192444	0.717404	0.282041	0.263971	0.208307	0.0613537	0.702148	0.359194	0.881444	0.968753
B3GNT5	5.31172	-0.00144497	0.021908	-0.0239529	0.0289903	0.000518755	-0.13244	-0.0485124	0.0469987	0.801137	0.822806	0.811724	0.561448	0.090017	0.342132	0.562367	0.771072	0.935791
B3GNT7	4.51664	-0.0118936	-0.391397	-0.341089	0.0527243	0.00160038	0.0926011	0.37125	-0.200239	0.357881	0.0626815	0.131868	0.635021	0.0107965	0.759982	0.0290942	0.547595	0.851957
B3GNT8	4.11671	-0.00249062	0.00462876	-0.0583113	0.0541516	7.32288e-06	-0.132224	0.151115	-0.143579	0.738267	0.97064	0.657792	0.356687	0.983102	0.447638	0.0975432	0.418867	0.784953
B3GNT9	6.30594	-0.0125235	0.00592601	-0.138844	0.00474103	-0.000157968	0.0328811	-0.0889907	0.157128	0.0138975	0.941391	0.102418	0.8934	0.491173	0.757017	0.151684	0.155304	0.608262
B3GNTL1	4.4594	0.00333775	0.0663469	0.0051507	-0.0205702	-0.000242379	-0.0422532	0.0797149	-0.0385382	0.565417	0.494059	0.958046	0.612981	0.351558	0.737766	0.226367	0.749911	0.928756
B4GALNT1	3.71983	0.00133901	-0.111243	-0.0877166	0.0258113	-0.000459131	0.000897808	-0.229149	0.144141	0.871838	0.426277	0.547923	0.714786	0.322068	0.996307	0.0811602	0.528528	0.842462
B4GALNT4	3.50568	-0.0269106	-0.119552	0.187561	-0.00674623	-0.00108841	-0.0293385	-0.00502304	-0.0310976	0.209281	0.718965	0.581801	0.95177	0.221632	0.942352	0.980455	0.930737	0.983153
B4GALT1	7.74143	-0.00190438	-0.073201	-0.0118329	0.0211583	0.000145527	-0.0458314	-0.0124632	0.0514769	0.544533	0.168773	0.826169	0.310673	0.262127	0.500376	0.701717	0.403727	0.774761
B4GALT2	7.97371	-0.00246037	-0.0173007	-0.0313048	-0.0451928	0.000143784	-0.0463164	0.0391294	-0.0197909	0.531137	0.789146	0.634361	0.0432354	0.285247	0.560852	0.236629	0.745606	0.927622
B4GALT3	6.16903	0.00228289	-0.0393779	0.0418767	0.00531871	-0.000268978	-0.0323157	0.00123003	0.0656504	0.35772	0.349816	0.334633	0.802542	0.0601776	0.593485	0.974583	0.352538	0.746386
B4GALT4	5.88967	-0.00166303	-0.041731	0.0326998	0.0147517	8.35142e-05	0.0312253	0.0381825	-0.0303482	0.481099	0.298557	0.424199	0.438957	0.490942	0.569239	0.254136	0.615241	0.882104
B4GALT5	7.47987	-0.00370124	0.0462202	0.0372328	0.0508668	0.000155941	-0.0884968	-0.0969928	0.0999567	0.303314	0.443572	0.54566	0.0596173	0.338402	0.268341	0.0302238	0.217408	0.658545
B4GALT6	5.79914	-0.0131504	0.0523891	0.248926	0.175572	0.000514471	-0.34191	-0.724055	0.569222	0.18221	0.754213	0.153567	0.0207087	0.221066	0.109398	1.38348e-06	0.0126538	0.404557
B4GALT7	6.99392	0.00298911	0.0123636	0.0166476	-0.066902	6.75917e-05	-0.0244823	-0.00141925	-0.020345	0.428771	0.844035	0.795673	0.0139136	0.677893	0.764588	0.97277	0.792058	0.942764
B7H6	3.07159	-0.0234417	0.0705179	0.00070745	0.112495	-7.6904e-05	-0.665295	-0.145981	0.460898	0.0164613	0.659474	0.996613	0.211949	0.884888	0.015125	0.354044	0.164969	0.616583
B9D1	4.53772	0.0062393	0.0348221	-0.034373	-0.0449229	0.00037567	0.198487	-0.0754677	0.133541	0.219889	0.692114	0.697787	0.347336	0.238759	0.128667	0.441856	0.42281	0.787352
B9D2	3.93625	0.00830173	0.0174414	-0.0106891	-0.00664322	6.09418e-05	0.00613723	0.019958	-0.140045	0.12171	0.84489	0.906277	0.882557	0.827556	0.960601	0.794847	0.336999	0.73556
BAALC	6.13362	0.00128864	-0.0404952	0.15222	-0.00859756	-0.000194671	-0.052046	0.0630955	-0.0258773	0.778142	0.601329	0.0622403	0.816887	0.427514	0.633296	0.33984	0.830186	0.952764
BABAM1	7.34918	0.000744586	0.00284169	0.0461895	-0.0170193	-0.000159679	0.00455	-0.00279162	0.0160304	0.755598	0.943041	0.263046	0.2517	0.0965268	0.927973	0.904312	0.706769	0.91628
BACE1	7.31973	-0.00473312	0.0474675	0.0477931	0.0199308	0.000377272	-0.0364442	0.0291121	-0.0278577	0.201227	0.43504	0.442057	0.371471	0.0102908	0.635067	0.400949	0.671236	0.901932
BACE1-AS	3.64514	0.00116799	0.0711615	0.0973136	0.0652906	-0.000815044	-0.00566309	-0.0197519	-0.152833	0.835098	0.458258	0.318433	0.223064	0.0237443	0.967955	0.845604	0.41072	0.779842
BACE2	6.85285	0.00588071	-0.158976	-0.0432653	-0.0252701	3.50972e-05	-0.116093	0.00363703	0.0264138	0.0910556	0.00954885	0.465772	0.320341	0.822742	0.141204	0.927669	0.731565	0.923633
BACH1	5.94518	-0.00383999	0.00991731	-0.121888	0.0597745	0.000720534	-0.166558	0.0549663	-0.000923415	0.521272	0.921	0.249768	0.180393	0.0083513	0.225749	0.402143	0.994435	0.998864
BACH2	4.15367	-0.00640652	0.0386674	0.135511	0.0807671	-0.000158695	-0.100262	-0.184159	0.0364425	0.400713	0.768047	0.306325	0.267903	0.73032	0.601192	0.195078	0.887665	0.970945
BAD	7.76823	0.00220453	0.013809	-0.073088	-0.0726933	-6.62457e-05	0.00642562	-0.0358454	-0.0278543	0.524704	0.812352	0.229255	0.0114075	0.706315	0.935387	0.445305	0.746223	0.927737
BAG1	7.27553	-0.00280483	-0.0280165	0.145872	0.00537651	-5.84974e-05	-0.000684467	0.0400054	0.0532193	0.223828	0.470855	0.000793623	0.782513	0.649251	0.99023	0.277622	0.417648	0.784206
BAG2	5.14749	-0.00329913	-0.0479089	-0.0330949	0.0470383	0.000346448	-0.0261734	-0.185809	0.316291	0.404279	0.478696	0.630909	0.135126	0.082371	0.769279	0.00146956	0.00218969	0.288098
BAG3	7.79966	-0.0026433	0.00327886	0.0287947	-0.0135225	0.000247998	-0.097598	-0.160785	0.18623	0.481095	0.958884	0.656174	0.628152	0.164191	0.250496	0.00194074	0.0397307	0.480014
BAG4	6.69468	-0.00134864	0.0687745	0.0723398	-0.0301277	0.000323682	0.0253077	-0.0841331	0.140581	0.719841	0.287755	0.276243	0.319004	0.105278	0.774608	0.130701	0.155694	0.608603
BAG5	7.00493	-0.00616586	-0.0212051	0.0747591	0.0668862	0.000334615	-0.138727	-0.0706754	0.228609	0.0680266	0.707617	0.198116	0.0239858	0.064231	0.0912463	0.163415	0.0186777	0.427393
BAG6	8.33624	0.00265525	-0.0166875	0.00373813	-0.0200072	-6.6791e-05	0.0394907	0.0672635	-0.0401652	0.111481	0.542932	0.894043	0.0907793	0.369951	0.279051	0.0014912	0.253737	0.68623
BAHCC1	7.35527	-0.00177888	-0.0469229	-0.142861	-0.0287741	-0.000261785	0.0318279	0.0480681	-0.135336	0.691641	0.530868	0.0707234	0.341256	0.177015	0.739292	0.312198	0.135675	0.592724
BAHD1	6.40391	8.75744e-05	-0.000838174	0.0572578	0.0135102	-0.00012384	0.0508571	0.0377424	-0.0410154	0.962142	0.978744	0.0832701	0.393358	0.229001	0.258143	0.191123	0.426044	0.789143
BAI1	5.46709	-0.00627661	-0.0904514	-0.194545	-0.165286	-0.000168332	0.305989	-0.0285924	-0.205151	0.449011	0.502886	0.174188	0.0127886	0.697164	0.0997224	0.807339	0.315441	0.725318
BAI2	5.99509	-0.00430951	0.0416783	0.000939571	-0.00445833	7.84093e-05	-0.193436	0.116732	-0.0452122	0.659276	0.80342	0.995383	0.938909	0.822954	0.343119	0.192423	0.792545	0.942998
BAI3	3.37975	-0.00935277	0.0226196	-0.148891	0.0811252	-0.00112087	0.0366807	-0.0282111	0.0482423	0.17702	0.843465	0.224399	0.209366	0.0112268	0.829104	0.813198	0.818716	0.949457
BAIAP2	6.67682	-0.00130857	0.0535096	-0.0844891	-0.0550982	-0.000271491	-0.0233348	0.0567421	-0.215581	0.788869	0.517264	0.324861	0.193671	0.318245	0.842899	0.440806	0.129626	0.585543
BAIAP2L1	6.06344	0.00283453	-0.0666934	-0.188723	-0.0351371	-0.000997921	0.0232896	-0.0222079	0.0408354	0.651686	0.528914	0.089726	0.334359	0.000224795	0.859816	0.683348	0.682962	0.906029
BAIAP2L2	6.08537	0.00308451	0.0192643	-0.0909973	-0.124781	-0.000696842	-0.00144812	0.0478956	-0.122675	0.721881	0.892261	0.543073	0.0496536	0.0923317	0.994037	0.630913	0.517155	0.837824
BAIAP3	6.50004	0.00893862	-0.156348	-0.123942	-0.0842191	-0.000877043	0.301576	0.194563	-0.3833	0.327084	0.311099	0.440582	0.227075	0.0658881	0.148932	0.102004	0.0688132	0.534156
BAK1	6.16939	-0.00087288	-0.0160155	-0.0785685	0.00398882	-0.000121845	-0.033277	-0.0257094	0.028719	0.835758	0.818104	0.278443	0.889516	0.501969	0.713596	0.575311	0.737117	0.924487
BAMBI	5.13861	-0.00275296	0.144534	0.0893343	0.00236524	-0.000165961	-0.402874	-0.183713	0.472226	0.790808	0.430139	0.622129	0.964127	0.601243	0.0766064	0.0302945	0.00460091	0.327033
BANF1	7.52428	0.0069853	-0.0614336	-0.06491	-0.0247427	-4.26004e-05	-0.059229	0.0320962	0.0573227	0.0330058	0.247146	0.231839	0.302125	0.77617	0.405305	0.411132	0.432179	0.791229
BANK1	6.21742	-0.00676816	0.119661	0.00210235	0.00729668	0.000435248	-0.0571871	-0.164879	0.201066	0.230058	0.202259	0.982094	0.832388	0.0515609	0.622336	0.00619029	0.0608791	0.520041
BANP	5.42588	0.000760771	0.0434985	-0.0908995	0.0318916	-0.000812636	-0.143788	0.031829	0.100112	0.858845	0.550542	0.234624	0.405978	0.00244692	0.188363	0.639657	0.430482	0.790396
BAP1	7.53479	0.0011047	0.00147957	0.0390455	-0.0101919	-0.000202195	-0.00924289	0.0337464	-0.0345738	0.387461	0.944183	0.081201	0.246586	0.00123313	0.738527	0.0244846	0.195305	0.64046
BARD1	2.32951	-0.00505834	-0.022323	-0.151565	0.138079	0.00064099	0.276602	-0.0983435	-0.16835	0.516193	0.868461	0.270892	0.0917341	0.167672	0.145402	0.499981	0.518547	0.838368
BASP1	5.82561	-0.0101699	-0.0384994	0.0500824	0.112063	0.000579201	-0.085458	0.251214	-0.169619	0.335004	0.817067	0.766912	0.0831805	0.122852	0.686105	0.00967334	0.35215	0.746306
BATF	2.94941	0.0103522	0.0618436	-0.0467806	0.0338892	-0.000302559	-0.0360429	0.057534	-0.0720165	0.356981	0.740535	0.802848	0.695694	0.571986	0.884928	0.677508	0.783008	0.938833
BATF2	4.38446	0.0025175	-0.00992719	0.138477	-0.034957	-1.9704e-05	-0.0955683	-0.0348118	0.0741256	0.707465	0.929882	0.238252	0.484432	0.951862	0.534491	0.683938	0.63914	0.8908
BATF3	4.76297	-0.00109101	-0.0694536	-0.382346	-0.0741086	7.17144e-05	0.0362924	0.0781358	0.113993	0.892606	0.61295	0.0135134	0.346935	0.884605	0.865071	0.587938	0.665944	0.899691
BAX	6.66967	0.00265091	-0.102884	-0.0903066	-0.0281493	-9.49658e-06	0.00126075	0.0404985	-0.11878	0.680622	0.340856	0.413495	0.58068	0.976051	0.993109	0.626423	0.453902	0.804814
BAZ1A	6.18885	0.000757096	-0.0105288	0.0385357	0.0416139	0.000246699	-0.0350967	-0.0747312	0.0472377	0.820447	0.852089	0.504678	0.134792	0.153019	0.649586	0.115099	0.585279	0.867329
BAZ1B	7.44949	-0.00184	0.0181739	0.0817202	0.00611185	0.00019061	-0.009212	-0.010261	0.0121007	0.416398	0.630845	0.0426189	0.690731	0.0587584	0.851052	0.68441	0.795169	0.943308
BAZ2A	7.60553	0.00548714	0.0183615	-0.0241573	0.0201714	-0.000501598	0.0499569	0.0896912	-0.131553	0.0901374	0.733373	0.663124	0.487768	0.0111863	0.52948	0.0984708	0.180337	0.62972
BAZ2B	6.06387	0.000619538	0.0618868	-0.00702233	0.0558818	0.000355371	-0.0261178	-0.0901183	0.00266756	0.804842	0.156009	0.872255	0.0128151	0.00955541	0.655702	0.0173957	0.968519	0.992396
BBC3	5.89807	-0.00184962	0.168992	-0.104379	-0.0685181	-7.95875e-05	-0.0899666	0.0599279	-0.209809	0.743393	0.0888215	0.299022	0.185829	0.806328	0.529086	0.515426	0.244026	0.677978
BBIP1	6.02768	-0.00498328	0.10291	-0.0177537	0.0137764	-0.000163679	-0.127098	-0.021	0.185215	0.160632	0.087249	0.765154	0.589561	0.312472	0.113904	0.620831	0.0255919	0.453977
BBOX1	3.60749	0.0165884	-0.468601	-0.226065	0.0485024	0.000595323	0.532057	-0.530275	0.463114	0.432703	0.193564	0.520588	0.510519	0.259556	0.181724	0.000714816	0.0232026	0.446719
BBS1	6.14448	0.00380369	0.0528857	0.0408618	0.00515786	5.68953e-05	0.118102	0.0584982	-0.118584	0.145694	0.228209	0.356382	0.795084	0.653434	0.0496336	0.0965407	0.063217	0.523847
BBS10	5.87801	-0.000385033	0.0372683	-0.000350218	0.0286613	0.000386585	0.0641782	0.0829671	-0.00603125	0.921842	0.581286	0.995916	0.407067	0.0782882	0.504011	0.182171	0.956802	0.989319
BBS12	4.37683	0.000144871	-0.026666	0.108801	0.0242661	0.000493792	0.0682514	-0.0904111	0.00923753	0.966739	0.654342	0.0772232	0.415106	0.0123007	0.407196	0.100831	0.924422	0.980979
BBS2	6.8795	0.00032445	-0.0525888	-0.0181571	0.00238754	8.09333e-05	0.0985636	0.0354511	-0.114866	0.916442	0.316797	0.735144	0.881312	0.426295	0.134715	0.158844	0.0177632	0.421662
BBS4	5.96444	0.00127026	0.0583246	0.0112118	-0.00565372	5.18979e-05	0.0798298	0.00766508	-0.0856412	0.582436	0.140571	0.7777	0.738634	0.63091	0.126569	0.78855	0.107666	0.567559
BBS5	8.07918	-0.00154957	-0.0215122	0.0390738	-0.0427444	-0.000281621	0.00460377	0.0283725	-0.0202787	0.612982	0.679337	0.467296	0.126959	0.134527	0.952771	0.595	0.832917	0.953019
BBS7	5.26938	0.000681095	0.0495615	-0.0103268	0.0591188	0.000344013	-0.0169523	-0.0667521	0.154873	0.793841	0.265851	0.817295	0.00432273	0.00609938	0.767018	0.0378757	0.010443	0.395567
BBS9	5.56011	-0.0043792	0.0713932	0.112441	0.0197894	0.000421166	-0.146317	-0.0408206	0.0693684	0.147932	0.163108	0.0351011	0.37354	0.00431839	0.0366943	0.265217	0.321463	0.727921
BBX	6.33162	-0.00537141	0.0331343	0.0904264	0.0970085	0.00081539	-0.0471573	-0.0674643	0.0588868	0.240914	0.671231	0.252901	0.0153332	0.000960672	0.653331	0.288488	0.621504	0.885835
BCAM	8.64463	0.00761974	0.0176094	0.0287688	-0.0841645	7.76349e-06	-0.114258	-0.176734	0.0941059	0.239963	0.867255	0.788378	0.0177527	0.96964	0.378765	0.00139384	0.315429	0.725318
BCAP29	7.41481	-0.00111655	-0.0146149	-0.00969425	0.0376189	0.000278126	-0.0438158	-0.0165602	0.131035	0.706849	0.769562	0.848553	0.0676103	0.0280974	0.495278	0.594618	0.0315654	0.466728
BCAP31	9.78206	0.00163652	-0.0705079	-0.0495765	-0.0635681	0.000240777	-0.0299643	-0.0363831	-0.0392138	0.634042	0.225135	0.406357	0.0142861	0.12354	0.692273	0.359159	0.598883	0.873984
BCAR1	7.52736	0.00357836	-0.0150444	-0.00256416	-0.0430843	-0.000330191	-0.0343816	-0.0281152	-0.0492345	0.42603	0.841358	0.973314	0.131408	0.0693966	0.717275	0.517901	0.544994	0.850334
BCAR3	6.79384	-0.000532974	0.00345181	0.00115455	-0.00408449	0.000188701	-0.0157949	-0.00492343	0.00564105	0.853823	0.944357	0.981797	0.856287	0.186347	0.812318	0.895824	0.935477	0.984222
BCAS2	6.49425	-0.00124803	-0.015432	0.0562896	0.022814	0.000147764	-0.103422	-0.0485634	0.122062	0.54541	0.662376	0.125014	0.210472	0.200293	0.0487065	0.139839	0.0488732	0.50096
BCAS3	6.4058	-0.00197478	-0.0107694	0.0765907	-0.0237774	0.000315287	0.0214548	-0.060234	0.00562458	0.513963	0.8303	0.144069	0.288294	0.0321211	0.748019	0.119425	0.93528	0.984222
BCAT1	6.51677	-0.0136018	0.0460125	-0.156577	0.0752426	0.000739102	-0.234343	0.0718542	-0.0374593	0.264416	0.820455	0.462795	0.448813	0.197058	0.416029	0.627361	0.90362	0.974237
BCAT2	6.57561	0.00584912	-0.0424022	0.0607028	-0.0686681	-0.000229973	-0.0821482	0.0311771	0.0183192	0.0551182	0.403103	0.24563	0.0118826	0.192664	0.279242	0.521678	0.83852	0.954539
BCCIP	6.92156	-0.00123224	-0.0206864	0.012066	-0.0147861	0.000191846	0.00647767	-0.00262573	0.0499452	0.622196	0.626406	0.780232	0.455571	0.13208	0.910426	0.938184	0.422672	0.78728
BCDIN3D	4.83546	-0.00452294	0.148057	0.119498	0.0483908	1.05269e-05	-0.174639	-0.0524406	0.0156498	0.353658	0.0839994	0.160035	0.269023	0.969055	0.154201	0.5086	0.916999	0.978427
BCHE	5.69616	-0.0347576	0.217949	-0.258683	-0.0249535	0.000131831	0.236555	-0.245425	0.200096	0.0023681	0.186668	0.126475	0.620582	0.683255	0.22704	0.0083046	0.178911	0.629112
BCKDHA	6.9552	0.00170612	-0.0326505	0.00653778	-0.0171096	0.000103109	0.0528316	0.0185243	0.0296748	0.589373	0.531144	0.903496	0.357907	0.391641	0.427993	0.530928	0.581839	0.865705
BCKDHB	6.65526	-0.00464614	0.0504998	0.0708639	0.0088912	0.000333318	-0.0705647	-0.0800036	0.133826	0.414882	0.600134	0.47896	0.829086	0.204265	0.58355	0.248428	0.299398	0.717271
BCKDK	7.28595	0.000436063	-0.0229339	-0.0481243	-0.0376284	0.000196831	-0.0153624	-0.00681523	0.00625314	0.884006	0.650488	0.358347	0.140689	0.223547	0.829345	0.877316	0.939068	0.985504
BCL10	5.61826	-0.00119922	0.0293157	-0.0211206	0.0475154	-3.72047e-05	-0.240561	-0.0231523	0.125454	0.708349	0.589184	0.705637	0.0657633	0.80655	0.00314058	0.561438	0.115922	0.573401
BCL11A	2.38591	-0.0183168	0.183476	-0.0451727	0.0739931	0.000359112	-0.0110914	-0.024226	-0.122743	0.260834	0.500838	0.875286	0.558799	0.627444	0.976425	0.903506	0.751468	0.928756
BCL11B	2.90044	0.000736172	-0.0862085	0.140858	0.181958	-0.00125652	-0.066499	-0.272795	0.349559	0.954649	0.705042	0.555386	0.0663686	0.0528065	0.826292	0.100086	0.212792	0.655636
BCL2	7.17346	-0.00855111	0.0719606	0.121966	0.0523141	0.000299745	-0.0905139	0.000530164	0.131041	0.10017	0.401789	0.170121	0.159166	0.191166	0.425546	0.992996	0.247215	0.680413
BCL2A1	4.15603	-0.00614766	0.127682	-0.217928	0.176374	-0.000249048	-0.528338	-0.0440041	-0.18373	0.767085	0.706637	0.529634	0.305458	0.789513	0.268033	0.846412	0.732265	0.923673
BCL2L1	7.6035	0.0019475	-0.0547873	-0.00863162	0.00652525	-0.000289693	0.0130651	0.0497402	0.0230196	0.530733	0.299734	0.872272	0.803945	0.0973066	0.860955	0.293249	0.786057	0.940154
BCL2L11	5.75078	0.000958778	0.0201911	0.117102	0.0382655	0.000508502	0.0904687	0.158532	-0.236523	0.815537	0.771486	0.105221	0.280758	0.0243072	0.358878	0.0139522	0.0448666	0.491897
BCL2L12	6.24595	-0.000737159	-0.0277969	-0.143649	-0.0536192	-0.000241557	0.0346814	0.0844292	-0.127909	0.844337	0.663121	0.0368962	0.129434	0.288711	0.716859	0.195273	0.286088	0.70784
BCL2L13	7.52209	-0.00399313	-0.00393089	0.0472124	-0.00805207	0.000368242	0.067683	-0.037496	0.049602	0.245838	0.945383	0.423455	0.753262	0.0317888	0.38003	0.405326	0.539019	0.847209
BCL2L15	4.69565	-0.00399113	0.0176155	0.0887244	-0.0600234	-0.000278373	-0.0268539	-0.0923801	-0.168891	0.645939	0.905982	0.563558	0.443361	0.594117	0.901311	0.536647	0.544412	0.850296
BCL2L2	7.79733	-0.000335354	0.0448971	0.13429	0.0140237	6.26692e-05	0.0637055	-0.0324844	0.0287037	0.933403	0.500569	0.0574723	0.606883	0.719789	0.463118	0.482839	0.727855	0.921796
BCL2L2-PABPN1	8.92812	0.000354381	-0.0422692	-0.0974599	-0.0651135	-0.000322259	0.0122202	-0.00704523	-0.0281768	0.938539	0.576786	0.223569	0.0359701	0.104043	0.900817	0.882745	0.748387	0.928702
BCL3	6.27167	0.00420226	0.100915	0.0281233	0.0209405	-0.000287141	-0.144282	-0.0562158	0.212411	0.604612	0.460436	0.837842	0.727034	0.451311	0.424357	0.570176	0.248183	0.680682
BCL6	9.10386	-0.00287452	-0.195152	-0.131226	-0.0471031	0.000144044	0.230243	-0.0929631	-0.0211395	0.613067	0.0447988	0.184444	0.278115	0.607571	0.0709215	0.224029	0.872112	0.966134
BCL6B	6.33037	0.0148863	-0.0587418	0.287339	0.019863	-0.000251154	0.0960131	-0.259241	0.131109	0.02078	0.558281	0.00916366	0.555062	0.258774	0.433937	6.5472e-05	0.170208	0.622744
BCL7A	5.65767	-0.00172093	0.0239713	0.0490839	-0.0107391	1.72716e-05	0.0685621	-0.0785934	0.0222332	0.781501	0.811992	0.6387	0.76972	0.942922	0.593051	0.200673	0.838759	0.954654
BCL7B	7.60465	0.00180169	-0.0536756	0.028565	-0.0186297	-1.4949e-05	-0.0291718	-0.0330779	0.0665543	0.492789	0.226954	0.522328	0.301599	0.895417	0.606055	0.262996	0.221105	0.660938
BCL7C	7.4979	0.0069639	0.014844	-0.0790112	-0.111887	-0.000194527	-0.0567522	0.0949904	-0.149505	0.153224	0.852015	0.341896	0.00449629	0.417257	0.606994	0.125259	0.203599	0.650505
BCL9	5.43119	0.00228938	-0.00179399	0.0281171	0.00962378	-9.1312e-05	0.105318	-0.0232623	0.00675075	0.289269	0.960787	0.451652	0.60332	0.450716	0.0466378	0.498589	0.910874	0.977195
BCL9L	8.00671	-0.00323927	0.0404601	0.0428207	0.0141235	-9.61584e-05	0.00726183	-0.0339618	0.00762256	0.408221	0.54062	0.529245	0.630211	0.609524	0.934503	0.501777	0.933835	0.984061
BCLAF1	7.38228	-0.00191096	0.033396	0.0164619	0.0645523	0.000233755	-0.0125564	-0.00487027	0.0190529	0.458493	0.439774	0.708018	0.00090979	0.0342402	0.819462	0.85637	0.705979	0.915899
BCO2	4.1558	0.00396699	-0.173982	0.0444033	-0.0219347	-0.00131687	0.543447	0.0111287	-0.460486	0.571182	0.141766	0.714655	0.721859	0.00558659	0.0018131	0.929184	0.028486	0.460505
BCOR	5.31361	0.00316531	0.0231974	0.0329423	0.0490924	-7.04901e-05	-0.0456641	-0.00676565	0.0439539	0.431192	0.730888	0.633778	0.0987618	0.69731	0.608565	0.884825	0.613882	0.880682
BCORL1	5.39094	0.0065477	0.0433165	0.0382418	-0.00858142	-0.000136148	0.0668735	0.00257991	-0.0274725	0.123834	0.53969	0.597445	0.765787	0.4651	0.470321	0.957142	0.751415	0.928756
BCR	8.08715	0.00257069	-0.101908	-0.0249772	-0.0450065	-4.88853e-05	-0.023099	0.012039	0.066393	0.460248	0.0895635	0.679824	0.105552	0.779464	0.775018	0.796197	0.440317	0.796151
BCRP2	5.09647	-0.00772482	0.32899	0.579578	-0.0898267	-0.000103811	-0.244735	0.0428122	-0.274437	0.728164	0.415168	0.157227	0.337482	0.860754	0.604623	0.731559	0.279748	0.70609
BCRP3	4.90818	0.00594825	0.343825	0.059879	-0.300552	0.000751261	-0.280697	-0.14989	-0.0047391	0.755298	0.308731	0.859176	0.0442578	0.452869	0.537201	0.549662	0.992232	0.998513
BCS1L	6.29497	0.00965878	0.0278929	-0.0146106	-0.0499201	-0.000470895	0.0637409	0.0582229	-0.0803406	0.0271583	0.681186	0.834104	0.0789744	0.0140753	0.47264	0.20302	0.329579	0.732222
BCYRN1	10.4059	-0.015427	0.0879697	0.225754	-0.253523	0.00015963	-0.308466	-0.805097	0.0341301	0.269304	0.700634	0.325873	0.000760905	0.698467	0.245841	1.09649e-07	0.863743	0.963455
BDAG1	4.39741	0.0100008	-0.0228104	-0.0837305	0.0575876	-0.000298598	-0.0764882	0.0494533	-0.362101	0.142443	0.842004	0.475737	0.391024	0.458182	0.65766	0.671776	0.13047	0.585904
BDH1	5.65643	-0.0164694	0.00629712	0.563261	0.00216404	-0.000313747	-0.102114	0.181621	0.115603	0.205384	0.97603	0.0117102	0.975198	0.481811	0.701471	0.110726	0.601539	0.874826
BDH2	7.23367	0.000320728	-0.00948983	0.0644611	-0.0326486	-4.44832e-05	0.0432824	0.04387	-0.164649	0.939365	0.89014	0.371596	0.130775	0.746473	0.613326	0.189961	0.0120942	0.401867
BDKRB1	2.55545	-0.0012007	0.0153145	0.057151	0.0747607	-0.000949979	-0.0772813	0.222796	-0.162293	0.919894	0.938501	0.774648	0.436272	0.120729	0.77619	0.162792	0.581521	0.865705
BDKRB2	5.72613	-0.00408728	-0.0290557	0.0936436	-0.000848426	3.66929e-05	-0.134225	0.0150104	-0.0759052	0.616812	0.835703	0.516192	0.990694	0.936658	0.51339	0.907617	0.759504	0.931419
BDNF	2.12516	-0.020441	0.669493	0.510561	0.186171	-0.00321839	-0.595342	-0.675838	0.935534	0.326123	0.0632357	0.141302	0.183238	0.00461343	0.179863	0.01713	0.0392239	0.478233
BDNF-AS1	4.77034	0.00111836	0.1537	-0.0911455	-0.0548043	0.000321743	-0.00212305	0.0121384	0.0474765	0.879139	0.219267	0.483148	0.301463	0.335416	0.989783	0.888793	0.769458	0.935295
BDP1	5.25664	0.00157344	0.0768446	-0.00445276	0.117382	0.0008953	-0.0304478	-0.063264	0.14576	0.704785	0.288615	0.950314	0.00211859	0.000122203	0.75039	0.273063	0.181305	0.630069
BEAN1	4.29481	0.00018141	0.0754726	-0.2498	-0.0809431	-0.000428068	0.0769194	0.0819904	-0.122883	0.979282	0.509984	0.0433854	0.115823	0.205741	0.616934	0.34466	0.436653	0.793603
BECN1	7.44122	-0.00127954	0.00312977	-0.0112739	-0.00393523	3.60042e-05	0.00243093	-0.0061299	0.0534331	0.451424	0.913718	0.703914	0.78948	0.704294	0.953253	0.820091	0.279269	0.70573
BEGAIN	4.33542	-0.0131359	0.302257	0.0310041	-0.0856982	-0.000492813	-0.30952	0.0868902	0.28918	0.274455	0.149947	0.883547	0.317697	0.371109	0.283935	0.526853	0.276726	0.70449
BEND3	3.45345	0.00512085	-0.0492584	0.101879	0.0605675	-0.000204052	-0.109918	0.0675142	0.0311007	0.235164	0.49601	0.173703	0.0762459	0.335704	0.269055	0.222517	0.760671	0.931862
BEND5	4.31812	0.0156051	-0.010002	0.0342351	-0.0481968	-1.51365e-05	0.0998005	0.0390442	-0.0924448	0.000166734	0.872916	0.589735	0.139357	0.942775	0.267944	0.509767	0.388473	0.76695
BEND6	3.14028	-0.00991302	0.0995766	0.230859	0.0646306	-0.000638183	-0.0679121	0.375734	-0.420834	0.367657	0.592721	0.227903	0.494641	0.296954	0.805123	0.0298114	0.190118	0.636937
BEND7	5.2017	0.0031776	-0.0657096	0.0921473	-0.0221986	0.000104391	-0.0192661	-0.00162818	-0.032833	0.315764	0.227066	0.0995275	0.435099	0.572734	0.807519	0.975563	0.737431	0.924727
BEST1	5.34394	-0.00525113	0.0360352	-0.132688	0.00505408	0.000208186	-0.0762903	0.000509375	0.0703879	0.484747	0.775303	0.302181	0.922198	0.500965	0.637803	0.994911	0.64377	0.89287
BET1	6.15439	-0.000573201	0.0366276	-0.0150762	0.0471366	1.40728e-05	-0.0728434	-0.0416965	0.147432	0.77789	0.29739	0.673859	0.00855094	0.892958	0.140132	0.155047	0.00912239	0.385745
BET1L	7.29995	0.000871967	0.00323979	0.0373477	-0.0116432	6.29052e-06	0.0858683	0.0740064	-0.089006	0.699566	0.931298	0.339516	0.397175	0.942722	0.0815094	0.00229371	0.0330755	0.467998
BEX4	5.93368	-0.00019628	0.14467	-0.00958648	0.0347566	0.000371762	-0.153104	0.186537	-0.150028	0.965594	0.0651375	0.902463	0.28918	0.0604881	0.141327	0.000739574	0.134743	0.592502
BEX5	2.44925	0.0252964	0.274056	0.0472069	-0.071841	0.000336034	0.0312835	0.112149	-0.0522862	0.00898291	0.0812415	0.764983	0.293875	0.430543	0.880735	0.323723	0.800505	0.944965
BFAR	6.79879	-0.000415809	0.0082209	0.0630195	0.00550349	0.000139287	0.0035163	0.0215933	0.0336975	0.858603	0.833097	0.123515	0.697599	0.123992	0.942995	0.33609	0.415564	0.783462
BFSP1	4.56252	0.00443696	-0.0958361	0.0550781	-0.0344228	-0.000674496	-0.0757474	-0.0811998	0.0770501	0.319545	0.204748	0.47873	0.358917	0.0115352	0.482424	0.238111	0.535492	0.845204
BGN	8.51124	0.00170205	0.0781017	0.00960036	-0.12279	0.000373606	-0.0540192	-0.0224559	-0.0965623	0.752475	0.405904	0.919555	0.0147285	0.240275	0.694238	0.804652	0.574335	0.863123
BHLHB9	4.11234	-0.000699105	0.062404	0.209141	0.0294167	0.000270924	0.0750268	0.134976	-0.205144	0.889888	0.477279	0.0207015	0.521367	0.35548	0.553986	0.123494	0.196221	0.642223
BHLHE22	5.01914	0.0164695	0.108044	-0.218947	-0.145616	0.000223584	0.0512271	0.097885	-0.216673	0.0679193	0.44578	0.138747	0.010903	0.510032	0.773911	0.240638	0.174089	0.62469
BHLHE40	6.67778	-0.00425566	-0.00195264	0.0362381	0.0636509	5.82428e-05	-0.215022	-0.131791	0.316561	0.487337	0.985018	0.73165	0.250262	0.865531	0.165337	0.1924	0.0953794	0.557059
BHLHE41	7.83625	-0.00615282	-0.112894	-0.0805872	0.0157274	0.00042205	-0.0110933	0.056608	-0.00322719	0.143186	0.109273	0.261729	0.631189	0.0443567	0.906882	0.307562	0.975083	0.994362
BHMT	6.07767	-0.0135232	0.0314659	-0.187569	-0.131858	-0.00074785	0.111887	-0.168467	-0.371276	0.323762	0.8895	0.42725	0.204445	0.259994	0.702922	0.323006	0.251609	0.684285
BHMT2	8.29334	-0.00115255	0.00240108	0.0300154	-0.0271049	0.000146622	0.0142574	-0.138724	0.102923	0.846132	0.980974	0.770333	0.551557	0.617642	0.915292	0.094829	0.479704	0.817867
BICC1	4.15737	-0.00753535	0.16242	0.156989	0.0525467	0.000855571	-0.0533852	-0.134868	-0.0241826	0.407787	0.291052	0.303685	0.410333	0.0372127	0.780553	0.200195	0.902298	0.973877
BICD1	3.17077	0.00224328	0.0882138	-0.146773	0.0693904	0.000315866	-0.132464	-0.0181877	0.122724	0.658209	0.318005	0.104908	0.155519	0.271497	0.307689	0.828279	0.446821	0.800092
BICD2	7.05759	-0.000698743	0.063055	-0.0211629	0.0311161	2.23607e-05	-0.049785	-0.0613447	0.0978658	0.749617	0.0972588	0.577286	0.0829661	0.837112	0.326856	0.0465778	0.0822196	0.542972
BID	6.41997	0.00106173	-0.0188934	-0.0638117	-0.00915806	-3.49024e-05	0.0342296	0.0104201	-0.112519	0.735701	0.719662	0.245012	0.650499	0.78305	0.609588	0.741835	0.065843	0.529777
BIN1	8.56026	-0.000455386	-0.0357822	-0.00764027	-0.0690671	6.30564e-07	0.0566695	0.00899369	-0.0274691	0.888902	0.519086	0.893636	0.0151561	0.997171	0.468293	0.854306	0.756105	0.930042
BIN2	5.06342	-0.00770252	0.0832363	-0.0315476	0.103852	-0.000218242	-0.121217	0.0768951	-0.123398	0.48826	0.651868	0.870032	0.219163	0.664089	0.631131	0.551267	0.625296	0.886807
BIN3	6.76629	-0.0018153	0.0493706	-0.0181901	-0.0516894	-0.000157764	0.0727837	-0.00253698	-0.105932	0.648586	0.463649	0.792393	0.118129	0.458716	0.432788	0.965052	0.315229	0.725167
BIRC2	7.1577	-0.00391434	0.0679117	0.0226644	0.0282944	0.000188106	-0.0458331	-0.0910235	0.122317	0.0560172	0.0545801	0.517222	0.113514	0.0967861	0.349584	0.00741716	0.0427619	0.488201
BIRC3	5.11713	0.00170721	0.102682	-0.0661618	0.0596846	0.000334626	0.0762544	-0.0797964	0.018283	0.775801	0.324352	0.530187	0.257784	0.296651	0.590479	0.384318	0.911872	0.977434
BIRC5	5.65712	-0.0176872	0.0129665	-0.375005	-0.173969	0.000202344	0.0449957	0.0839873	-1.21799	0.304689	0.964447	0.237801	0.312766	0.841748	0.91607	0.76748	0.0772596	0.539339
BIRC6	6.9887	-0.0022071	0.0629475	0.0148518	0.0569261	0.000448467	-0.074792	-0.0961161	0.0949142	0.376089	0.143819	0.728737	0.00588558	0.000608056	0.187118	0.00462561	0.116421	0.573984
BIRC7	2.68235	0.00602133	1.40601	-0.541034	-0.0901168	-0.00127239	0.567366	0.215614	-0.230224	0.720514	0.000114684	0.086361	0.404996	0.0825282	0.14168	0.253719	0.463566	0.81033
BIVM	6.8419	0.000283608	-0.024005	-0.0216314	-0.00606857	-5.0978e-05	0.0233376	-0.0671331	0.0491815	0.914896	0.595336	0.643661	0.776505	0.711515	0.706479	0.0812327	0.471306	0.81452
BIVM-ERCC5	4.94093	-0.00810769	-0.280741	0.459164	0.0224093	0.00106837	0.187581	-0.179738	0.0936229	0.404232	0.0971484	0.00885384	0.786202	0.0639918	0.418097	0.295441	0.744438	0.927253
BLCAP	8.29853	-8.63422e-05	0.0323232	0.0399079	0.0138932	0.000101771	0.0197713	-0.0569468	0.131608	0.973217	0.461369	0.376686	0.483084	0.420671	0.735919	0.1041	0.0384009	0.476196
BLM	3.9645	-0.0101521	0.177052	-0.0974976	-0.0440721	-8.42137e-05	-0.00158114	0.108776	-0.415482	0.228707	0.210928	0.496217	0.463008	0.823485	0.993153	0.256757	0.0343643	0.468779
BLMH	6.82443	-0.000425809	0.0222242	0.0521863	-0.00144055	-0.000158953	-0.0404336	-0.0605964	0.00037231	0.819463	0.482023	0.113935	0.911797	0.0642885	0.327573	0.00803213	0.992449	0.998513
BLNK	4.45596	0.00338717	-0.0673208	-0.188135	-0.0177003	0.000867281	-0.0314782	0.108295	-0.0867802	0.615977	0.554053	0.116125	0.758677	0.0152011	0.84466	0.248716	0.634245	0.889086
BLOC1S1	7.72411	0.00307516	-0.0577426	-0.0786335	-0.0558859	-0.000103023	-0.0306592	0.0859289	-0.184042	0.456772	0.403283	0.275427	0.0785296	0.600575	0.74167	0.0938746	0.0623912	0.522555
BLOC1S1-RDH5	6.5213	0.0123554	-0.0376475	0.363498	-0.133403	-0.000635723	0.175529	-0.0300628	0.0828904	0.389612	0.868475	0.115562	0.0255454	0.099287	0.508217	0.723149	0.578913	0.86487
BLOC1S2	6.35916	0.00150011	-0.0555208	-0.0220485	0.0317374	0.000200161	-0.0700051	0.00145348	0.0568854	0.795338	0.563048	0.822226	0.293566	0.279434	0.55471	0.973681	0.499438	0.829848
BLOC1S3	6.24006	-5.83427e-05	0.0369375	-0.0693969	-0.0280369	8.28742e-05	0.12886	0.0305254	-0.168547	0.986876	0.540829	0.265461	0.327947	0.643883	0.119053	0.534512	0.0659523	0.529777
BLVRA	7.35855	0.000713777	0.00982774	-0.0577389	-0.0246072	0.000115298	0.0352814	0.00420612	-0.0449072	0.812797	0.845225	0.267059	0.202464	0.331931	0.57736	0.887579	0.415767	0.783589
BLVRB	8.13011	0.00116135	-0.132935	0.000387399	-0.0655858	0.000286914	0.0707929	0.172273	-0.111375	0.789167	0.0757771	0.995935	0.0791746	0.231191	0.50683	0.0121439	0.354483	0.746842
BLZF1	5.12721	-0.00675321	0.041121	0.144258	0.0637594	0.000659525	-0.0115776	-0.0806136	0.16232	0.13538	0.582553	0.0657326	0.0487845	0.00181446	0.904372	0.126593	0.0929795	0.556925
BMF	5.60818	0.00267663	0.0321996	-0.032279	0.023292	0.000491244	0.0544862	0.281954	-0.34333	0.778697	0.834653	0.842309	0.675507	0.160742	0.78557	0.00235527	0.0426065	0.487984
BMI1	6.57355	0.00119019	-0.00508275	0.057996	0.0781763	0.000290957	-0.0515686	0.0668579	-0.0162773	0.664966	0.914117	0.228953	0.0031439	0.0578396	0.446204	0.122172	0.838324	0.954539
BMP1	8.17864	0.000346466	-0.0261758	-0.116039	-0.0696363	-0.000249124	0.0487396	-0.00676306	-0.0240082	0.943988	0.752132	0.178595	0.0640536	0.293682	0.655513	0.911338	0.828079	0.952155
BMP2	6.72479	-0.00315614	-0.11621	-0.0505128	-0.0289208	0.000340037	0.100037	-0.0702894	0.125278	0.650142	0.319631	0.670034	0.522052	0.232056	0.498959	0.33698	0.346082	0.742282
BMP2K	4.49886	0.000109759	-0.0565944	-0.0115468	0.11451	0.00119699	-0.138632	0.028322	-0.0446301	0.989954	0.697243	0.938376	0.0691268	0.00176176	0.467257	0.748511	0.805353	0.945886
BMP3	0.327612	-0.0161842	0.745873	0.857727	0.266959	-0.000356065	-0.734134	-0.105876	0.991969	0.470574	0.0519787	0.0190223	0.086481	0.701982	0.136814	0.677768	0.047159	0.497398
BMP4	6.20498	-0.00212601	-0.0909947	0.0176521	-0.0155617	8.55165e-05	-0.102239	-0.250379	0.128868	0.73457	0.387548	0.867448	0.71521	0.747847	0.440108	0.00133555	0.323208	0.728564
BMP5	2.71837	-0.0209953	0.0585611	0.308781	0.162842	0.000712501	0.263277	-0.18585	0.130342	0.276458	0.840489	0.311479	0.0243403	0.131843	0.439631	0.109044	0.501498	0.830347
BMP6	6.89852	0.0134503	-0.135161	-0.0221768	-0.0547773	-0.000335095	-0.0447907	0.241912	-0.153344	0.0133391	0.127979	0.805261	0.232986	0.263288	0.73447	0.00467671	0.318148	0.726408
BMP7	5.28125	-0.0034378	-0.0530668	0.191762	0.0107191	-0.000476166	0.053036	-0.0975828	-0.126156	0.562537	0.597234	0.0691765	0.838773	0.190074	0.713191	0.345645	0.492557	0.825434
BMP8A	4.88445	-0.000524822	-0.0883101	-0.177904	0.00386802	-0.000891185	0.23708	0.0880485	-0.318935	0.928886	0.371402	0.0946323	0.945195	0.0206804	0.109928	0.405433	0.0949876	0.557059
BMP8B	2.99185	0.000991249	0.342598	-0.104694	-0.0370595	-0.000320271	-0.00183033	0.264965	-0.332051	0.939085	0.117238	0.635318	0.693197	0.602979	0.994988	0.0982332	0.27102	0.697845
BMPER	5.73003	0.0109647	-0.171632	-0.114932	-0.0297398	0.00107155	0.163139	0.158909	-0.0945619	0.278717	0.310517	0.511034	0.438118	0.000123334	0.421413	0.00849864	0.360586	0.750909
BMPR1A	6.30376	-0.00634908	0.0558821	0.0502896	0.0581725	0.000682234	0.0335022	-0.00037652	0.0539416	0.205259	0.499426	0.547682	0.0856117	0.00212375	0.748684	0.994278	0.579515	0.865147
BMPR2	7.59528	-0.00103686	0.0208925	-0.0665372	0.0406571	0.000641383	-0.0899432	0.00362417	0.110211	0.765187	0.726365	0.279432	0.170941	0.000911523	0.283262	0.940195	0.237512	0.671758
BMS1	7.02751	-0.00119847	-0.000855696	0.0808215	-0.000888653	5.39675e-05	-0.031724	-0.0357407	0.0528084	0.608195	0.982819	0.0525901	0.964125	0.673166	0.573298	0.324464	0.424076	0.788356
BMS1P1	5.24072	-0.0117502	0.115757	-0.120313	0.0620887	-4.27582e-05	0.0442836	-0.0470307	-0.0407216	0.0814085	0.303039	0.303602	0.270217	0.901721	0.773418	0.624731	0.818103	0.949457
BMS1P4	4.204	0.000503778	0.221344	0.140642	0.0462308	-0.00067364	-0.146719	0.00402644	-0.0102	0.935547	0.0455923	0.199941	0.393763	0.0638542	0.343481	0.967281	0.955301	0.989261
BMS1P5	5.24012	-0.011746	0.116045	-0.120761	0.0621114	-4.20475e-05	0.0445457	-0.047336	-0.0403514	0.0817412	0.302252	0.302232	0.270418	0.903416	0.772281	0.622759	0.81985	0.949457
BMX	4.68419	0.00499888	-0.0490169	0.164549	-0.0230277	0.000178924	-0.221399	0.076168	-0.239746	0.553471	0.736038	0.27958	0.664782	0.574996	0.251944	0.318731	0.141652	0.596765
BNC2	6.1571	-0.00442787	-0.0991783	0.0218437	0.0238876	0.000538513	0.0564575	-0.00299023	-0.0112791	0.315501	0.178172	0.769644	0.379952	0.00352587	0.540621	0.943937	0.887037	0.970828
BNIP1	5.05282	0.00194497	-0.0348855	0.077883	0.00609304	-0.000275889	0.00148051	-0.0579863	0.146536	0.583119	0.562027	0.209099	0.80437	0.0944829	0.984888	0.169335	0.0561299	0.517895
BNIP2	6.84359	-0.00223051	-0.00651525	-0.012824	0.059881	0.000454319	-0.0228459	0.0102364	0.0502087	0.371549	0.877044	0.76616	0.00604625	0.000897732	0.693858	0.763519	0.432647	0.791229
BNIP3	7.87147	-0.00140592	-0.0100159	0.0464627	0.00722133	0.00014413	0.0222291	0.0143633	0.111964	0.763015	0.898573	0.567013	0.823044	0.489212	0.829642	0.790711	0.258553	0.690338
BNIP3L	8.55056	-0.00100006	-0.0108714	0.0410153	0.022956	0.000440023	0.0295631	0.0545557	-0.0175083	0.808796	0.875994	0.569048	0.392517	0.012911	0.741196	0.20086	0.822617	0.950241
BNIPL	2.61711	-0.00102482	-0.160797	0.240073	0.161686	-0.000884012	0.349491	-0.0103663	-0.0807018	0.932611	0.424002	0.251577	0.144242	0.230711	0.221536	0.961064	0.812945	0.948215
BOC	7.10042	0.00995509	-0.108226	-0.051031	-0.0428428	-2.81751e-05	0.119947	0.0315701	-0.140212	0.0262031	0.142415	0.497832	0.179057	0.889971	0.21954	0.548125	0.149999	0.604351
BOD1	6.84332	0.000560171	-0.00264544	0.0615626	-0.00060919	-7.01231e-05	0.0472632	0.102512	-0.034585	0.807582	0.946181	0.13033	0.976027	0.59647	0.411606	0.0103045	0.611832	0.880298
BOD1L	6.46703	3.48207e-05	0.043337	0.0364915	0.056472	0.000503213	-0.056912	-0.0758108	0.0802283	0.992807	0.502541	0.578618	0.021722	0.00153668	0.480545	0.0412505	0.239914	0.673564
BOK	9.23371	-0.000575401	-0.0216173	0.105429	-0.0520253	8.80993e-05	0.185499	0.0958738	-0.0723451	0.927615	0.838354	0.328588	0.0929201	0.654973	0.149794	0.0606774	0.398721	0.772433
BOK-AS1	3.60257	-0.00990752	-0.119396	0.156886	0.0588193	0.000551566	0.26682	0.0781564	0.135029	0.367768	0.511407	0.40303	0.448948	0.274824	0.265923	0.575289	0.560141	0.85728
BOLA1	6.16477	0.00378763	-0.00239506	0.0139842	-0.0763629	0.000109966	0.109289	0.020419	-0.0737259	0.342777	0.970871	0.835497	0.0084023	0.530045	0.20596	0.650628	0.365904	0.753121
BOLA2	5.75572	0.00562527	-0.104308	0.0337676	-0.0373737	0.000300278	0.0660974	-0.064641	0.0302999	0.290321	0.247184	0.710019	0.377575	0.270905	0.582799	0.382672	0.819037	0.949457
BOLA2B	5.75572	0.00562527	-0.104308	0.0337676	-0.0373737	0.000300278	0.0660974	-0.064641	0.0302999	0.290321	0.247184	0.710019	0.377575	0.270905	0.582799	0.382672	0.819037	0.949457
BOLA3	6.3203	0.00108006	0.0357561	0.0401801	-0.0237091	0.000223851	-0.101993	-0.0668714	0.187399	0.778853	0.575017	0.536074	0.335506	0.148199	0.215381	0.0930364	0.014938	0.41691
BOLA3-AS1	4.04199	-0.0041414	0.182023	0.103718	0.0865243	0.000261709	-0.15269	0.111412	-0.0323752	0.510721	0.104062	0.347408	0.127944	0.436699	0.334184	0.251911	0.8606	0.961829
BOP1	6.86007	0.0026019	-0.0371972	0.0193615	-0.0400694	-0.000299499	-0.12953	-0.0687682	0.152219	0.572308	0.628967	0.802627	0.126433	0.072524	0.178225	0.0856305	0.0447723	0.491897
BORA	4.88497	-0.00233647	0.0622783	-0.107454	-0.0551594	0.00043587	0.252064	0.0155488	0.0332831	0.645774	0.478476	0.236512	0.222606	0.140463	0.0490014	0.856792	0.821542	0.949784
BPGM	6.31101	-0.00515244	0.0614039	0.012365	-0.00964326	0.000236369	-0.0302875	-0.0121534	0.104385	0.131923	0.279104	0.827646	0.682646	0.118745	0.679708	0.755988	0.154048	0.607969
BPHL	5.66381	0.0126232	0.0637112	0.128867	0.0210429	-0.000161581	0.163326	0.100835	-0.0277884	0.0446375	0.528324	0.218297	0.60638	0.542086	0.218881	0.146429	0.816722	0.948966
BPIFB2	1.72404	0.00701605	0.876324	1.07472	0.0191449	0.00234174	0.00373541	-0.697191	0.855375	0.84059	0.15542	0.0923946	0.873004	0.0150301	0.995965	0.00574396	0.0246693	0.450343
BPNT1	6.36615	-0.00174198	0.00300317	0.104855	-0.00503346	-0.000171369	-0.0706751	-0.0718948	0.0644899	0.598902	0.957214	0.0746795	0.845112	0.309266	0.357233	0.118372	0.437702	0.794339
BPTF	6.79159	-0.00266193	0.0320311	0.0164875	0.0578843	0.000323272	-0.0131394	-0.0974885	0.0694402	0.371505	0.521729	0.745449	0.0113822	0.0198553	0.838767	0.00899794	0.286151	0.70784
BRAF	3.64849	-0.00685298	0.136371	0.148969	0.10447	0.00096759	-0.000777912	-0.110854	0.0596791	0.286821	0.211057	0.169699	0.0203963	0.00071312	0.995295	0.105977	0.635019	0.889253
BRAP	6.30656	0.000384155	0.00845429	0.0699923	0.00332648	0.000113271	-0.0177636	-0.0300609	0.0516621	0.828178	0.778889	0.0285316	0.820182	0.233524	0.672342	0.255823	0.283778	0.70724
BRAT1	7.77762	0.0021872	0.00416959	-0.0251378	-0.0605029	-0.000314577	0.0607186	0.0523391	-0.116448	0.520838	0.941419	0.669108	0.0166986	0.0523457	0.421054	0.194226	0.116781	0.574293
BRCA1	4.96526	-0.00192188	0.136526	-0.0193984	0.0213923	0.000282351	0.000647238	-0.0695048	0.0121002	0.741324	0.171089	0.843989	0.609236	0.27848	0.995879	0.315695	0.923763	0.980905
BRCA2	3.51219	-0.00761958	-0.138569	-0.109442	0.0567078	0.00087313	-0.0644875	-0.0550037	-0.225704	0.387792	0.356814	0.473943	0.452121	0.0479415	0.750798	0.639483	0.350556	0.745451
BRCC3	5.84783	-0.00414576	0.0952437	0.0644069	0.0493454	2.70248e-05	-0.114114	-0.103584	0.0752991	0.160474	0.0656246	0.210002	0.0735466	0.873515	0.126959	0.0463207	0.423357	0.787637
BRD1	6.99937	0.00270205	-0.0111575	-0.0720228	-0.0022433	-0.000163852	0.0437364	0.0835488	-0.0702441	0.363009	0.822137	0.169754	0.922572	0.269078	0.522463	0.0387328	0.329348	0.732058
BRD2	8.20254	0.00446185	0.0302081	-0.050795	0.013929	-9.72907e-05	0.0609009	0.0875845	-0.0574181	0.0280536	0.364527	0.142017	0.385105	0.339119	0.18937	0.00319952	0.254814	0.686975
BRD3	6.40781	0.00353327	0.0130902	0.0318637	0.0368212	0.000124049	0.00859131	-0.0160415	0.0157124	0.349344	0.835838	0.620393	0.178392	0.460077	0.915827	0.714119	0.843916	0.956774
BRD4	6.93172	0.000139987	-0.0526077	0.0200141	0.00710185	-7.60994e-05	-0.0591529	0.0649418	0.00523797	0.947238	0.149315	0.587008	0.662663	0.462988	0.232392	0.0230243	0.917683	0.978427
BRD7	6.84261	0.000964812	-0.0311338	0.0385912	0.0200838	0.000142209	-0.0197069	0.0426323	0.0955416	0.561544	0.276109	0.18823	0.176527	0.135402	0.634154	0.118802	0.0568889	0.518247
BRD8	6.54938	0.00621558	0.0207077	0.0331973	-0.0132324	-0.000318448	0.0182794	0.0710182	-0.044281	0.0093805	0.594592	0.403898	0.528729	0.0266965	0.754315	0.08366	0.542965	0.848971
BRD9	6.98224	0.00194179	-0.0678863	-0.0258461	-0.0088584	-0.000489973	-0.00692452	0.0171461	-0.0297585	0.32374	0.0457222	0.447694	0.561868	3.32283e-05	0.877203	0.511065	0.533605	0.844337
BRE	6.47449	0.00426018	-0.070647	0.00959322	-0.00840538	0.000163786	0.0119856	0.0131989	-0.0246149	0.0503016	0.0550193	0.792625	0.646285	0.165757	0.814026	0.687206	0.683499	0.90615
BREA2	3.57968	0.00720817	0.170696	0.0205676	-0.18906	-0.000613137	-0.0375109	0.16766	-0.270679	0.670092	0.528679	0.94029	0.121941	0.46961	0.919935	0.433339	0.501901	0.830347
BRF1	7.29439	0.00233737	-0.084685	-0.0320207	-0.0482246	-0.000106333	0.0241112	0.0684766	0.00192396	0.465177	0.123718	0.563704	0.0291796	0.43516	0.729504	0.0527002	0.975195	0.994362
BRF2	6.19668	0.000142871	0.0221405	0.0694831	-0.00686607	-5.33309e-05	0.0378454	0.013172	-0.0344717	0.959168	0.642287	0.160139	0.776686	0.735725	0.57972	0.769861	0.671052	0.901932
BRI3	8.51638	0.00200993	-0.032141	-0.0268259	-0.0308847	0.000292144	-0.0550847	0.0573499	-0.0638441	0.499205	0.523355	0.603665	0.232385	0.0765692	0.448516	0.204574	0.454038	0.804871
BRI3BP	3.70817	-0.00622282	-0.0875924	0.0476874	0.0806818	0.000853259	-0.24879	-0.167023	0.398544	0.189296	0.283436	0.561959	0.0694436	0.00237159	0.0444337	0.0386935	0.0105532	0.395567
BRIP1	5.99992	-0.00481192	0.0421702	0.188159	0.0113515	-0.000519779	0.0774146	-0.0219014	-0.105183	0.316258	0.60369	0.0284243	0.785394	0.0745069	0.507008	0.788443	0.465372	0.810594
BRIX1	5.7188	0.00266228	-0.0142228	0.0246694	0.0143809	1.78922e-05	-0.0386336	0.0344609	0.042373	0.22768	0.70031	0.513541	0.420744	0.873603	0.453771	0.264458	0.455187	0.805508
BRK1	8.51097	-0.00292896	-0.00819864	0.0518725	-0.0117478	2.02512e-05	-0.0209644	0.0472157	-0.0157201	0.172465	0.817979	0.162899	0.487731	0.851925	0.672256	0.117069	0.772097	0.93591
BRMS1	6.71409	0.00468828	-0.0096074	-0.00473384	-0.0430256	-0.000275179	-0.0308708	0.013419	-0.0315262	0.206829	0.875519	0.939836	0.11203	0.114244	0.704811	0.756439	0.695341	0.910712
BRMS1L	4.97307	-0.0029486	0.0712462	0.0977156	0.0681314	0.000275593	-0.0586999	0.0124383	0.114031	0.209108	0.0837041	0.0201658	0.00312982	0.0468318	0.326656	0.75785	0.128007	0.58546
BROX	4.6741	-0.0088591	0.0508564	0.0994609	0.111992	0.000686045	-0.0549123	-0.0954304	0.129892	0.157648	0.618611	0.345997	0.00322868	0.00299483	0.661856	0.077349	0.192082	0.637561
BRP44	7.6493	-0.00516828	-0.0102553	0.0944297	0.00866754	0.000202957	-0.0666831	-0.197141	0.193043	0.167254	0.868474	0.141828	0.743176	0.232049	0.408592	0.000153263	0.0247277	0.450343
BRP44L	6.81604	0.00468999	0.00238826	-0.0687456	0.0188273	0.00019554	-0.0245504	0.0361498	0.0864551	0.0892624	0.957959	0.145871	0.35921	0.127596	0.686428	0.279309	0.168447	0.620832
BRPF1	6.3041	-0.00063776	0.0182145	0.0076496	-0.0177715	-4.19883e-05	0.0102292	0.0482018	-0.0503917	0.824546	0.711577	0.87947	0.503006	0.80672	0.889223	0.339144	0.582638	0.865746
BRPF3	6.19733	-0.00168887	0.00225998	0.0445159	0.0195954	0.000118405	0.0237248	0.119225	-0.00298573	0.635539	0.969605	0.465754	0.405829	0.424021	0.757702	0.00382001	0.965574	0.991287
BRSK1	2.14559	0.00560825	0.0825467	0.259444	-0.0186839	0.000606981	-0.154898	0.104076	-0.235374	0.706157	0.743191	0.310759	0.869634	0.381957	0.646966	0.550338	0.502021	0.830347
BRSK2	2.15084	0.0130987	0.180918	0.0400976	0.0411792	-0.00141891	-0.12408	-0.10927	0.161727	0.156405	0.244829	0.798941	0.599349	0.0116917	0.574475	0.44858	0.532742	0.843907
BRWD1	6.88395	0.00183188	0.0373468	0.0245988	0.0401249	0.000425428	0.0260746	-0.0496462	0.00177432	0.521647	0.448043	0.620386	0.111073	0.00863833	0.700532	0.258032	0.982266	0.996567
BRWD1-IT2	3.7022	-0.00402936	0.104737	0.0373814	-0.120855	0.000740577	0.487719	-0.0934219	-0.426307	0.689769	0.540962	0.829389	0.111165	0.139602	0.0310761	0.503203	0.0793407	0.540898
BRWD3	5.94131	-0.000829524	0.0583952	-0.0886592	0.0418063	-7.254e-05	-0.0100854	-0.0419215	-0.0545175	0.860383	0.470248	0.293752	0.262448	0.75379	0.925785	0.48966	0.631404	0.888562
BSCL2	6.8601	0.00576168	0.0113017	0.0297287	-0.0432166	-4.877e-05	-0.0633999	-0.0460241	-0.0577059	0.351779	0.911429	0.774976	0.307682	0.85179	0.631797	0.48804	0.645741	0.893742
BSDC1	7.60145	-0.000496478	0.0313583	0.0373099	0.00703386	-1.274e-05	0.0684582	-0.0458546	-0.000569268	0.8072	0.366102	0.294154	0.667267	0.903644	0.15137	0.122728	0.991274	0.998513
BSG	9.81471	0.00375382	-0.0283888	-0.101729	-0.0481079	0.00022904	-0.0149292	0.0518778	-0.106363	0.236097	0.591868	0.0691264	0.0600737	0.145544	0.835456	0.211781	0.178163	0.629041
BSN	3.17552	0.00470232	0.102901	-0.0253271	0.0200285	-0.000699982	0.0823561	-0.072765	-0.294525	0.281647	0.171385	0.737722	0.615055	0.00987612	0.430675	0.321464	0.0348451	0.470721
BST1	6.39839	-0.00152416	-0.0128886	-0.112722	-0.0020672	0.000164972	0.0187176	-0.114456	-0.0590313	0.730393	0.862906	0.14562	0.950583	0.424823	0.846918	0.0444337	0.564005	0.858235
BST2	8.52546	0.0117896	-0.00664557	-0.0519244	-0.0650017	-0.000224113	0.0200668	0.061099	-0.0998059	0.00917893	0.926403	0.485851	0.0777514	0.344105	0.844673	0.338548	0.396805	0.771156
BTAF1	6.34273	-0.00312727	0.0752882	-0.0245182	0.117631	0.000289212	-0.0182863	-0.044903	0.0100506	0.523416	0.37258	0.775298	0.00325474	0.192714	0.866785	0.431379	0.925468	0.981401
BTBD1	7.57617	-0.00509539	-0.013695	-0.0265973	0.0381515	0.000257195	-0.00169028	-0.0414658	0.135548	0.0898894	0.781109	0.60026	0.0924881	0.0711188	0.979555	0.26914	0.0540454	0.513414
BTBD10	6.28294	-4.20968e-06	0.00641624	0.0416076	0.00619303	9.68143e-05	-0.00740537	-0.0175439	0.0319805	0.998229	0.842814	0.212979	0.692586	0.336871	0.868618	0.527064	0.527714	0.841937
BTBD11	4.70652	-0.0175274	0.103132	0.276721	-0.0109999	-0.000191779	-0.251439	-0.1658	0.256413	0.0279157	0.4298	0.0425367	0.856065	0.642224	0.177343	0.158791	0.229523	0.667141
BTBD19	5.8529	-0.0116009	-0.0166738	-0.163514	-0.0874095	-0.000528827	0.0930884	0.0703536	-0.229491	0.0654211	0.870249	0.13419	0.0970069	0.131271	0.523701	0.452723	0.187389	0.634913
BTBD2	8.03335	0.00205653	-0.0567846	0.0246157	-0.0399993	4.76554e-05	0.05235	0.117622	-0.115683	0.504565	0.274999	0.641656	0.0819366	0.741742	0.448788	0.0039168	0.10083	0.560737
BTBD3	6.31516	-0.00401887	-0.00983886	-0.0266993	0.0626853	-0.000166424	-0.0559277	-0.090101	0.136308	0.158803	0.836634	0.586111	0.0113592	0.262222	0.397521	0.03222	0.0728347	0.535839
BTBD6	8.69666	4.18386e-05	-0.0884898	-0.00578968	-0.0328255	-3.77923e-06	0.0821652	0.0254649	0.01073	0.992882	0.259168	0.941516	0.187767	0.980588	0.387904	0.504842	0.875405	0.967072
BTBD7	6.49656	-0.00354258	0.0179818	0.0387848	0.0506349	0.000361498	-0.0636947	-0.0436632	0.111561	0.114686	0.628529	0.313027	0.0030244	0.000780417	0.197274	0.0900681	0.0236412	0.448726
BTBD9	6.52858	-0.00634972	0.0148517	0.0529545	-0.0583406	7.3052e-05	-0.0748159	0.0879554	-0.0729826	0.2196	0.860923	0.541854	0.0581735	0.703159	0.489156	0.0705178	0.417641	0.784206
BTC	3.20347	-0.00849379	0.0666532	0.174701	0.079827	0.000624093	-0.14319	-0.146687	0.231904	0.131516	0.494694	0.0822541	0.112121	0.0453413	0.301942	0.106329	0.164351	0.616349
BTD	7.34173	-0.00332309	0.0173473	0.0606395	-0.0156455	0.00013861	0.0212639	-0.0391234	0.0129197	0.345727	0.766458	0.316273	0.459659	0.305686	0.773107	0.257349	0.836439	0.953952
BTF3	8.89233	0.000998992	-0.025047	0.043603	-0.00556264	9.45508e-05	-0.00487852	0.109863	-0.00786715	0.627764	0.469987	0.225435	0.694499	0.298466	0.914636	6.39523e-05	0.853415	0.959729
BTF3L4	7.23657	-0.00190754	-0.0099373	0.0312536	0.0316416	3.69395e-07	-0.0447103	-0.0729755	0.077389	0.484408	0.831042	0.513409	0.19992	0.998101	0.507333	0.110066	0.348174	0.744448
BTG1	8.28032	0.00457359	-0.091517	-0.030451	0.051984	0.000239801	-0.054162	-0.120612	0.132399	0.181063	0.12225	0.605964	0.0772969	0.178427	0.496348	0.0180206	0.149011	0.603503
BTG2	7.66888	0.000214339	-0.0850584	0.077971	0.0395716	-0.00023353	-0.0422199	0.0629053	0.122485	0.951905	0.165803	0.216009	0.223173	0.271123	0.643569	0.299277	0.262683	0.692292
BTG3	6.12657	0.00193538	0.0315505	-0.0860307	0.00915454	-0.00015059	0.0492268	0.0908456	0.0024784	0.631703	0.645277	0.226478	0.740241	0.390095	0.580638	0.0492623	0.975505	0.994362
BTK	5.20324	-0.00546496	0.059739	-0.212914	0.0705239	0.000207603	-0.0594567	0.234561	-0.356746	0.681989	0.783876	0.354212	0.488524	0.724184	0.841985	0.122748	0.248645	0.681012
BTLA	3.74066	0.00206405	-0.209147	-0.105414	-0.0377193	-0.00148475	-0.121645	-0.313188	0.031786	0.859722	0.308051	0.622872	0.703002	0.0338859	0.663089	0.0764784	0.921114	0.979692
BTN2A1	6.76181	0.00392719	-0.0316747	-0.00736501	-0.0152383	-0.000480507	0.0643338	0.0403068	-0.16419	0.306886	0.622145	0.911492	0.611254	0.0188894	0.464645	0.432011	0.0877155	0.551789
BTN2A2	5.38814	0.00502374	0.110148	-0.0797559	-0.040988	0.000431136	0.0725376	0.09519	-0.139082	0.483993	0.359125	0.521228	0.442384	0.195915	0.652031	0.28017	0.394646	0.770331
BTN2A3P	4.00884	0.000903111	0.0402751	-0.108065	0.0303149	-0.000172898	-0.0402942	-0.0381967	-0.0862794	0.875231	0.683546	0.291493	0.586714	0.61735	0.783632	0.709034	0.654854	0.897246
BTN3A1	7.14228	0.000739051	-0.118139	0.0757534	0.0225432	-0.000207476	0.0545971	0.0559806	-0.0770043	0.830879	0.0497794	0.213628	0.461759	0.298061	0.519763	0.319025	0.445551	0.799589
BTN3A2	7.29727	0.00170908	-0.0823534	0.22385	-0.0313262	0.000160604	-0.119583	0.0419213	-0.10043	0.824827	0.514428	0.0873721	0.458558	0.537956	0.453485	0.506228	0.42554	0.788757
BTN3A3	6.62484	0.000505624	0.147233	0.13485	-0.0220319	0.000257114	0.0552928	0.0507211	-0.07334	0.917429	0.0852385	0.117577	0.552496	0.279416	0.621561	0.435438	0.532507	0.843687
BTNL8	1.69458	0.0394371	-0.031443	-0.00244741	-0.123287	0.000274875	0.418336	0.165017	-0.298882	0.0499465	0.913145	0.993225	0.107326	0.596776	0.217459	0.177178	0.148437	0.602703
BTNL9	10.3633	0.0103551	0.0681879	-0.0951929	-0.0955269	-0.000874029	0.160617	0.149772	-0.175113	0.0645198	0.461486	0.324616	0.0497422	0.011242	0.23812	0.101548	0.270504	0.697717
BTRC	6.29612	-0.000193679	-0.0527333	0.016842	-0.000384134	-0.000214225	0.145512	-0.00379987	-0.0849737	0.945968	0.272561	0.729578	0.982996	0.0756062	0.0217871	0.898312	0.117216	0.574293
BUB1	3.96834	-0.0153339	0.122291	-0.22006	-0.0228573	0.000290494	-0.216879	-0.00353069	-0.681882	0.268415	0.607911	0.376722	0.863583	0.70361	0.533591	0.98686	0.173828	0.624496
BUB1B	4.59163	-0.0145502	0.0488547	-0.390569	-0.104322	0.000304426	-0.0551608	0.165498	-0.870524	0.280687	0.830607	0.119194	0.44253	0.69663	0.873726	0.458544	0.0919279	0.556925
BUB3	7.12522	0.000692551	0.00727492	-0.0354542	0.0135859	1.11857e-05	0.056016	-0.00471328	-0.0171986	0.584678	0.73521	0.114493	0.209905	0.869017	0.0682442	0.802996	0.616425	0.883046
BUD13	6.10587	0.00156787	0.0239265	0.00800523	-0.0304528	-0.000339505	-0.061562	-0.000695971	0.0139937	0.481977	0.524957	0.83625	0.0779365	0.00433537	0.234604	0.980514	0.790901	0.942323
BUD31	6.85508	0.00449556	-0.0122448	-0.039062	-0.0327911	8.26533e-05	-0.0497019	0.00891924	0.00365961	0.104174	0.789141	0.408319	0.156648	0.569315	0.444269	0.822075	0.960622	0.990193
BVES	4.49637	-0.00230379	0.0283902	0.0392028	0.0804883	1.07033e-05	0.105131	0.00731899	-0.110549	0.767359	0.825248	0.761434	0.0878757	0.968946	0.501928	0.918526	0.394903	0.770331
BYSL	5.41747	0.000346211	0.0159663	-0.00512474	0.000202216	-0.000369833	-0.139537	-0.153711	0.254768	0.938347	0.833196	0.946828	0.994839	0.072293	0.165078	0.00541727	0.0112479	0.395567
BZRAP1	4.67604	-0.0012992	0.156013	-0.0581904	0.0404027	-0.000368947	0.168712	0.0555856	-0.13637	0.88371	0.298927	0.698863	0.573756	0.425194	0.402233	0.657877	0.538921	0.847209
BZW1	8.45615	-0.00414823	-0.00362644	-0.0273294	0.0467092	0.000275414	-0.0876184	-0.0540692	0.173976	0.216481	0.948732	0.635691	0.0532224	0.0603479	0.238691	0.149838	0.0174593	0.419845
BZW2	6.622	0.00257331	-0.0178362	-0.0294262	0.000567562	-0.000150812	-0.0406133	0.0506303	0.00832655	0.55682	0.808799	0.693122	0.983212	0.377044	0.660089	0.231397	0.91465	0.978427
C10orf10	9.58663	0.0110031	-0.126631	-0.00651256	-0.129998	-2.1023e-06	0.173922	0.226591	-0.243593	0.265254	0.437498	0.968997	0.0704431	0.996445	0.430253	0.0651611	0.265127	0.694199
C10orf103	3.92977	-0.00393735	-0.119137	0.138983	-0.0239238	-0.000269042	0.218811	0.0804247	-0.352498	0.679232	0.455807	0.403078	0.756441	0.601309	0.322793	0.566269	0.169269	0.622369
C10orf105	3.42634	0.0120951	0.229066	-0.0925533	0.0341569	-0.000474121	0.212619	-0.116629	-0.27659	0.0936445	0.0658536	0.449234	0.594737	0.251449	0.198966	0.326175	0.196611	0.642577
C10orf107	4.10011	0.00365494	-0.592906	-0.378154	-0.040489	-0.000708374	0.126736	0.183344	-0.0833849	0.725978	0.00265484	0.0574387	0.627771	0.197977	0.606725	0.159332	0.724156	0.921203
C10orf108	3.85793	0.00828822	-0.192295	-0.0131445	0.00380295	-0.000253871	-0.0148632	0.180356	-0.114417	0.129239	0.038794	0.887139	0.935458	0.395323	0.910116	0.0314982	0.453169	0.804135
C10orf11	5.66124	0.00116879	0.239687	0.182478	-0.0553198	2.68394e-05	-0.0832502	-0.0776566	-0.0464854	0.861013	0.0387363	0.11111	0.053218	0.878716	0.529565	0.075539	0.559633	0.857088
C10orf111	3.302	0.00272808	0.268115	-0.388423	-0.0870494	0.000604048	-0.100692	-0.348648	0.45812	0.83307	0.250887	0.0999477	0.409966	0.319023	0.734396	0.0519304	0.155426	0.608262
C10orf114	4.97108	-0.00312228	0.0828249	0.0888522	-0.0344649	-0.000197447	-0.253169	-0.268187	-0.0643959	0.712376	0.555494	0.530987	0.538039	0.55771	0.159945	0.00347425	0.703351	0.914276
C10orf116	10.8618	0.00321376	-0.0925187	-0.0481707	-0.0872046	-8.41612e-05	0.0134957	0.0606433	-0.121618	0.569297	0.328013	0.617366	0.0243426	0.719141	0.910171	0.299665	0.265771	0.694509
C10orf118	4.6185	-0.00533707	0.131345	-0.0823513	0.143335	0.00109629	-0.10633	-0.206421	0.243983	0.353315	0.19067	0.413965	0.00357735	0.000184722	0.409768	0.00610781	0.0790826	0.540723
C10orf12	2.46609	0.000768891	-0.0405755	0.0994073	0.0882816	0.000647483	-0.130197	-0.191772	0.200839	0.90964	0.72937	0.39611	0.157535	0.0896516	0.43281	0.0893866	0.334863	0.734966
C10orf125	5.82714	0.000183529	0.160783	-0.257368	-0.0523369	8.78293e-05	0.114044	0.231252	-0.284681	0.981745	0.214791	0.0596129	0.231575	0.741255	0.477569	0.00129047	0.0261163	0.455077
C10orf128	4.23605	-0.00308515	0.0281745	0.0957937	0.05233	-7.16423e-05	-0.1436	-0.0257745	-0.0586684	0.439403	0.678936	0.175552	0.092926	0.699629	0.123279	0.59594	0.532416	0.843687
C10orf137	5.92513	2.80488e-05	0.0428969	-0.0197086	0.0225017	-0.000108439	-0.0163663	-0.0308362	0.0647561	0.990539	0.286113	0.632133	0.201156	0.327157	0.756859	0.286259	0.223699	0.662284
C10orf140	5.44886	-0.000468577	0.0917133	-0.0690797	-0.198357	0.000208364	0.144789	0.130739	-0.282729	0.945525	0.440444	0.573263	0.00309547	0.626	0.420897	0.301003	0.220669	0.660642
C10orf2	4.90789	-0.0031745	0.0207896	0.0615961	-0.00700085	-0.00010703	-0.126032	-0.0219787	0.118121	0.431427	0.7623	0.382793	0.841339	0.637737	0.214986	0.732198	0.323644	0.728723
C10orf25	4.73075	-0.00419867	0.0356146	0.0412843	0.00842832	-0.000182707	-0.117471	-0.0490909	0.0330025	0.296086	0.591776	0.546811	0.745874	0.277492	0.179204	0.244123	0.674424	0.902884
C10orf26	7.86089	-0.00242182	0.00283544	0.0875553	0.00156318	0.000152204	0.0165283	-0.112067	0.115933	0.353921	0.947975	0.0582924	0.930517	0.194651	0.770119	0.00102863	0.042561	0.487984
C10orf28	5.4416	0.0017351	0.00350254	0.028546	0.0286623	-8.10773e-05	0.0437854	0.0589818	-0.0860157	0.491093	0.93498	0.518772	0.186381	0.551744	0.469931	0.123441	0.215012	0.656173
C10orf32	7.1464	-0.00237098	-0.0342176	0.0326319	0.026643	0.000137521	-0.0255868	-0.0168603	0.0158758	0.402109	0.472539	0.50399	0.210808	0.294209	0.685941	0.625885	0.805424	0.9459
C10orf32-AS3MT	7.49293	0.000287548	-0.374476	-0.393687	-0.506699	-0.000805587	-0.436737	-0.40185	-0.0631026	0.992254	0.391894	0.43475	0.00805854	0.525982	0.501538	0.138017	0.917597	0.978427
C10orf35	4.32847	-0.00707885	0.0437479	-0.00577477	0.0289166	-0.000627781	-0.298487	-0.23142	0.213044	0.360652	0.725981	0.964573	0.468247	0.0192826	0.0707693	0.000498866	0.0704963	0.534156
C10orf46	7.61004	-0.00373388	0.0138655	-0.0096282	-0.00214159	0.000236483	-0.0718245	-0.0483161	0.0773915	0.146807	0.747785	0.828102	0.919927	0.0872476	0.24427	0.205675	0.274086	0.70211
C10orf47	5.1273	-0.0138434	0.0720174	0.0305906	-0.0341296	0.000197888	0.0436628	-0.0440809	0.120713	0.0296895	0.486248	0.770259	0.45003	0.493227	0.747843	0.577812	0.392316	0.768654
C10orf54	8.58011	0.00139392	0.00186911	0.0307934	-0.0596905	-0.000329518	-0.128109	0.0246657	0.0150604	0.72282	0.977274	0.64478	0.0382537	0.074531	0.149733	0.583202	0.859369	0.961254
C10orf55	3.76453	0.00410434	0.178128	-0.109469	-0.0985219	-0.000391653	-0.162738	0.137389	-0.377252	0.673732	0.286093	0.516426	0.224294	0.435696	0.482049	0.297764	0.161204	0.614058
C10orf58	9.27163	-0.00374826	-0.0674368	0.103594	0.0178095	0.000149116	-0.0593804	-0.0633287	0.128072	0.290227	0.265741	0.0997265	0.53798	0.419373	0.477875	0.219315	0.175573	0.626105
C10orf68	3.09685	0.0112844	0.000608275	-0.18601	-0.0782349	0.000255638	0.0493745	-0.0851787	0.182616	0.185229	0.996502	0.19797	0.139742	0.413316	0.773221	0.277125	0.197642	0.643626
C10orf76	6.84809	-0.00254266	-0.0774064	-0.0114474	-0.0168447	3.5637e-05	-0.0209872	0.0281682	-0.049545	0.200708	0.0258284	0.740375	0.360928	0.762789	0.678155	0.416143	0.440369	0.796151
C10orf88	5.61356	-0.00274635	0.0250113	-0.0441074	-0.0203444	-2.23318e-05	0.0699408	0.0377768	-0.0799542	0.379847	0.636539	0.420983	0.449872	0.896817	0.354229	0.436597	0.365185	0.753071
C10orf90	4.25323	-0.00109553	-0.0588883	-0.0490175	-0.0282982	0.000698973	-0.185437	-0.092554	0.289826	0.898175	0.686976	0.744023	0.65061	0.0633954	0.342303	0.35164	0.131439	0.587519
C10orf95	2.76731	-0.0129594	0.0276924	0.302972	0.0434407	-0.000357294	-0.136383	0.0789928	0.179654	0.143013	0.852398	0.0519672	0.581463	0.507585	0.560254	0.62424	0.52979	0.842978
C11orf1	5.51051	-0.0014912	-0.118656	0.0447845	-0.020323	0.000182255	0.0874623	0.0418468	-0.0295699	0.738224	0.120189	0.559946	0.486372	0.334566	0.364734	0.380504	0.730674	0.923212
C11orf10	7.48955	0.00188645	-0.0111651	0.0308468	-0.00920979	2.42383e-05	-0.0545925	0.0291254	-0.00255502	0.439566	0.782083	0.45521	0.595127	0.823041	0.309897	0.302645	0.961185	0.990306
C11orf2	8.16787	0.00330332	0.0135487	0.0453396	-0.0363538	-0.000232083	0.0379825	0.121049	-0.142022	0.2562	0.782179	0.36991	0.149685	0.161585	0.592668	0.0110886	0.092927	0.556925
C11orf21	4.03375	-0.00371639	0.0979222	-0.029868	0.0755817	-0.00155957	-0.0610886	-0.178182	-0.0805668	0.732902	0.594367	0.876616	0.397454	0.0143535	0.808116	0.252993	0.775274	0.936507
C11orf24	7.33441	-0.00118031	0.00358071	-0.00317642	-0.0419751	0.00012434	-0.0457707	-0.115998	0.0776654	0.764514	0.957177	0.962528	0.131908	0.469001	0.593476	0.0146019	0.349418	0.744829
C11orf30	4.82475	0.00208401	0.00708867	0.0762424	0.0890822	0.000177446	0.0738627	-0.0318793	0.089254	0.419872	0.872329	0.0938181	0.000344423	0.20509	0.229559	0.422416	0.208954	0.65273
C11orf31	7.03823	-0.0011976	-0.0158424	0.0368652	-0.0156678	-0.000112094	-0.0130142	0.05371	0.0279927	0.635359	0.708502	0.401217	0.417812	0.370356	0.822341	0.110514	0.641692	0.892063
C11orf35	4.67715	-0.000577259	-0.048441	-0.169831	-0.0398328	-0.000574756	0.102812	0.0991368	-0.359706	0.955672	0.775411	0.345049	0.622597	0.27588	0.659537	0.4524	0.1596	0.612237
C11orf41	3.90732	0.00459277	-0.0616227	-0.171643	0.0244665	0.000291618	-0.0134633	0.0384586	0.201388	0.558729	0.641251	0.207493	0.705249	0.469886	0.941368	0.73102	0.324926	0.729051
C11orf45	4.40171	-0.0134429	0.173565	-0.0387937	0.0775504	0.000720801	-0.325779	-0.146777	-0.26298	0.157285	0.289502	0.812513	0.377476	0.143837	0.163182	0.298887	0.397304	0.771156
C11orf46	5.74832	-0.00374573	0.0322288	0.0520924	0.0487019	0.000234568	-0.0154418	-0.0684837	0.164869	0.181644	0.492879	0.279866	0.0278549	0.0864996	0.804677	0.0663746	0.0166767	0.419845
C11orf48	6.402	0.000524168	-0.00200287	0.0432766	-0.0244924	-0.000361734	-0.0779689	-0.0463341	0.037973	0.891625	0.975355	0.514238	0.355734	0.0411017	0.356319	0.280793	0.630537	0.888352
C11orf49	5.70466	0.00153929	-0.0210079	-0.0190347	-0.0280546	0.000132167	0.00909088	-0.0428328	0.00913369	0.582591	0.659195	0.695583	0.250336	0.397594	0.892543	0.332509	0.909301	0.976623
C11orf51	6.73259	-0.0019501	-0.00420707	-0.04293	-0.0789233	-2.07569e-06	-0.00616243	-0.114939	0.00452082	0.64833	0.952511	0.55437	0.00991401	0.990916	0.945694	0.0198373	0.958115	0.98958
C11orf52	4.93616	-0.00336882	0.0460349	0.150663	-0.0238036	-0.000721303	-0.0492475	-0.23438	0.339217	0.752842	0.80202	0.424661	0.80374	0.301453	0.857764	0.26044	0.334718	0.734966
C11orf54	6.29493	-0.00348461	-0.0377842	0.0850927	0.0273469	0.000106342	0.0979005	-0.0169222	-0.00440345	0.346743	0.534301	0.182804	0.226783	0.457198	0.210627	0.640352	0.946219	0.987342
C11orf57	6.01877	-0.000247709	0.0867441	0.0452215	0.0325297	0.000126884	-0.013235	0.0896795	0.00632193	0.927904	0.0697036	0.34489	0.121156	0.329732	0.832297	0.0134754	0.920113	0.978968
C11orf58	8.16072	-0.000769206	-0.00230589	0.0267519	0.00697074	0.00031328	-0.0113198	0.0535683	0.0321827	0.79454	0.962616	0.595832	0.652916	0.00318004	0.851666	0.0305	0.464774	0.810594
C11orf61	5.89436	0.00767278	0.018431	-0.067654	-0.0345807	-0.000566752	0.0747807	0.119463	-0.0720872	0.116392	0.820059	0.42193	0.381581	0.0348301	0.512378	0.0907433	0.560259	0.857328
C11orf63	5.54503	-0.00311967	-0.0289798	0.0961432	-0.0247293	0.00053742	0.0127992	-0.102032	0.130328	0.339964	0.60573	0.0972077	0.389333	0.00645408	0.873322	0.069703	0.190303	0.636937
C11orf67	7.22997	-0.00251541	-0.00192239	0.14768	-0.0263401	0.000141501	0.0146374	-0.101959	0.0490472	0.591974	0.980156	0.06997	0.382925	0.464597	0.880347	0.0468083	0.581611	0.865705
C11orf68	7.44055	0.00303383	0.018202	-0.0358673	-0.0603029	-4.0121e-05	0.0162873	0.00717744	-0.0719488	0.187649	0.636735	0.367979	0.00319585	0.745408	0.763446	0.831647	0.252586	0.685368
C11orf70	4.71875	0.000118957	0.222134	-0.0901342	-0.0434446	0.000532028	-0.144849	-0.136868	0.224031	0.984032	0.0422047	0.397057	0.440265	0.136362	0.357823	0.2087	0.269408	0.697045
C11orf71	5.26967	-0.00660899	0.0146114	0.107177	-0.0294148	0.00015345	-0.0145297	-0.0335043	-0.00530248	0.136971	0.841967	0.162753	0.385606	0.481113	0.88435	0.571359	0.960959	0.990306
C11orf73	6.84323	-0.0014314	0.0167523	0.0398758	-0.00641463	-5.68052e-06	-0.0419431	-0.0423989	0.0878782	0.477725	0.626265	0.259292	0.714842	0.960325	0.399257	0.199957	0.145586	0.599098
C11orf74	5.4662	-0.00123171	-0.0408743	0.0194656	0.00144561	3.39149e-05	0.0472592	-0.00216284	0.00952803	0.608221	0.315792	0.638281	0.938932	0.77956	0.391538	0.947576	0.872349	0.966134
C11orf75	4.94964	0.000750617	0.0964417	-0.193938	0.0567658	7.08025e-06	-0.104575	0.117682	-0.114369	0.929428	0.499466	0.195762	0.418516	0.986299	0.599586	0.284527	0.595722	0.872962
C11orf80	5.01508	0.00649497	-0.139368	-0.210356	0.0277374	-0.000487696	-0.155556	0.0921138	0.103812	0.404441	0.281544	0.117917	0.527083	0.0841145	0.33472	0.143649	0.388286	0.766873
C11orf82	1.99367	0.0051319	0.233837	-0.0953419	0.173606	-0.000163312	-0.258726	-0.0734994	0.144541	0.641237	0.206472	0.597825	0.0419851	0.723437	0.275234	0.538251	0.540835	0.848131
C11orf83	6.15824	0.00171494	0.0478147	0.0642803	-0.0223547	-0.000212271	-0.0790566	0.0636092	-0.0190283	0.67723	0.488233	0.368712	0.430295	0.251566	0.38731	0.176265	0.824647	0.950634
C11orf84	5.23662	0.00476195	0.12314	0.0779457	-0.00487328	-0.00025578	-0.0712151	-0.0475443	0.108114	0.278855	0.103595	0.303282	0.889317	0.263932	0.487007	0.445168	0.341053	0.738764
C11orf9	2.36632	0.00384259	-0.00727714	0.0788813	0.0464981	-5.34574e-05	-0.0689558	0.186355	-0.220032	0.448918	0.932651	0.367937	0.337709	0.857557	0.602856	0.03869	0.195948	0.641802
C11orf92	4.74213	-0.0120962	0.307019	0.00162694	-0.0146921	-0.000322635	-0.135484	-0.107237	0.0270369	0.0987393	0.0187481	0.98973	0.814969	0.435411	0.448895	0.36881	0.902263	0.973877
C11orf93	4.49483	0.00187161	-0.121069	-0.239695	0.00631344	-0.000434543	0.210661	-0.0013703	0.00782562	0.816878	0.360104	0.0869525	0.905713	0.233909	0.218818	0.987879	0.959897	0.990193
C11orf95	6.82868	0.00386918	0.0445063	-0.0193507	0.00652701	-0.000150578	0.0837361	0.00301689	-0.0614587	0.164081	0.336962	0.679962	0.739776	0.232879	0.169593	0.925663	0.30087	0.717881
C11orf96	7.25922	0.00133074	-0.0212525	-0.116624	-0.0305628	-0.000314408	-0.150701	0.0130576	0.21332	0.88424	0.8911	0.457259	0.66837	0.486254	0.474059	0.911199	0.33584	0.735161
C12orf10	6.68329	0.00782276	0.0108109	-0.0283584	-0.0583211	-7.40944e-05	0.0354752	0.0656211	-0.112279	0.00991354	0.8237	0.570524	0.0173298	0.625556	0.600238	0.114307	0.14106	0.59625
C12orf23	6.68177	-0.00236888	0.0614341	-0.0549817	0.0468839	3.31916e-05	-0.073638	-0.0519653	0.136608	0.33601	0.147492	0.203897	0.0154934	0.769685	0.189116	0.0902729	0.019146	0.43188
C12orf26	4.51551	0.00185605	-0.00379152	-0.0261379	0.0452263	-4.49194e-05	-0.0158525	0.0386277	0.0328357	0.510943	0.936653	0.593882	0.0598436	0.759712	0.811362	0.33768	0.655257	0.897246
C12orf29	5.25959	0.00225746	0.0646303	0.0329959	0.0583705	-2.66112e-05	-0.00585375	0.0769853	-0.00432933	0.493197	0.255729	0.564462	0.0581396	0.887099	0.943251	0.161725	0.965187	0.991287
C12orf32	5.65506	-0.00526613	0.0483496	0.0309579	-0.0260293	0.000195666	-0.20414	0.183005	-0.236941	0.306651	0.579378	0.729345	0.568212	0.488184	0.127209	0.0245892	0.141388	0.59625
C12orf33	2.29003	0.00168833	0.0813985	-0.0948938	0.0899281	-0.000640456	0.0799689	0.0827493	0.00013319	0.82286	0.528231	0.477209	0.223676	0.174215	0.680253	0.548217	0.999563	0.999876
C12orf34	2.15852	-0.00865899	0.132477	0.425785	0.0453174	-0.000153533	-0.397985	0.104093	0.643644	0.364282	0.425783	0.01373	0.588004	0.792973	0.153754	0.556599	0.0494693	0.502943
C12orf35	6.02761	0.00273705	0.0810657	-0.0148329	0.0553402	0.000567218	-0.0186642	-0.169667	0.0634055	0.501248	0.25048	0.833378	0.114171	0.00955687	0.84203	0.00669573	0.562644	0.857553
C12orf39	3.90078	0.0053804	-0.631246	0.0640065	0.0125148	-0.000324021	0.788969	-0.0686594	0.170516	0.872943	0.186996	0.904295	0.923508	0.765717	0.224278	0.747394	0.596563	0.873467
C12orf4	5.81801	-0.00349122	0.0282037	-0.0177593	0.0428358	2.37818e-05	-0.0335192	-0.050638	0.0865181	0.254281	0.580921	0.73148	0.0623348	0.862807	0.615709	0.170156	0.204067	0.651124
C12orf43	5.35384	0.000560911	0.0286779	0.109759	0.0119887	5.71012e-05	-0.0593528	0.0735324	-0.018198	0.855278	0.588994	0.0477233	0.657647	0.741668	0.443241	0.140675	0.841123	0.955603
C12orf44	6.4255	-0.000673432	0.0253861	0.0256309	-0.0158515	-0.000275036	-0.0978317	-0.0999924	0.154801	0.872725	0.71998	0.722035	0.594677	0.157819	0.294101	0.0495855	0.0939983	0.557059
C12orf45	5.03493	0.0018939	-0.0629194	0.102447	-0.0429257	4.47487e-05	0.000480176	0.0723601	-0.135712	0.623181	0.340124	0.134698	0.188633	0.829931	0.995871	0.210009	0.205315	0.651168
C12orf47	6.36436	0.00177306	-0.0281698	-0.066801	-0.0347215	-0.000201443	0.0113965	0.0884449	-0.150956	0.569906	0.587252	0.217852	0.132861	0.167009	0.868577	0.0218291	0.0358443	0.471201
C12orf49	5.88146	-0.00629562	0.0648929	0.0953058	0.0258839	-3.8782e-05	-0.133995	-0.0636689	0.0236676	0.0216779	0.15269	0.0430412	0.218992	0.768463	0.0347726	0.0821549	0.72511	0.921203
C12orf5	5.91545	-0.00484521	0.140218	-0.0275389	0.0294771	7.26618e-05	-0.224334	-0.218604	0.276715	0.567868	0.328045	0.848862	0.597186	0.832935	0.226801	0.0192837	0.108698	0.569407
C12orf51	7.19278	-0.000862589	0.0679071	-0.0384435	0.0169469	-0.000173035	0.0175377	-0.03536	-0.0794718	0.732655	0.120153	0.384147	0.428107	0.206659	0.766901	0.347273	0.253428	0.685595
C12orf52	5.89268	0.00191238	0.083973	0.0730715	-0.0507633	0.000140613	-0.028666	0.0121623	-0.0876768	0.555425	0.132196	0.201182	0.00768203	0.209882	0.672053	0.648452	0.0900259	0.555672
C12orf57	7.6075	0.00543946	0.00207288	0.0198727	-0.0588237	-0.000434093	-0.102742	0.099534	-0.0671299	0.288014	0.980396	0.817498	0.071526	0.0429792	0.347878	0.0487134	0.471837	0.814987
C12orf60	3.54649	-0.00487405	0.157083	0.00641142	-0.0290797	-0.000197108	-0.170176	-0.150916	0.0820808	0.373803	0.103142	0.947134	0.548659	0.529454	0.217104	0.100126	0.626034	0.887097
C12orf61	3.91026	-0.00403199	-0.148212	-0.286976	-0.0846795	0.000195156	0.0877951	-0.0118091	-0.107998	0.528513	0.171213	0.0147185	0.119024	0.564844	0.552786	0.897643	0.528964	0.842531
C12orf65	6.11285	0.00164109	0.0581621	0.100676	-0.0212124	-0.000330913	0.0744457	0.00539409	-0.100812	0.653866	0.351274	0.11847	0.482957	0.106793	0.391035	0.922419	0.312405	0.724514
C12orf66	3.81873	-0.00309305	-0.0269056	-0.0334878	0.0561513	0.00071435	-0.0510191	-0.11532	0.0960299	0.519252	0.743256	0.687242	0.163857	0.0047617	0.644823	0.0880881	0.443573	0.797754
C12orf68	4.24461	0.0155517	-0.0390514	-0.0763284	-0.0824842	-0.000249396	-0.145787	-0.504843	0.295155	0.165781	0.833532	0.686533	0.322998	0.64734	0.541534	0.00116282	0.254409	0.686505
C12orf73	4.8253	0.00122023	0.0127763	-0.0203429	0.00589063	-0.000322334	-0.0785834	-0.00300206	0.028534	0.681075	0.799831	0.694719	0.798362	0.0345645	0.255817	0.937083	0.688496	0.90744
C12orf75	4.67075	0.00153554	0.314078	-0.194463	-0.0198538	-0.000424369	-0.0987524	0.174753	-0.0957517	0.836188	0.0187189	0.139904	0.737105	0.263017	0.57363	0.0831962	0.609908	0.879192
C12orf76	4.78511	0.0009827	0.0824879	-0.00765373	0.00735894	-0.000487237	0.0422792	0.0214627	-0.0815731	0.803238	0.225313	0.912072	0.833129	0.0392758	0.663154	0.738834	0.48435	0.820625
C13orf15	8.25039	0.00548421	-0.170765	-0.0899925	0.00527836	-0.000193211	0.212775	-0.0626506	-0.0390307	0.281907	0.0482782	0.298984	0.882037	0.408769	0.0573034	0.295775	0.709519	0.917343
C13orf33	7.67555	0.00144753	0.24744	-0.102587	-0.054746	-5.93837e-06	-0.130892	0.00446346	0.0521105	0.859859	0.0872812	0.468587	0.357336	0.987284	0.475244	0.963248	0.773178	0.936193
C14orf1	6.20851	0.000162107	-0.0292211	-0.0186365	0.00631502	9.93575e-05	-0.0846267	-0.0501456	0.0588648	0.939368	0.42339	0.617715	0.709172	0.347336	0.0948809	0.0821511	0.269869	0.697223
C14orf101	6.23468	-0.000869515	0.00334862	-0.0217784	-0.00906779	0.000184455	0.0659529	-0.00117909	-0.0357652	0.743292	0.939379	0.630256	0.617904	0.115946	0.253513	0.968148	0.511457	0.83383
C14orf102	5.59823	-0.00142024	-0.0409845	0.027176	-0.000618912	-0.000175718	-0.0109174	-0.0532656	-0.039369	0.508024	0.263852	0.468082	0.972726	0.141475	0.830094	0.109161	0.51106	0.83383
C14orf109	5.94804	-0.00253792	-0.0142932	-0.0127031	0.0254194	0.000257875	-0.0737584	-0.0364939	-0.0182864	0.507281	0.822429	0.845944	0.392207	0.16126	0.393117	0.450026	0.84198	0.95585
C14orf118	4.60124	-0.00276882	0.0749968	-0.00477604	0.0671181	0.000325865	0.0303781	-0.0286278	-0.0860412	0.470136	0.258975	0.942788	0.0490243	0.112983	0.735846	0.615776	0.419063	0.785166
C14orf119	6.61783	-0.00060201	0.0479273	0.0752754	-0.00156179	2.91646e-06	-0.0731768	-0.0312127	0.0815712	0.821255	0.292043	0.11075	0.932611	0.980118	0.221774	0.306552	0.153419	0.607969
C14orf126	6.78575	-0.00203294	0.0335611	0.194256	-0.00615556	0.00031398	-0.0982333	-0.115508	0.143823	0.622236	0.638892	0.0105514	0.855659	0.157432	0.322911	0.0677543	0.207958	0.651699
C14orf129	5.72276	3.81762e-05	-0.0111674	-0.057219	0.017259	0.000333403	-0.00942334	0.00829403	0.045246	0.991813	0.857981	0.372168	0.5219	0.0512371	0.908192	0.847896	0.576155	0.863596
C14orf132	5.89366	-0.000431215	0.158894	0.00357083	-0.00029591	0.000212769	-0.0802641	-0.0616337	0.0877324	0.944808	0.135822	0.97317	0.99449	0.429694	0.553935	0.37952	0.504869	0.831479
C14orf133	6.48367	-0.000739818	0.0109063	0.0479146	-0.0140924	6.58302e-05	0.0600811	-0.00444248	-0.0670662	0.702173	0.738162	0.159395	0.345579	0.490573	0.178664	0.862188	0.157315	0.610472
C14orf135	6.26726	-0.00224697	0.0476384	0.0180611	0.0344183	0.000241846	0.00578964	0.03623	-0.020685	0.286784	0.190799	0.621842	0.0705006	0.0430818	0.91006	0.277783	0.734253	0.923873
C14orf142	5.12373	-0.0019681	0.067049	0.025011	0.0410926	1.6016e-05	-0.191665	-0.109743	0.193615	0.586879	0.269009	0.680282	0.0514799	0.894994	0.0153238	0.00112716	0.00246237	0.288098
C14orf149	5.94035	0.000509425	0.0323644	-0.100707	0.0134509	0.000354533	0.148431	-0.0694527	0.0295425	0.894144	0.624828	0.141136	0.696866	0.10787	0.11413	0.277224	0.792009	0.942764
C14orf159	7.04565	0.0029369	0.0247537	0.0222245	-0.0252915	0.000106141	0.0585452	-0.0372526	-0.0406746	0.28886	0.582487	0.631035	0.0867621	0.243419	0.296862	0.100296	0.319229	0.726739
C14orf166	8.06909	0.00122293	-0.0383481	0.0050035	-0.0315354	0.00011976	-0.000877596	0.00939312	0.029717	0.521442	0.237873	0.87891	0.0435751	0.222031	0.984125	0.719777	0.537047	0.845928
C14orf167	6.10997	0.00238532	0.186813	0.0874894	0.0130436	0.000231885	-0.17083	-0.0159301	0.0862892	0.659261	0.0518049	0.353987	0.667982	0.211978	0.14645	0.726895	0.333314	0.733967
C14orf169	5.43355	-0.00281313	0.0406263	-0.029992	0.0452982	-8.11519e-05	-0.114735	-0.0281805	0.0834365	0.573307	0.625536	0.722063	0.140882	0.654816	0.276181	0.534844	0.337194	0.73556
C14orf176	4.48953	7.18391e-05	-0.157663	-0.168851	-0.103856	0.000463697	0.131561	-0.169488	-0.0861379	0.989221	0.088177	0.0803222	0.0215784	0.0975677	0.277325	0.0304812	0.527267	0.841706
C14orf180	8.45664	0.0014045	-0.141241	0.00150744	-0.0555226	0.000261654	0.340846	0.0883924	0.0485427	0.874453	0.330415	0.991872	0.192895	0.358651	0.058385	0.199962	0.664568	0.899634
C14orf2	7.76102	0.00011797	-0.00825302	-0.0355493	-0.038456	-3.75709e-05	0.0111354	0.00280876	-0.0287521	0.964947	0.853969	0.444916	0.0610996	0.766907	0.853044	0.932342	0.639164	0.8908
C14orf21	5.70748	-0.00698775	0.0705731	-0.0423352	0.0355169	-0.000191532	-0.00477125	0.00809557	-0.0564365	0.119678	0.342509	0.57869	0.225982	0.304751	0.959863	0.861459	0.516087	0.83773
C14orf23	5.79542	-0.00533126	-0.0113671	0.218935	-0.0521327	-0.000327787	-0.237625	0.0279387	0.0344225	0.381147	0.911609	0.0448803	0.315586	0.351554	0.132031	0.774468	0.852119	0.959558
C14orf28	5.72348	-0.000470746	0.0673707	-0.0363762	0.00501766	-2.405e-05	-0.043283	0.029149	-0.00390456	0.868238	0.170925	0.467495	0.827944	0.869222	0.520741	0.463856	0.957762	0.989423
C14orf37	4.19785	-0.00294891	0.00287892	0.152063	0.0353204	0.000552256	-0.185283	-0.154607	0.147286	0.706516	0.982285	0.254564	0.505346	0.0960245	0.271665	0.0737116	0.36218	0.751513
C14orf39	3.67143	-0.00873434	0.475234	-0.368566	-0.0863937	6.06517e-05	0.199651	0.170068	-0.128161	0.552642	0.0694723	0.176	0.353712	0.920662	0.532771	0.265491	0.632956	0.888844
C14orf43	6.75554	0.0032067	-0.0930106	0.0407698	0.0432781	-1.03739e-05	0.0279178	0.151333	-0.082969	0.329271	0.0960147	0.467362	0.0998828	0.949023	0.710581	0.00146219	0.302761	0.719552
C14orf45	5.46794	-0.000745599	0.0973269	-0.076048	-0.0462789	0.00022679	0.114562	0.0554165	-0.185858	0.832406	0.111391	0.221475	0.133132	0.244287	0.17941	0.314554	0.0706217	0.534156
C14orf49	5.72951	-0.00555761	0.136499	0.00238316	0.0896253	0.000318279	-0.0301075	-0.000145943	0.104497	0.43387	0.25826	0.984324	0.0669353	0.276774	0.842791	0.998445	0.455998	0.805562
C14orf55	3.97514	0.00687318	0.107563	-0.147841	-0.164195	-0.000370614	0.105816	0.11066	-0.278466	0.235718	0.274872	0.151098	0.00317606	0.297345	0.469016	0.272054	0.135294	0.592561
C14orf64	4.99552	-0.00285117	-0.0822335	0.136915	-0.119559	-0.00028788	-0.128415	0.130174	0.0538962	0.762681	0.60626	0.408091	0.10239	0.574528	0.580265	0.327627	0.82713	0.951842
C14orf79	4.97439	0.00494646	-0.104455	-0.0187833	-0.0224448	-0.000230408	0.0921836	-0.0295213	-0.0275622	0.298264	0.195014	0.817931	0.461419	0.235288	0.368017	0.545221	0.753388	0.928906
C14orf80	6.05384	0.00335133	-0.0905673	-0.208349	-0.0954828	-0.00018361	-0.0796365	0.0289999	-0.0316713	0.596395	0.397765	0.0715433	0.113568	0.633592	0.630369	0.789859	0.878966	0.96824
C14orf93	5.47557	0.00350733	-0.0240381	0.0122982	-0.025365	-0.000177494	-0.00762252	0.0641278	-0.10646	0.228185	0.620012	0.805585	0.26942	0.232917	0.90949	0.104364	0.147707	0.601568
C15orf17	7.89736	0.000840476	0.0851941	0.0551601	0.00449526	-0.000249678	0.0457043	0.0374914	-0.00711886	0.727317	0.0425936	0.188402	0.773199	0.0188047	0.378906	0.148999	0.876954	0.967216
C15orf2	3.34371	0.000989998	-0.105562	-0.180147	0.0847964	-7.531e-05	0.133238	-0.016631	-0.110404	0.881681	0.35261	0.133455	0.208181	0.851645	0.423944	0.889983	0.613672	0.880486
C15orf23	5.10765	0.00390535	-0.00811028	0.0127207	-0.0225074	-4.0112e-05	-0.103586	-0.0428172	-0.0586203	0.526195	0.938074	0.904609	0.515492	0.850958	0.423059	0.409973	0.553696	0.854897
C15orf24	7.1768	0.000818863	-0.0341982	0.0126398	0.00534569	0.000353605	0.00772309	-0.00431663	0.0558781	0.64474	0.259384	0.679654	0.690028	0.000215669	0.84632	0.845779	0.178261	0.629073
C15orf27	2.47722	-0.0110459	0.0158449	-0.675499	0.0831677	0.000959317	-0.119723	0.52925	-0.211246	0.659159	0.967238	0.114165	0.684329	0.372403	0.83607	0.0559752	0.723571	0.921203
C15orf29	6.24272	-0.00130294	0.0200406	-0.0112668	0.0395996	0.000120885	0.0103846	-0.0113762	0.0763195	0.546139	0.585346	0.76308	0.0313544	0.277605	0.836302	0.709202	0.175846	0.626557
C15orf34	3.48711	-0.0117797	0.145079	-6.51602e-05	-0.0708477	0.000671264	0.102386	0.290318	-0.786819	0.215878	0.354244	0.99968	0.333438	0.128021	0.635578	0.0184163	0.00276623	0.288098
C15orf37	4.61865	-0.00131172	0.0460116	0.00323836	0.00723174	3.1334e-05	-0.22708	-0.0886298	0.148687	0.871276	0.72651	0.981116	0.853732	0.898616	0.171566	0.125976	0.188909	0.636533
C15orf38	5.80835	-0.00728175	0.00212314	-0.00864605	0.05574	0.000174153	-0.153244	0.0377185	0.16872	0.11545	0.977928	0.913196	0.124952	0.430995	0.159991	0.52405	0.139455	0.595589
C15orf38-AP3S2	6.50578	0.00612161	-0.124112	0.142597	-0.0314275	-0.000140641	0.11284	0.13445	-0.30056	0.212984	0.132274	0.0920016	0.429568	0.595072	0.321793	0.0672821	0.0268538	0.45576
C15orf39	6.64771	-0.00680458	0.0797831	0.0116637	0.0237767	-0.000121465	-0.086809	-0.0289033	0.0972596	0.0124561	0.077241	0.796166	0.267976	0.375452	0.166115	0.443626	0.166601	0.619301
C15orf40	6.17559	5.11637e-05	-0.113616	0.0491344	0.0244176	9.38004e-05	-0.10913	-0.0578224	0.0169557	0.990145	0.115507	0.49703	0.464401	0.650019	0.260701	0.30115	0.872071	0.966134
C15orf41	4.00919	0.00333662	-0.0193859	-0.0279559	0.0779727	-0.000197391	-0.0423518	0.05677	0.0671987	0.262814	0.698927	0.585177	0.00553224	0.23051	0.558283	0.219532	0.428061	0.79008
C15orf42	3.27715	-0.00645021	0.130724	0.0493663	-0.00567199	-0.000285486	-0.223178	0.162717	-0.0880679	0.416275	0.337282	0.719799	0.932887	0.507982	0.266229	0.1681	0.699004	0.912131
C15orf44	6.4097	0.00208341	0.0577984	-0.00228364	-0.0058851	-0.00021212	-0.0265747	0.0145582	-0.0340699	0.191791	0.0374842	0.933553	0.652935	0.0162001	0.479975	0.525982	0.423468	0.78775
C15orf48	3.6957	-0.0123225	-0.215669	-0.0749437	0.0697617	0.00103359	-0.0974036	-0.161337	-0.446612	0.449334	0.420484	0.789397	0.644841	0.224927	0.79728	0.50573	0.400735	0.772919
C15orf52	6.68105	-0.000422025	-0.0288017	-0.0796723	-0.0738607	-0.000199573	0.116281	-0.0885662	-0.113693	0.913399	0.661631	0.245766	0.0330768	0.370503	0.210953	0.160528	0.311418	0.723581
C15orf56	2.10554	0.00107393	0.113879	0.138523	0.0181742	-0.000261783	0.135648	0.354629	-0.376746	0.925962	0.570405	0.498473	0.845409	0.660935	0.624645	0.0315243	0.19808	0.644478
C15orf57	5.68014	0.0031602	-0.00735983	-0.000879663	-0.0284177	0.000175341	0.105929	-0.0562339	-0.104895	0.527742	0.930355	0.991864	0.467828	0.483703	0.34597	0.406934	0.390553	0.768218
C15orf58	4.00933	-0.00619853	-0.0203705	0.00262608	-0.0303415	0.000135971	0.00101093	-0.0850448	0.0404244	0.297186	0.834864	0.979349	0.472617	0.606273	0.993769	0.226444	0.752011	0.928756
C15orf59	5.5335	-0.00130949	0.154911	0.0748035	-0.0670383	0.000148827	-0.0617009	-0.0642255	-0.117822	0.817396	0.113038	0.435989	0.0841246	0.535608	0.608149	0.30428	0.316702	0.725532
C15orf61	5.28437	0.00118913	-0.000955248	0.132704	0.00662445	0.000275997	0.0356903	0.030716	0.0275339	0.78495	0.989386	0.0773989	0.821694	0.144112	0.699538	0.526957	0.753802	0.928906
C15orf62	4.23237	0.00262879	0.00560921	-0.0345694	0.0307187	-0.00096978	0.105257	0.0175829	-0.185079	0.51374	0.934087	0.623964	0.42221	0.000488939	0.299142	0.80924	0.160331	0.613661
C15orf63	6.53479	0.00289969	-0.0549356	0.101758	-0.0132084	3.02376e-05	-0.0681744	0.0119093	0.110496	0.47371	0.424262	0.149847	0.705456	0.894689	0.497665	0.854093	0.354152	0.746751
C16orf13	7.18737	0.00393889	-0.0215191	-0.00260187	-0.0793671	-6.17058e-05	0.0138914	0.0829364	-0.0939473	0.396904	0.778254	0.973373	0.0119081	0.741974	0.886605	0.0835781	0.280747	0.706766
C16orf42	7.79727	-0.000233707	0.00974562	-0.00269765	-0.0554164	-6.38932e-05	-0.104439	0.0150683	0.0171178	0.9439	0.860557	0.962196	0.0330776	0.690061	0.173722	0.718157	0.82834	0.952159
C16orf45	6.80104	0.0037293	0.0325377	0.027121	-0.0261518	0.000104461	0.0198246	0.052249	-0.0613116	0.404532	0.660486	0.720928	0.279711	0.496221	0.829206	0.170284	0.37738	0.759547
C16orf46	3.67033	-0.00246659	0.0907487	-0.00946163	0.0354146	-0.000522021	-0.103421	-0.245371	0.432534	0.590212	0.253083	0.906361	0.386211	0.0622826	0.366337	0.00385992	0.00345993	0.304317
C16orf48	6.51244	0.00969961	-0.0273549	-0.0901634	-0.0910238	-0.000275972	0.115071	0.103979	-0.161618	0.077416	0.755719	0.323677	0.0174518	0.245507	0.319325	0.0843022	0.137406	0.594273
C16orf5	6.55954	0.0039128	-0.0139397	0.031764	-0.0337213	-7.7494e-05	-0.0573742	0.07008	-0.135544	0.38372	0.851947	0.68115	0.189534	0.627354	0.545811	0.0791818	0.0744968	0.537294
C16orf52	5.98224	-0.00398161	0.0502393	-0.0827415	0.0524868	0.000206801	-0.00833279	-0.0216248	0.0263578	0.188849	0.328941	0.123406	0.0454465	0.187438	0.905924	0.61575	0.741634	0.926251
C16orf53	6.65467	-4.99337e-05	-0.0633182	0.0583868	-0.0183332	-0.000319743	0.011571	0.0685745	-0.102388	0.992295	0.456714	0.501818	0.391522	0.0286145	0.908512	0.0405553	0.0927318	0.556925
C16orf54	3.64653	-0.0111213	-0.0859837	0.0572843	0.171542	-0.000283742	-0.141108	-0.0942268	0.152024	0.283782	0.620519	0.752427	0.0590813	0.59288	0.563633	0.516331	0.57627	0.863596
C16orf55	4.02352	9.72562e-05	0.0728071	-0.0763164	-0.0177766	5.19633e-05	0.048199	0.0467139	0.0674635	0.980394	0.280854	0.273611	0.540015	0.775193	0.59031	0.330364	0.43987	0.796012
C16orf57	6.69954	-0.00144252	-0.0589206	0.0621271	0.0150953	-4.02693e-05	-0.0377302	-0.0695871	0.115829	0.592555	0.193953	0.180227	0.327511	0.671848	0.497594	0.00678686	0.0134419	0.408254
C16orf58	7.59896	0.00323393	-0.0243338	-0.0247874	-0.0210939	-0.000236864	0.0581063	0.0849062	-0.0475077	0.124339	0.479227	0.484424	0.119587	0.00996855	0.197505	0.000542517	0.229599	0.667241
C16orf59	3.21762	0.00554851	0.0587363	-0.116838	-0.0516749	-0.000375066	0.216447	-0.0984004	-0.331209	0.441579	0.627069	0.346527	0.355512	0.296221	0.172435	0.29703	0.0605215	0.520041
C16orf62	7.12462	-0.000645678	-0.0168569	0.0255995	-0.014011	0.000242863	-0.0177962	-0.0439218	0.0586992	0.711238	0.564832	0.394173	0.251982	0.00346387	0.640538	0.0342886	0.11814	0.574414
C16orf7	6.82374	0.00149341	-0.00580788	-0.105482	-0.0598671	-0.000432896	0.0768603	0.0900237	-0.162163	0.686743	0.926053	0.109981	0.0651924	0.0449965	0.390118	0.119228	0.123795	0.582396
C16orf70	6.09771	0.0024009	-0.0312926	-0.0121413	-0.0103528	-6.83125e-05	0.0248641	0.142302	-0.134376	0.453649	0.560243	0.826184	0.691998	0.680584	0.741762	0.00328831	0.113508	0.571303
C16orf71	3.2911	0.0135205	-0.180192	-0.128277	-0.0894002	0.000584264	-0.157043	-0.371261	0.205199	0.0559205	0.127888	0.285336	0.135376	0.119252	0.328656	0.00106013	0.303023	0.719552
C16orf72	7.008	-0.00299547	0.0748847	0.0272276	0.0290514	0.000128334	-0.0277489	-0.0967333	0.0697099	0.204591	0.0674688	0.503253	0.136346	0.291636	0.610348	0.00709178	0.262126	0.69219
C16orf74	5.63573	-0.0037238	-0.0614423	0.0576227	-0.0839888	-0.000171299	-0.0814796	-0.133226	0.0866524	0.6031	0.609466	0.635265	0.0812016	0.576011	0.593259	0.0850759	0.536874	0.845928
C16orf79	5.30677	0.00331919	0.118661	-0.095632	-0.111077	-0.00093915	-0.0293038	0.0929356	-0.197346	0.603131	0.271541	0.390373	0.0389903	0.0115176	0.846808	0.311149	0.251833	0.684409
C16orf80	6.01371	0.00452165	-0.0379632	0.0672434	-0.00271602	4.67571e-05	0.00896725	-0.0109817	0.0445244	0.0189466	0.228562	0.0416569	0.860186	0.640003	0.838061	0.692062	0.378267	0.760275
C16orf86	5.99805	0.00170627	0.0351229	0.00419396	-0.0932056	-0.000171452	-0.0108089	0.0695905	-0.166166	0.631491	0.558709	0.945961	0.00326266	0.378045	0.899606	0.190414	0.0984826	0.560482
C16orf87	4.53688	-0.00298763	-0.0640163	0.0566863	0.0593388	0.000453479	-0.0115816	-0.118398	0.170296	0.432662	0.331197	0.393776	0.0973803	0.0451046	0.902417	0.0792227	0.157517	0.610624
C16orf88	5.53271	0.000590581	0.0409577	0.0169271	-0.00679688	-0.000367982	-0.16287	0.0091316	0.00434807	0.920167	0.671824	0.863586	0.821458	0.0667118	0.183439	0.838102	0.96049	0.990193
C16orf89	6.39665	-0.00496871	-0.163337	0.237684	-0.131935	0.000821631	0.00989351	-0.259325	0.1005	0.679734	0.40053	0.231771	0.0914978	0.106066	0.966792	0.0465968	0.660699	0.899144
C16orf91	4.10075	0.00428423	0.0664011	0.108456	0.00771468	-0.00021991	-0.0537492	-0.0486559	0.17699	0.385902	0.431487	0.205661	0.848717	0.407044	0.646682	0.506445	0.182847	0.630608
C16orf93	4.08505	-0.000697593	0.0913455	-0.43284	-0.200822	-0.000150562	0.257738	0.24069	-0.80314	0.960365	0.702235	0.0978207	0.152269	0.863289	0.471221	0.33609	0.106522	0.567373
C16orf95	4.81976	-0.00313845	0.0151175	0.0313066	-0.0266715	-5.45298e-05	-0.152493	-0.0626732	0.181304	0.445348	0.827228	0.662159	0.437349	0.806847	0.135151	0.316067	0.122191	0.580064
C17orf100	3.38726	-4.10577e-05	0.170886	0.0904448	0.0129025	-0.000235729	-0.0775005	-0.160619	0.0470814	0.993668	0.0606797	0.316152	0.744825	0.355127	0.509637	0.0253031	0.707948	0.91691
C17orf101	6.77806	-0.00183861	0.0178525	0.0837333	-0.0293135	-5.89413e-05	-0.0665839	-0.0317316	0.0202026	0.638679	0.790329	0.227266	0.388085	0.790047	0.492722	0.612589	0.860681	0.961853
C17orf103	8.04371	-0.00673947	0.0115488	0.0745965	-0.00649499	0.000100684	0.0151957	-0.0978374	0.0121742	0.0620494	0.845947	0.226481	0.813875	0.575454	0.850337	0.0541372	0.891436	0.971708
C17orf104	2.58822	0.000162833	-0.0406309	-0.173271	0.00881351	-0.000371569	0.0559281	-0.120247	0.0086319	0.983551	0.762042	0.223479	0.907861	0.450659	0.777801	0.407765	0.973524	0.993999
C17orf107	3.0327	0.00562573	-0.116135	-0.23157	0.0201615	0.000174775	-0.127723	0.1059	0.132666	0.523025	0.450579	0.15229	0.699219	0.57328	0.516178	0.163841	0.373138	0.756699
C17orf108	6.46858	0.0013042	-0.0506325	-0.0110268	-0.0212187	2.61399e-06	0.00213774	0.0242961	-0.0556482	0.723697	0.413351	0.862249	0.441564	0.988193	0.97943	0.59771	0.514488	0.836378
C17orf109	4.21241	0.00768038	-0.0398529	-0.125089	-0.0629591	-0.00184996	-0.126401	-0.0847161	-0.128364	0.356579	0.771852	0.389332	0.397181	0.00133083	0.539631	0.537061	0.620451	0.885044
C17orf28	7.19692	0.0120136	-0.0416655	-0.0668199	-0.0644735	-0.000915123	0.0768624	0.0797415	-0.0935156	0.0270467	0.634703	0.463979	0.142367	0.00377616	0.538688	0.302616	0.500236	0.829871
C17orf39	6.36623	0.000576992	0.0828121	0.106777	0.00584829	0.000307909	-0.0390648	-0.123577	0.160756	0.851627	0.123507	0.0524348	0.794507	0.0373166	0.56917	0.00300923	0.0271195	0.45576
C17orf48	4.93439	-0.00238891	0.0659438	0.123201	0.0344242	-6.10889e-05	-0.186552	0.00970005	0.0936915	0.397119	0.176242	0.0165731	0.143987	0.678788	0.00977198	0.808345	0.223072	0.662249
C17orf49	7.02974	0.00951925	0.0764343	-0.101798	-0.0643522	-0.000136347	0.0100035	0.173269	-0.150413	0.00595581	0.173239	0.080369	0.0302306	0.460159	0.901866	0.00172658	0.12081	0.577719
C17orf51	6.06861	-0.00653304	0.0363672	0.0852472	0.00176093	0.00017166	-0.012102	-0.0963982	0.0465579	0.162146	0.623697	0.259659	0.928808	0.173452	0.889161	0.00373996	0.405604	0.775814
C17orf53	4.1852	0.0122644	-0.00909105	-0.00302867	-0.079276	-3.51723e-05	0.26201	0.00607193	-0.251362	0.0544949	0.930275	0.977437	0.0508461	0.890454	0.0541998	0.924543	0.0340896	0.468779
C17orf56	6.94959	0.00718114	-0.0249764	-0.137978	-0.0778489	-0.000446642	0.185376	0.11268	-0.200707	0.134622	0.751289	0.0996498	0.0525517	0.0895112	0.0991349	0.109082	0.109633	0.569626
C17orf57	4.08582	0.0038073	-0.0540526	-0.247488	0.0914457	-0.000161834	-0.0133395	-0.0299955	0.021765	0.459542	0.533866	0.0093929	0.0685007	0.580843	0.915701	0.719519	0.889815	0.971708
C17orf58	5.85018	-0.000818525	-0.039824	-0.0166054	0.0213307	0.000180399	0.0400712	0.0447348	0.0626216	0.875325	0.6471	0.852237	0.596813	0.482616	0.734975	0.51672	0.616276	0.882964
C17orf59	6.13983	0.00238129	0.0587167	0.0170798	-0.00542973	-0.000179055	-0.149615	0.00505869	0.0431944	0.579563	0.415469	0.816759	0.846932	0.319617	0.118474	0.908335	0.607446	0.877545
C17orf61	7.73426	0.00285926	0.0182589	-0.0356609	-0.0799355	8.3633e-05	0.0297358	0.0906193	-0.0784943	0.547941	0.814408	0.657416	0.0145213	0.670292	0.769028	0.0734626	0.392295	0.768654
C17orf61-PLSCR3	4.92421	0.00303003	0.21453	0.207325	-0.111295	0.000179644	0.0558481	0.300005	-0.476157	0.742505	0.18932	0.197113	0.188585	0.74563	0.818233	0.0736014	0.128738	0.585543
C17orf62	7.35834	0.000477485	0.0121151	-0.0434773	-0.00939082	-0.000475534	0.0433107	0.0773339	-0.12112	0.875906	0.814203	0.416971	0.713111	0.00736257	0.552297	0.0928291	0.146812	0.599989
C17orf63	6.03735	0.00066639	-0.0483926	0.0430983	0.00608849	5.29452e-05	-0.0354919	-0.048304	0.0600115	0.830405	0.364142	0.429927	0.810989	0.742968	0.62781	0.280193	0.462323	0.809319
C17orf65	5.32837	0.00735801	-0.00840112	-0.0317205	-0.00594781	-0.000154323	0.0992208	0.11167	-0.170067	0.117112	0.913172	0.686712	0.873088	0.514867	0.350293	0.0868655	0.149584	0.60393
C17orf67	3.3156	0.00835212	0.148284	-0.0239371	-0.0682519	-0.000970593	0.0943341	0.269188	-0.368347	0.336734	0.313537	0.874155	0.306072	0.0352177	0.641389	0.0238209	0.0831852	0.545416
C17orf69	4.32748	0.00191459	-0.11704	-0.17967	-0.0860019	0.000613053	0.77665	-0.0744149	-0.0188346	0.855523	0.518479	0.34186	0.158605	0.146319	0.00174235	0.500558	0.909604	0.976686
C17orf70	7.32533	0.00167788	-0.0526787	-0.0642284	-0.0362986	-0.000328448	-0.00484195	0.0273444	-0.0230164	0.592537	0.318343	0.23931	0.123007	0.0341616	0.944774	0.473408	0.742828	0.926446
C17orf72	5.30843	-0.00482028	-0.195102	0.0530353	-0.017755	-0.00033623	-0.0749068	0.0601976	0.270762	0.423889	0.0594302	0.608444	0.713359	0.3046	0.606845	0.490183	0.0912173	0.556925
C17orf75	6.24781	-0.000505272	0.0332263	0.0687836	-0.0447841	-0.000135995	0.0532044	0.0805284	-0.13626	0.876572	0.550228	0.231047	0.118244	0.46801	0.508416	0.13259	0.159604	0.612237
C17orf76-AS1	9.42331	-0.00166615	-0.0486014	0.0926798	-0.0358297	0.000126228	0.0679217	0.0903271	-0.00976233	0.656176	0.438688	0.158553	0.118881	0.386538	0.396801	0.0180889	0.881594	0.968753
C17orf77	3.6715	-0.0373364	0.117041	0.36628	0.0169671	-0.00110984	-0.117732	-0.148039	0.0309885	0.0431719	0.668497	0.183538	0.873103	0.159373	0.735779	0.457296	0.931174	0.9832
C17orf79	7.62505	0.000233241	-0.0418865	0.0537786	-0.0176418	-4.36046e-06	-0.00455527	-0.0184485	0.0649411	0.942124	0.440705	0.33511	0.474817	0.978107	0.950449	0.665525	0.404386	0.775001
C17orf80	6.27952	-0.00353428	0.0886663	0.0942259	0.00869133	7.94269e-05	-0.0288603	-0.061647	0.0523652	0.148623	0.0390607	0.0306254	0.68547	0.568227	0.629985	0.136751	0.479027	0.817747
C17orf81	6.37401	0.00346111	0.0228527	0.0454776	0.00897652	-0.000143596	-0.04112	0.0120859	0.00541582	0.15738	0.568492	0.270768	0.508726	0.0996237	0.40951	0.559038	0.887775	0.970945
C17orf82	4.25473	0.00186638	0.0166078	-0.0642016	-0.133983	-0.000225491	-0.0339394	0.129608	-0.219479	0.847892	0.917021	0.694843	0.0368423	0.579013	0.868906	0.175567	0.239267	0.672338
C17orf85	7.23493	0.000492991	-0.0227958	-0.0512278	0.0253258	-0.00030875	0.0282236	-0.0266416	-0.0287982	0.854981	0.620343	0.284795	0.302434	0.0551821	0.669703	0.548182	0.720566	0.92083
C17orf89	7.15259	-0.00427194	-0.00623746	0.183273	-0.0481514	-3.14529e-06	-0.0109095	0.00284138	0.0510709	0.26357	0.921049	0.00745124	0.0916069	0.986345	0.897679	0.954244	0.567997	0.861414
C17orf90	6.57054	0.00446128	0.00592984	-0.0285972	-0.0664837	-7.4229e-05	-0.0406335	-0.116534	0.0382693	0.456154	0.952379	0.779057	0.0841545	0.752753	0.746597	0.0550527	0.724915	0.921203
C17orf96	3.90689	-0.00233338	-0.0901137	0.0599096	0.0387861	4.53126e-06	-0.14151	-0.083475	0.117995	0.697382	0.382272	0.568492	0.495895	0.99002	0.366886	0.439826	0.55769	0.856648
C17orf97	5.15809	0.00328569	-0.522601	-0.116808	-0.0605202	0.000213023	0.113072	-0.0594146	-0.0268762	0.830455	0.0335221	0.602443	0.1202	0.410528	0.659344	0.272477	0.800441	0.944965
C18orf1	6.37484	-0.00591777	0.0402917	0.0517507	0.0261913	0.000931992	0.00445459	-0.077861	0.184302	0.280268	0.656565	0.58122	0.48706	0.000408561	0.970019	0.213818	0.112414	0.570824
C18orf21	5.80652	0.00472963	-0.0610125	-0.0788281	-0.0267814	-4.11615e-05	0.00977943	0.050334	-0.0148512	0.0647736	0.150821	0.0748262	0.175865	0.74087	0.864148	0.13174	0.806265	0.946153
C18orf25	5.99782	-1.36778e-05	0.0569405	0.0463759	0.0345076	0.000372815	-0.0271473	-0.0419396	0.0584263	0.995465	0.169432	0.272387	0.0412918	0.000857968	0.604285	0.110232	0.226782	0.663811
C18orf26	3.56717	0.00943747	-0.0467925	-0.0912336	-0.0508251	-0.000610368	0.0929386	0.145401	-0.232644	0.150534	0.667281	0.422452	0.365891	0.10952	0.557267	0.151243	0.209954	0.653426
C18orf32	7.13151	-3.50539e-05	-0.0034428	-0.0410017	0.00521822	0.000330058	-0.110897	0.0292726	0.123138	0.990636	0.945359	0.427702	0.817077	0.0242099	0.111542	0.432211	0.0881304	0.552753
C18orf34	4.97021	0.0153238	-0.297061	0.142805	-0.0502383	7.27169e-05	-0.158733	0.0785493	0.0926371	0.0162792	0.00640749	0.174295	0.291244	0.811001	0.276821	0.320193	0.540011	0.847722
C18orf54	4.28607	0.00397324	0.012343	-0.0772065	0.0433194	0.000277992	0.0583209	-0.0150058	-0.086217	0.374922	0.869186	0.321451	0.230787	0.205459	0.564263	0.79575	0.430025	0.790396
C18orf56	3.73153	-0.00105277	-0.114258	-0.0401449	-0.161019	0.000425816	-0.0413975	0.302134	-0.636207	0.909773	0.46959	0.804898	0.065709	0.43173	0.863645	0.0507127	0.0473922	0.497398
C18orf8	6.00981	0.000796483	-0.0726301	-0.0566848	0.0143018	-0.00012332	0.0729481	0.0410013	-0.0650949	0.696655	0.0405844	0.1139	0.373582	0.226244	0.120529	0.133988	0.189941	0.636937
C19orf10	7.54081	-0.00129261	-0.0107128	-0.0552627	-0.0216999	-1.70842e-05	-0.052683	0.0370907	0.000872799	0.622612	0.809702	0.234129	0.334869	0.904338	0.409823	0.346633	0.990459	0.998513
C19orf12	8.3487	-0.00628993	0.0286309	-0.0267947	0.00101926	0.000106476	0.154123	0.000692822	0.0617469	0.263741	0.75868	0.780192	0.980205	0.689407	0.221052	0.992437	0.62795	0.88726
C19orf18	5.2429	0.00505835	-0.182565	-0.264215	-0.198891	-0.00040964	0.109111	0.104868	-0.268107	0.418006	0.0848887	0.0208172	0.00033959	0.220535	0.451752	0.218236	0.0978326	0.560266
C19orf24	7.2	-2.62578e-05	0.00716006	0.0981137	-0.0444202	-7.69337e-05	-0.0650959	-0.0857869	0.0777848	0.996092	0.935863	0.281084	0.181026	0.709619	0.560557	0.107073	0.419306	0.785416
C19orf25	6.1714	0.00481466	0.12001	-0.0513239	-0.0426125	-0.000264458	0.00416573	-0.0242299	0.0849896	0.158919	0.0432763	0.382001	0.0797426	0.0918896	0.955468	0.537492	0.236536	0.671758
C19orf26	3.11737	0.0007432	0.0636142	-0.167575	-0.0844427	0.000249656	-0.0797603	-0.101375	0.0794909	0.944367	0.728772	0.381024	0.378743	0.681998	0.763016	0.560323	0.806533	0.946153
C19orf29	6.7145	0.00630652	-0.0503466	-0.00136409	-0.0323755	-0.000385281	0.0278422	0.0463725	-0.0484672	0.0428464	0.316133	0.978687	0.138318	0.0100901	0.6732	0.199734	0.457928	0.806878
C19orf29-AS1	3.59862	0.00398508	-0.0259749	-0.183929	0.00478754	-0.000877155	0.345106	0.187241	-0.396823	0.692382	0.877974	0.305648	0.959628	0.168958	0.168501	0.290842	0.200088	0.646754
C19orf33	4.56292	-0.00229603	-0.323221	-0.443483	-0.0248202	0.000459573	0.0486901	0.0368384	-0.106665	0.898979	0.313784	0.193357	0.775382	0.354223	0.9023	0.754634	0.63989	0.8908
C19orf35	4.80996	-0.0047769	-0.0268362	-0.641493	0.0350492	-0.000462656	0.0243773	0.00124822	0.00866052	0.554176	0.843737	0.000188791	0.624262	0.2789	0.90033	0.991005	0.967536	0.992198
C19orf38	3.0016	-0.00753883	0.181555	-0.242453	0.189718	-0.000508567	-0.501611	-0.102559	0.227278	0.665595	0.514671	0.411448	0.170739	0.520412	0.214535	0.60236	0.59261	0.871081
C19orf40	3.52138	0.00202933	-0.0311387	0.1575	0.0179315	0.000217934	0.0817724	-0.0709293	-0.0406049	0.755137	0.782006	0.166934	0.766658	0.581436	0.61644	0.553114	0.848212	0.958056
C19orf42	7.44768	-0.00249629	-0.0135975	0.0167089	-0.0300232	3.67415e-05	-0.0114205	-0.0205669	0.015443	0.193858	0.669157	0.610779	0.0354659	0.676637	0.787155	0.376109	0.715733	0.9194
C19orf43	8.52348	0.000764474	-0.0144675	0.0162585	-0.0415228	9.25241e-06	-0.0442266	0.0157226	-0.00317966	0.837427	0.814682	0.797137	0.114157	0.954772	0.583705	0.705276	0.967183	0.992089
C19orf44	4.65417	0.00962882	-0.0175181	0.125311	0.00440262	-0.000174307	0.0706599	0.0170077	-0.103996	0.00194177	0.721482	0.015636	0.864359	0.306551	0.321236	0.726332	0.238718	0.672338
C19orf46	3.17077	0.00271571	-0.200793	-0.249131	-0.11437	-0.000609062	0.251053	0.339267	-0.35763	0.746903	0.156364	0.10633	0.17299	0.278839	0.273027	0.0403333	0.217935	0.658545
C19orf47	5.63618	0.000918583	-0.0213098	-0.0226416	-0.0271459	0.000138808	-0.00299345	0.0395031	-0.0442267	0.76276	0.67953	0.668548	0.287584	0.391659	0.966886	0.373759	0.589338	0.869377
C19orf48	5.90229	0.00614821	0.007329	-0.059876	-0.0631551	-6.00058e-05	0.0828646	0.0915286	-0.237828	0.112696	0.909192	0.365086	0.0643258	0.780715	0.370788	0.132903	0.0387986	0.477162
C19orf52	5.82136	-0.00332126	0.0144673	0.0604318	0.00274636	-0.000144071	0.00478382	-0.0261947	0.104927	0.284197	0.779563	0.261286	0.906048	0.347513	0.945485	0.523866	0.158008	0.610624
C19orf53	7.31584	0.00302305	-0.0285348	0.0410941	-0.0492802	0.000148273	-0.0178645	0.00353485	-0.0206993	0.405027	0.629547	0.497323	0.0214702	0.247296	0.807906	0.908757	0.721045	0.92083
C19orf54	6.32644	0.00315295	-0.105171	-0.144308	-0.0692449	-0.000365801	0.09054	0.0128586	-0.13907	0.448781	0.131492	0.0494353	0.0216813	0.0561515	0.313768	0.784169	0.115129	0.572212
C19orf55	4.4154	-0.0042714	0.0132558	0.0332689	0.0171166	-0.000522948	-0.0386104	0.114833	-0.121843	0.382546	0.871741	0.693303	0.691279	0.0668563	0.749811	0.146151	0.401882	0.773636
C19orf57	3.83934	0.00971168	0.00780256	-0.204079	-0.0793728	-0.000561522	0.0668159	0.114147	-0.214739	0.0844421	0.932003	0.0375651	0.0833287	0.065891	0.602336	0.142773	0.141929	0.59694
C19orf6	9.49971	0.00239244	-0.0410931	-0.114911	-0.057113	-0.000336761	0.0827915	0.0829347	-0.129002	0.56522	0.552732	0.118339	0.057306	0.082829	0.366248	0.0885869	0.143848	0.598419
C19orf60	7.81218	0.00151716	-0.0113536	-0.0388471	-0.0680281	-0.000344442	-0.00814406	0.0942591	-0.0888357	0.790712	0.902634	0.685358	0.0606841	0.14072	0.945055	0.0988017	0.388565	0.76695
C19orf63	8.07505	-0.00416113	0.0111399	-0.0479278	-0.029459	4.28576e-05	-0.0754954	-0.0510576	-0.0295146	0.11914	0.801555	0.299591	0.182357	0.756737	0.229056	0.183236	0.679441	0.904805
C19orf66	7.05241	0.0074938	-0.0320792	-0.0716682	-0.0487376	-0.000272362	0.0696141	0.151869	-0.125882	0.0523082	0.605517	0.267886	0.0672831	0.108245	0.398036	0.00112792	0.107852	0.567582
C19orf69	3.09248	-0.00621761	-0.00588927	-0.0235229	0.0595714	-0.00125341	-0.0062035	-0.236451	-0.113968	0.454006	0.966282	0.872042	0.436995	0.0190645	0.975036	0.105441	0.661071	0.899144
C19orf70	7.95003	0.00453903	0.021875	-0.0576901	-0.0824827	-6.31384e-05	-0.0745978	-0.0966122	0.0104986	0.330277	0.775624	0.466356	0.0110641	0.740862	0.449504	0.0509201	0.906679	0.975542
C19orf71	3.86527	-0.00104833	0.197132	0.0257422	-0.0114238	-0.0012175	-0.169424	0.0806472	-0.174655	0.855942	0.0509043	0.797588	0.820656	0.00103738	0.246001	0.377058	0.318137	0.726408
C19orf73	4.54477	-0.0020157	0.208054	-0.0259731	-0.158608	0.000412221	-0.0238392	-0.158745	0.00665532	0.789903	0.115607	0.841776	0.00995537	0.272337	0.887793	0.125929	0.971526	0.993421
C19orf76	5.11603	0.012216	-0.0114421	-0.227643	-0.0676588	-0.000698942	-0.122631	-0.141356	0.113675	0.126196	0.929766	0.0941795	0.148383	0.0244493	0.44269	0.0456169	0.372237	0.75659
C19orf79	7.29467	0.00365355	-0.0180474	-0.0965916	-0.0620866	-4.62295e-05	0.0181	0.0316702	-0.0820285	0.272292	0.743171	0.0982803	0.0160154	0.765989	0.806047	0.432787	0.277059	0.704776
C19orf80	5.66792	0.0187398	-0.607048	0.472184	0.1305	-0.000660357	-0.734394	-1.22824	1.4897	0.395075	0.120555	0.229366	0.379069	0.485369	0.12236	1.0029e-05	0.00105612	0.272772
C1D	6.05882	-0.000617762	-0.0123084	-0.0421008	0.0415722	0.000160449	-0.0657322	0.000497565	0.128223	0.80563	0.771154	0.338099	0.0363935	0.180649	0.255453	0.987213	0.0342446	0.468779
C1GALT1	6.56371	-0.00734169	0.045243	0.232306	0.0643793	0.000298055	-0.127389	-0.27517	0.255336	0.259744	0.673004	0.0424912	0.0366314	0.104581	0.321506	2.53756e-06	0.00470222	0.330187
C1GALT1C1	6.66622	-0.00702905	0.0563223	-0.0379891	0.0233791	0.000236698	-0.0606231	-0.0129528	0.0599587	0.0209067	0.249533	0.442371	0.199317	0.0379965	0.322717	0.640935	0.256449	0.68852
C1orf101	3.40282	-0.000188839	0.141175	-0.0284294	-0.0122482	9.88002e-06	-0.0139478	-0.0704635	0.0284869	0.971467	0.123749	0.757117	0.778954	0.971787	0.910475	0.371151	0.841567	0.955603
C1orf106	3.14367	-0.0217228	0.130528	0.475428	0.0679574	-0.00219245	-0.0436828	-0.594121	0.308624	0.268895	0.686529	0.170657	0.656609	0.0839389	0.921846	0.0956381	0.574528	0.863192
C1orf109	5.90682	-0.00242031	0.020963	0.0484983	0.023059	-2.8958e-05	-0.0277767	-0.133614	0.161416	0.498904	0.732441	0.441844	0.443458	0.880456	0.743889	0.0191525	0.105671	0.566883
C1orf112	4.39842	-0.00125533	0.0565906	-0.0169792	0.0221263	0.000152151	0.0882136	0.0602339	-0.13398	0.707019	0.328126	0.770037	0.472304	0.430624	0.288606	0.289346	0.197554	0.643626
C1orf115	8.46954	0.00109264	-0.114627	0.0812512	-0.0275645	-0.000252899	0.0120286	-0.0867058	0.10919	0.780192	0.0863752	0.224231	0.214905	0.0865057	0.88016	0.0209411	0.0944494	0.557059
C1orf122	7.91986	0.00169082	-0.0111178	-0.104819	-0.0655259	-5.33241e-05	-0.0207684	-0.154702	0.130357	0.72547	0.887735	0.204167	0.038304	0.7845	0.833964	0.00403997	0.15058	0.604967
C1orf123	7.41745	0.00378131	-0.00828037	0.0194585	-0.0287498	-3.24376e-05	0.000782941	0.0102791	-0.0190387	0.0869885	0.816065	0.593473	0.0555703	0.726037	0.986408	0.660824	0.658916	0.898583
C1orf124	5.0935	-0.00182317	0.0420974	-0.00465032	0.0225015	0.000187356	0.0132841	-0.0959396	0.0217305	0.567547	0.432656	0.931683	0.349766	0.215938	0.849428	0.0233934	0.769093	0.935295
C1orf126	2.83025	-0.00903282	-0.00670187	0.351897	0.0977814	-0.0012518	-0.249517	-0.0523668	-0.240678	0.560733	0.979034	0.19134	0.448802	0.149767	0.496129	0.810154	0.577041	0.863887
C1orf127	3.06059	0.0028829	-0.106407	-0.371729	-0.0311142	0.000653097	0.168876	0.493289	-0.742828	0.806151	0.585823	0.0820132	0.789266	0.323291	0.575958	0.0115464	0.0585719	0.520017
C1orf131	5.33602	-0.000182196	0.0216568	0.041058	0.0186309	-0.000179896	-0.0626021	-0.0598665	0.108253	0.943049	0.617809	0.356311	0.378511	0.189895	0.303528	0.115784	0.119052	0.574562
C1orf133	4.6445	0.0100668	0.116219	-0.107356	-0.0240676	-0.000814505	-0.10125	0.248265	-0.059094	0.0977424	0.250346	0.307804	0.615312	0.0147791	0.487064	0.00402064	0.698377	0.911989
C1orf135	3.68087	0.000513206	-0.0561158	-0.0655084	-0.0964221	-0.000195618	-0.274217	-0.138094	0.126588	0.954508	0.714262	0.682502	0.246887	0.720704	0.254704	0.37799	0.677738	0.9043
C1orf140	2.02339	0.00115023	0.162426	0.10813	0.156	0.000501965	0.319513	-0.324766	-0.00358785	0.91583	0.405877	0.559774	0.148404	0.438111	0.208765	0.131714	0.991946	0.998513
C1orf144	7.84407	-0.00199982	-0.014974	0.0794137	0.0134534	8.26269e-05	-0.0516876	0.00158877	0.0448567	0.326572	0.658473	0.0289562	0.33192	0.345998	0.24706	0.943419	0.28583	0.70784
C1orf151-NBL1	5.73597	0.022772	-0.166535	0.612744	-0.142228	0.000720436	-0.482647	-0.324909	0.540452	0.174754	0.562718	0.0478324	0.234709	0.364089	0.238193	0.0891889	0.152531	0.607969
C1orf159	6.10437	0.00701291	0.0237064	-0.102867	-0.0631319	-0.000706523	0.014044	0.069967	-0.0931134	0.182751	0.783025	0.253567	0.080949	0.00510931	0.900464	0.22347	0.374212	0.756942
C1orf162	5.7092	0.00207515	-0.0843859	-0.356488	0.0319079	0.000585099	0.0200608	0.438983	-0.479345	0.894446	0.736168	0.187405	0.782721	0.370808	0.954135	0.0100942	0.163475	0.615733
C1orf168	3.74636	-0.00321914	1.39887	-0.599221	-0.203781	-0.00145133	-0.407674	-1.50039	1.38074	0.901696	0.00398417	0.210071	0.216999	0.228912	0.481799	6.09644e-05	0.0166671	0.419845
C1orf174	6.34417	0.00598806	-0.0465468	-0.073417	-0.000247727	-0.000294665	0.00917209	0.0368695	1.37539e-05	0.185448	0.532872	0.345443	0.993449	0.133354	0.924602	0.445702	0.999875	1
C1orf186	4.36736	0.00895426	0.019869	-0.0601315	-0.107942	0.000617129	0.206384	0.176838	-0.333688	0.235142	0.876683	0.645214	0.123745	0.164282	0.276653	0.175601	0.165024	0.616583
C1orf192	2.5224	-0.00567855	0.0093144	0.262089	0.0787442	0.000952437	0.154757	-0.311721	0.202643	0.586672	0.956553	0.150464	0.135574	0.00887675	0.455277	0.00160984	0.184819	0.633189
C1orf198	9.25308	-0.000121287	-0.17204	-0.0361845	-0.0818078	0.00032552	0.0545434	-0.266403	-0.100895	0.988571	0.234438	0.803083	0.122725	0.311029	0.754624	0.00271471	0.497989	0.829239
C1orf201	5.49186	-0.000302498	-0.0183198	0.117698	0.00188892	-0.000189672	-0.000569742	-0.000684589	-0.0691803	0.912656	0.692889	0.018737	0.924363	0.147407	0.992527	0.983706	0.264634	0.693602
C1orf204	5.70197	0.000291904	-0.0859323	-0.206499	-0.12312	-0.000247593	0.0660485	0.0420895	-0.116626	0.979356	0.634605	0.283429	0.0351667	0.494475	0.768918	0.612894	0.456291	0.805562
C1orf21	7.32428	-0.00102565	-0.110397	-0.00424225	0.0282098	-0.000113656	0.00835858	-0.0263109	-0.036305	0.774023	0.0759488	0.945979	0.401317	0.596136	0.925823	0.672868	0.750176	0.928756
C1orf210	1.81546	0.0240427	-0.452895	0.255284	0.0195632	0.000430753	0.40894	-0.107975	-0.299838	0.056348	0.0341108	0.216174	0.863869	0.571349	0.157064	0.632778	0.443561	0.797754
C1orf212	6.77283	0.000489222	-0.00124509	0.0629843	0.00774229	-0.000235853	-0.00963172	-0.0311817	0.0156758	0.863547	0.979472	0.208331	0.725265	0.104382	0.882576	0.410484	0.819523	0.949457
C1orf213	7.07884	-0.00781132	-0.0457858	-0.0268253	-0.0899786	-0.000134749	0.245918	-0.00634127	-0.175272	0.263568	0.680311	0.817383	0.02567	0.602507	0.0866857	0.919924	0.126394	0.584998
C1orf216	6.48937	-0.00312782	0.0298372	0.00717433	0.00873365	-0.000157286	-0.0528651	-0.0645178	0.0414254	0.20015	0.459759	0.860381	0.529909	0.0794242	0.292243	0.00581694	0.305083	0.72033
C1orf220	5.1238	-0.0265511	0.00821844	0.0156507	-0.167155	-0.000602961	0.0545698	0.0153109	-0.371622	0.0384776	0.967661	0.943322	0.0606294	0.301244	0.847138	0.915131	0.186205	0.634392
C1orf226	5.26655	0.00882945	-0.301585	0.00930084	0.0287666	-0.000185476	0.0389572	-0.289145	0.186123	0.418284	0.102009	0.960138	0.544984	0.523068	0.852217	0.000290812	0.125062	0.583691
C1orf228	5.0764	-0.00472204	-0.175962	-0.223766	-0.0950118	-0.000199179	-0.0537189	0.100357	-0.401003	0.690826	0.384367	0.281325	0.261516	0.70655	0.835719	0.422175	0.122388	0.580227
C1orf229	5.44417	0.00267053	0.262315	0.0549155	-0.0881933	-0.00125424	-0.130428	-0.0509548	-0.223559	0.696548	0.0314274	0.646765	0.157622	0.00606969	0.456766	0.674352	0.329641	0.732222
C1orf233	5.17725	-0.00995234	-0.0113489	-0.0629246	-0.0382381	0.000437324	-0.444286	-0.473944	0.253519	0.312278	0.94537	0.710961	0.622571	0.359409	0.055635	0.00097398	0.343395	0.739906
C1orf27	6.57912	-0.000497422	0.0214443	-0.0160893	-0.000485211	0.000301278	0.0480492	-0.0658781	0.0199266	0.856901	0.640018	0.731222	0.976244	0.00609935	0.401494	0.0147129	0.669604	0.901916
C1orf31	5.96931	0.00145343	-0.0605374	0.0205341	0.00301874	3.12127e-06	-0.04599	-0.0859246	0.143708	0.765407	0.449455	0.797928	0.909397	0.984607	0.634328	0.0414644	0.0636461	0.524539
C1orf35	6.19656	0.00794109	-0.00632505	-0.0260692	-0.0545708	-0.00018166	0.0806912	0.159992	-0.202888	0.0979398	0.932975	0.735463	0.0232726	0.221444	0.383249	9.55166e-05	0.00362023	0.309261
C1orf38	6.60038	-0.00832192	-0.263752	-0.194413	0.0286276	0.000939294	0.105711	0.402303	-0.320131	0.522193	0.212087	0.384748	0.773774	0.108865	0.720158	0.0112046	0.28454	0.707621
C1orf43	8.40175	-0.000881436	-0.0450775	0.0285923	-0.00914494	0.000113726	0.0418564	0.0412596	0.00113905	0.672068	0.206215	0.430851	0.577635	0.283681	0.388025	0.154401	0.9824	0.996567
C1orf50	5.70743	0.00286453	-0.00710473	0.0475116	-0.0648152	3.66326e-05	0.118008	-0.0423724	-0.0689208	0.266066	0.870632	0.289071	0.00674457	0.808731	0.0661823	0.338354	0.378528	0.760275
C1orf51	6.10103	-0.0134958	-0.207969	-0.216687	-0.025332	-0.000528197	0.313937	0.219642	-0.227142	0.179369	0.200651	0.195352	0.637792	0.14893	0.121569	0.0182132	0.139019	0.595146
C1orf52	6.35301	0.00150878	0.0258922	-0.0562858	0.00118845	-0.000123894	-0.013406	-0.0691399	0.0472238	0.517157	0.513686	0.174321	0.952318	0.334417	0.809739	0.0582344	0.468303	0.812147
C1orf53	4.87564	-0.00801961	-0.136019	-0.0661029	-0.0753981	0.000534417	0.0882553	-0.0111688	-0.0473146	0.28503	0.259104	0.594857	0.138696	0.0951846	0.572005	0.890115	0.752445	0.928756
C1orf54	6.48887	-0.00677064	-0.189836	-5.70938e-05	-0.0412534	8.92599e-06	0.00569595	-0.12762	0.0337305	0.324998	0.0883085	0.999588	0.303652	0.97227	0.966418	0.0517189	0.772481	0.936035
C1orf55	5.93574	-0.000833685	-0.00244315	-0.00383922	0.0514791	0.000287811	-0.0615753	0.0237433	0.0727955	0.786988	0.962767	0.943095	0.0552985	0.0804319	0.407043	0.592512	0.382708	0.762474
C1orf56	4.77249	-0.00091827	-0.0106409	0.238169	0.0256228	0.000620118	-0.00543843	0.0464269	0.00423397	0.879312	0.916859	0.0300913	0.573051	0.0329417	0.968517	0.536484	0.975675	0.994362
C1orf63	7.44883	0.00715395	0.0950383	-0.0865577	-0.0194762	-0.00044936	0.0309309	-0.0839961	0.0371994	0.136525	0.239812	0.298083	0.613043	0.0804068	0.776876	0.219289	0.759058	0.931419
C1orf74	3.75997	-0.00661289	0.159033	-0.00709613	0.0156151	-0.000353592	-0.199566	-0.111981	0.229921	0.277376	0.130196	0.946916	0.751127	0.275162	0.179255	0.208376	0.164692	0.616349
C1orf85	7.19793	-0.00254643	-0.0254552	-0.0402058	-0.0155211	0.000210163	-0.00753707	0.00803024	-0.125269	0.619019	0.761171	0.641639	0.570522	0.217444	0.941913	0.844969	0.120684	0.57731
C1orf86	7.39664	0.00349983	0.021874	-0.0761924	-0.0901132	0.00012495	0.073777	0.0387254	-0.0513027	0.50446	0.800326	0.390054	0.0153097	0.580619	0.504909	0.502723	0.621848	0.885851
C1orf88	3.54989	-0.0082624	0.296178	0.0221111	-0.0618856	0.000217351	0.215233	-0.0132208	-0.300115	0.283632	0.0292141	0.86432	0.26037	0.527019	0.196045	0.887243	0.0850541	0.547114
C1orf9	6.18835	-0.00110503	0.0787761	-0.0289302	0.0413198	0.000226348	-0.0513359	-0.040385	0.078495	0.651522	0.0673031	0.498712	0.0455703	0.0739086	0.371592	0.235581	0.217	0.658171
C1orf95	4.94165	-0.00469664	0.214035	0.0222391	-0.0162268	0.000378091	-0.195471	0.0496885	-0.293493	0.630332	0.199474	0.893176	0.832722	0.411057	0.386195	0.674574	0.243211	0.677125
C1orf96	5.26338	-0.00447345	0.0687621	-0.189165	0.0794931	0.000257344	-0.0643391	0.115153	-0.204946	0.542777	0.576371	0.14729	0.220517	0.493314	0.71325	0.261803	0.317085	0.725917
C1QA	9.12007	-0.00778131	-0.0822457	-0.126924	-0.0722988	0.000998464	0.0288411	0.248797	-0.305667	0.502449	0.655099	0.518664	0.309676	0.024337	0.90547	0.0236367	0.149498	0.603837
C1QB	8.40558	-0.00928297	-0.150527	-0.116608	-0.0290406	0.0013149	-0.0558178	0.379846	-0.365482	0.535721	0.528771	0.646521	0.765541	0.0227968	0.862589	0.00918898	0.209984	0.653426
C1QBP	7.06136	-0.000152226	-0.0484907	0.0313677	0.0143182	9.68972e-05	-0.0479054	-0.0390408	0.140035	0.958573	0.328169	0.527826	0.371844	0.328124	0.424912	0.116354	0.00441664	0.327033
C1QC	8.57857	-0.0120981	-0.117326	-0.112847	-0.0341201	0.00158774	0.0286623	0.440749	-0.391247	0.356605	0.5785	0.615971	0.704159	0.00414487	0.92123	0.00217698	0.153007	0.607969
C1QL3	3.10069	0.0115408	-0.571818	-0.356043	0.00913053	0.000826581	-0.112601	-0.126027	0.141014	0.560722	0.0859963	0.281505	0.92363	0.170512	0.771803	0.345538	0.585486	0.86738
C1QTNF1	9.22885	-0.00579466	0.082518	0.0314705	-0.0536989	0.000284275	-0.116572	0.0599294	0.00735088	0.177686	0.253668	0.665893	0.0991982	0.160801	0.233755	0.260691	0.941328	0.986024
C1QTNF2	4.58961	-0.00469263	0.163133	0.0288844	-0.0444506	0.000231693	-0.0219533	-0.171545	0.0404787	0.53626	0.20087	0.820632	0.388057	0.482768	0.891775	0.0523904	0.797349	0.944051
C1QTNF3	4.64181	-0.00991941	0.270804	-0.157555	0.121819	-0.000944903	0.113587	-0.098897	0.107277	0.284598	0.0869144	0.322901	0.0658036	0.0352179	0.564718	0.370808	0.572133	0.862458
C1QTNF3-AMACR	0.531987	-0.00356459	0.121339	0.178721	0.132633	0.00129626	1.03002	0.920542	-1.15693	0.882918	0.770004	0.663868	0.563932	0.350111	0.0969025	0.0474128	0.109544	0.569626
C1QTNF4	4.53962	0.0238243	-0.500815	0.0908453	-0.109418	-0.00016941	0.118361	0.327739	-0.167623	0.0245803	0.00451489	0.592027	0.154235	0.740859	0.602452	0.0168411	0.468389	0.812147
C1QTNF5	7.18585	0.00796361	0.0726604	0.126942	-0.0653652	-0.00110518	-0.140841	0.0304891	-0.157967	0.388689	0.643478	0.421942	0.368809	0.0319977	0.51576	0.806928	0.505992	0.831965
C1QTNF6	6.50348	-0.00442514	0.0089307	-0.130039	-0.0422925	-9.36843e-05	0.142169	0.0165919	-0.226262	0.412821	0.922481	0.179351	0.411048	0.776646	0.296765	0.86498	0.206997	0.651652
C1QTNF7	6.74583	0.00467082	0.0297905	-0.0799383	-0.133237	0.000334818	0.234184	-0.253518	0.324088	0.744733	0.898235	0.748331	0.0735062	0.521854	0.430992	0.0503729	0.127012	0.585057
C1QTNF9	5.59057	-0.0154509	-0.170324	0.52947	0.0101042	0.000249806	-0.365152	-0.309345	0.221008	0.206649	0.409088	0.017326	0.897637	0.608655	0.175364	0.0185301	0.375739	0.757741
C1QTNF9B	7.76767	-0.000482498	-0.207272	-0.521179	-0.527474	-0.000406642	0.385539	-0.767131	-0.481938	0.986293	0.698927	0.324092	0.0126241	0.718504	0.544655	0.00631486	0.364257	0.75231
C1QTNF9B-AS1	2.23796	0.0117869	0.0328894	0.0299686	0.0291141	-0.000410666	0.401364	-0.250389	-0.0349212	0.444181	0.898167	0.907744	0.830096	0.659714	0.248355	0.374706	0.93835	0.98523
C1R	8.72113	0.00212467	0.145886	0.0231461	0.0174972	-6.32298e-05	-0.0270495	-0.0263485	-0.0445024	0.787444	0.25801	0.858258	0.590856	0.765506	0.85685	0.592043	0.624582	0.88674
C1RL	7.32816	-0.0035527	0.0704751	-0.0752456	-0.00940462	4.94521e-05	0.130945	0.0368786	-0.0771726	0.368251	0.279761	0.259769	0.661929	0.718844	0.106768	0.280854	0.210718	0.653582
C1S	9.43636	0.0009553	0.117333	-0.0182927	0.00715273	0.000194141	-0.0282538	0.00104258	-0.0996042	0.870878	0.225997	0.850444	0.793692	0.262792	0.804133	0.979561	0.206067	0.651168
C2	6.80312	-0.00243709	-0.140999	-0.11756	-0.00457981	0.00111382	-0.0428679	0.332508	-0.371005	0.856744	0.517668	0.60478	0.959203	0.0402895	0.882241	0.0158623	0.176893	0.627472
C20orf11	6.87074	0.000157788	0.0239993	0.0335493	-0.000679637	-6.54632e-05	-0.0330511	0.0676273	-0.0505069	0.934089	0.454912	0.311546	0.957918	0.427943	0.432189	0.00308227	0.200679	0.647001
C20orf111	7.04838	-0.00206055	-0.0170603	-0.0233923	-0.0114448	-5.04961e-05	-0.0266598	-0.0274416	0.01316	0.463749	0.718041	0.629448	0.573022	0.696416	0.669288	0.414623	0.831907	0.953019
C20orf112	6.6229	0.00766977	0.0458881	0.102455	-0.0425373	-0.000498023	-0.0140022	0.0838218	-0.0847364	0.0272235	0.421674	0.0830803	0.150896	0.0156714	0.866756	0.133738	0.399282	0.772449
C20orf118	4.13524	-0.00334855	-0.144296	-0.301003	0.060723	-0.000165105	0.154403	0.163145	-0.0893767	0.789462	0.487444	0.184936	0.571938	0.802198	0.607794	0.364165	0.78611	0.940154
C20orf132	4.93301	0.00504105	-0.0116516	-0.163459	-0.0629797	-0.000162232	0.280459	0.0902802	-0.144516	0.376906	0.902413	0.1073	0.166107	0.583987	0.0376854	0.267376	0.305705	0.721122
C20orf160	7.17771	0.0101052	0.0424866	-0.0504076	-0.0791667	-0.000640782	0.0183845	-0.0392011	0.00139791	0.0551173	0.618686	0.564584	0.0393253	0.0141505	0.870401	0.529772	0.990114	0.998506
C20orf194	7.52998	-0.00281278	0.0163242	-0.0750435	0.0148606	-3.88824e-05	-0.0386054	-0.0233881	-0.00689293	0.392439	0.761255	0.182403	0.370241	0.704886	0.556935	0.349204	0.882123	0.969
C20orf196	4.12604	0.00455883	0.0672005	-0.0352235	-0.0157046	6.24479e-06	-0.189381	-0.0660512	0.214466	0.345701	0.413659	0.67561	0.649172	0.977371	0.09061	0.24611	0.050848	0.504908
C20orf197	3.3351	-0.00284784	-0.147507	-0.0643687	0.0631074	-0.0011219	-0.0411224	0.0198542	0.103814	0.719944	0.266339	0.641627	0.294674	0.00884896	0.818783	0.844414	0.566175	0.859786
C20orf20	5.82998	0.00378694	-0.00376121	-0.0419177	-0.0210232	-0.000303237	-0.0271457	0.072592	-0.04083	0.198259	0.938997	0.411597	0.39285	0.063727	0.699728	0.0987856	0.608393	0.878048
C20orf202	2.56896	0.00331298	-0.0467691	0.0841672	0.0494105	-0.000183647	-0.0100376	-0.263187	0.267887	0.54665	0.620038	0.379561	0.334609	0.587017	0.941225	0.0135716	0.136148	0.592844
C20orf203	3.5292	-0.00259278	-0.0136966	-0.133515	-0.0304655	-0.000800092	0.350168	0.218365	-0.563591	0.775761	0.930291	0.423711	0.687794	0.125275	0.11624	0.111506	0.0243597	0.449893
C20orf24	7.80319	-0.00339919	-0.0197287	0.0737587	-0.00235475	-0.000189023	-0.0827422	-0.208738	0.189286	0.544985	0.83281	0.436496	0.938841	0.326703	0.468049	0.000212848	0.040029	0.481796
C20orf26	1.89699	-0.0106898	-0.0161952	-0.0700676	0.190852	-7.45811e-05	-0.460962	-0.184548	0.112492	0.481297	0.950128	0.792573	0.215969	0.930359	0.250864	0.468731	0.834149	0.953019
C20orf27	7.38987	0.00387164	-0.0238402	0.0397669	-0.0171681	-0.000170491	-0.0529662	0.0266589	0.0335388	0.297898	0.70415	0.537897	0.582899	0.405742	0.556235	0.631757	0.743297	0.926626
C20orf29	5.7635	-0.000530908	-0.0350488	0.0557236	0.00616182	0.000114788	-0.0686594	-0.182138	0.167331	0.902129	0.634589	0.460996	0.846306	0.566609	0.477262	0.00200785	0.0945396	0.557059
C20orf3	8.73971	-0.00432498	0.0206534	0.0702523	-0.0109126	0.000224521	-0.0107575	-0.00763944	0.00519918	0.242021	0.73191	0.263077	0.559905	0.0621722	0.883868	0.787551	0.922072	0.980188
C20orf30	8.50298	-0.00463174	-0.0143999	0.0666179	0.0115853	0.000402779	-0.041556	-0.0655061	0.169819	0.213223	0.811017	0.28599	0.62217	0.00988915	0.590921	0.0923494	0.0214254	0.444071
C20orf4	7.16856	-5.90398e-05	-0.0146478	0.00230939	-0.0122342	-0.000112184	-0.0634749	-0.0666225	0.094265	0.971548	0.604699	0.936478	0.397943	0.235662	0.125099	0.0158431	0.0576254	0.518247
C20orf43	7.74794	0.000188658	-0.023133	0.0460978	-0.00708181	2.96046e-05	-0.0180604	0.00505781	0.0277939	0.885486	0.302738	0.0504666	0.522421	0.677751	0.567864	0.798637	0.445377	0.799456
C20orf54	2.98329	0.0119089	-0.252054	0.132951	0.0426163	-0.000562314	0.0601747	-0.210211	0.15498	0.353261	0.258411	0.549147	0.542779	0.197597	0.818337	0.0648919	0.41941	0.785416
C20orf7	6.35097	-0.00418851	-0.0963084	-0.0665302	-0.0378161	0.000200533	0.271521	-0.0961968	0.00672351	0.336741	0.192003	0.379029	0.241631	0.33788	0.00749207	0.0943922	0.944297	0.987032
C20orf72	5.59973	0.00517874	-0.0471669	0.0227561	-0.0129538	3.18902e-05	0.0504436	0.0809678	-0.122403	0.234492	0.509328	0.757156	0.620841	0.847507	0.58172	0.0566411	0.117398	0.574293
C20orf94	2.38815	-0.0200107	0.00659492	0.0746868	0.112453	0.000336091	-0.0593361	-0.238212	-0.0744788	0.00775298	0.956944	0.548633	0.1029	0.407891	0.729161	0.0602831	0.749428	0.928756
C20orf96	5.57826	0.00633203	-0.0504002	-0.0595159	-0.0726867	-0.00036501	0.151148	0.095507	-0.225034	0.139759	0.471004	0.41054	0.0241942	0.0777145	0.113394	0.0723536	0.0228508	0.446035
C21orf119	5.21269	-0.00237097	0.117039	0.0147265	-0.0543977	9.42013e-06	-0.00954219	-0.120137	-0.13009	0.634796	0.170322	0.864037	0.176255	0.970499	0.932533	0.0916906	0.319586	0.726739
C21orf15	5.7958	0.0261263	-1.01579	-0.381314	-0.295253	-0.00140177	0.840245	-0.365446	-0.181608	0.213627	0.0071281	0.292128	0.0416586	0.155047	0.0544366	0.134187	0.636396	0.889362
C21orf2	7.56365	-7.91233e-05	-0.126283	-0.0481675	-0.0754848	-0.000466427	-0.0742906	0.0410918	-0.0592809	0.987372	0.130438	0.571483	0.0255136	0.0351032	0.488904	0.417799	0.540266	0.847822
C21orf33	8.43532	0.000538047	-0.0555086	0.0210364	-0.0490262	-8.24466e-05	-0.0123431	-0.054187	0.0594179	0.846131	0.238364	0.663227	0.0233348	0.541642	0.844213	0.132599	0.359046	0.749796
C21orf49	1.95209	-0.00689462	-0.0566576	0.222275	0.149063	0.000590911	-0.333292	-0.140422	0.521479	0.615782	0.81149	0.35483	0.224106	0.410676	0.340531	0.506328	0.199295	0.646707
C21orf56	4.13526	0.0195561	0.777856	0.0452875	-0.0392632	-0.000550488	0.0107238	0.0290307	-0.163401	0.198205	0.00458179	0.86188	0.488646	0.134122	0.972208	0.731564	0.295411	0.713851
C21orf58	5.37696	-0.00395859	0.0485533	-0.183467	-0.0630298	-0.000260942	0.185141	0.0599889	-0.22907	0.414347	0.549218	0.0365745	0.124975	0.320976	0.10708	0.408802	0.0854505	0.547764
C21orf59	6.7808	0.00073063	0.00650055	0.0335526	-0.0375247	4.95437e-05	-0.0254885	-0.0471169	0.0245087	0.827662	0.906673	0.551801	0.0347396	0.631173	0.703709	0.0698723	0.602168	0.87492
C21orf62	5.94197	-0.00234051	0.0181726	0.182065	-0.0162761	-0.000770797	0.0262323	-0.0403332	-0.109504	0.589219	0.802492	0.0210692	0.603563	0.00125397	0.786084	0.467482	0.273684	0.701855
C21orf63	6.28343	0.00514776	-0.156406	-0.115659	-0.0102231	-0.000420059	0.0513117	0.0481993	-0.00535505	0.245629	0.0398112	0.138044	0.77659	0.0787682	0.618338	0.435345	0.961756	0.990586
C21orf67	4.31556	-0.00594237	0.0519926	0.0673119	0.00990424	-0.000725305	-0.338082	-0.240917	0.112201	0.427906	0.668416	0.597423	0.808815	0.00931634	0.0356934	0.000619909	0.35566	0.74716
C21orf7	5.16572	-0.000682308	-0.0913751	0.0357422	0.00816366	-0.00113516	0.0814609	-0.057198	0.110569	0.94056	0.559201	0.826624	0.913683	0.039563	0.713247	0.682223	0.646552	0.894243
C21orf91	5.11798	-0.00244315	0.150142	0.0774748	0.081714	0.000705355	-0.155176	-0.0556926	0.1483	0.631581	0.0962093	0.393294	0.0495643	0.00570707	0.199614	0.390293	0.237344	0.671758
C22orf13	7.68809	-0.00334472	0.0050575	0.107796	0.00820153	6.42934e-05	0.00123337	0.0503612	-0.000274653	0.174043	0.90003	0.0138878	0.608968	0.528292	0.981118	0.0631191	0.995444	0.999276
C22orf23	4.51595	-0.00661601	0.0464259	0.0676573	0.0580238	-0.000544221	0.0430056	-0.0631484	-0.0347494	0.125428	0.525787	0.368537	0.0761992	0.0123955	0.653596	0.24528	0.718327	0.9205
C22orf25	7.10759	-0.0022869	0.0157363	-0.00510515	-0.0355031	-7.17444e-05	-0.0165873	0.0362541	-0.103867	0.435431	0.749171	0.919491	0.125758	0.623117	0.805663	0.355103	0.16145	0.614627
C22orf26	3.00923	-0.00881514	-0.067743	0.137197	0.0519989	0.000201375	-0.164856	0.0626241	-0.0576819	0.11778	0.473378	0.158086	0.311914	0.524423	0.249543	0.495856	0.745151	0.927374
C22orf28	7.26183	-0.00211416	0.00331914	0.0687289	0.00569253	-4.25135e-05	0.0360162	0.00241742	-0.00903543	0.290217	0.921617	0.0531293	0.734042	0.696372	0.450132	0.937	0.869664	0.965004
C22orf29	5.95403	0.00195858	0.0216942	0.0514084	-0.0117954	-0.000262968	0.047543	0.0547251	-0.0855888	0.613895	0.741636	0.44587	0.690681	0.178005	0.593803	0.291016	0.362488	0.751513
C22orf32	6.94346	-0.00146178	-0.00650613	-0.0166649	-0.0193314	6.1491e-05	-0.0426803	0.076785	0.00557601	0.712626	0.919046	0.799913	0.358971	0.637732	0.591432	0.0226499	0.924975	0.981185
C22orf34	3.42736	0.0196573	0.61915	0.300274	-0.088332	-9.08373e-05	-0.736529	-0.0353564	0.18058	0.152754	0.00909501	0.198939	0.174736	0.824063	0.0159782	0.678559	0.361419	0.750909
C22orf39	7.17065	-0.000559408	-0.0259928	0.0111439	-0.014388	0.000124726	0.0279649	-0.0105054	0.0264996	0.85488	0.612872	0.832245	0.513824	0.380373	0.678392	0.775813	0.69279	0.909632
C22orf40	5.94269	0.00287208	-0.0179823	-0.0400397	-0.0510079	-0.000158663	0.027481	0.0451836	-0.0732755	0.429255	0.765926	0.522587	0.0793291	0.391693	0.740584	0.357792	0.414791	0.783395
C22orf43	2.29318	0.0059912	-0.135619	0.367999	0.00355451	-0.00104111	-0.240966	0.16212	-0.395309	0.615468	0.494104	0.0893757	0.968806	0.0969844	0.401991	0.278827	0.198349	0.645087
C22orf46	6.68104	-0.00138576	-0.0269299	0.10511	-0.0454607	5.05935e-05	-0.0117211	-0.0346002	-0.0402912	0.668502	0.61525	0.0655296	0.0244175	0.682655	0.862083	0.267688	0.480567	0.818036
C2CD2	8.90758	-0.00201483	-0.0928732	-0.0376676	-0.035877	0.000274193	0.112524	0.154469	-0.175044	0.775311	0.420755	0.749096	0.379081	0.297998	0.434788	0.0254886	0.150024	0.604351
C2CD2L	6.15546	5.69473e-05	0.0375706	-0.0432092	-0.0176161	-0.000258775	0.0372896	0.0210493	-0.117206	0.9912	0.663521	0.628241	0.66136	0.319322	0.750366	0.757918	0.354347	0.746751
C2CD3	4.8437	-0.0045191	0.045671	-0.0656964	0.0798788	0.000356807	-0.111771	0.000433886	0.0353145	0.419116	0.620809	0.486237	0.0393883	0.117164	0.347325	0.993783	0.746008	0.927737
C2CD4B	4.36103	0.00393951	-0.147751	0.28695	0.0178571	-0.000788748	-0.362013	-0.154115	0.382951	0.760207	0.48764	0.200564	0.852244	0.223747	0.2251	0.352432	0.215639	0.656911
C2CD4C	6.7012	0.00313204	-0.23947	-0.220196	-0.06613	-0.00108948	0.359225	0.0396792	-0.00414726	0.796048	0.228564	0.286127	0.390608	0.0445888	0.154794	0.746275	0.983866	0.99698
C2CD4D	2.86488	-0.0273868	0.20662	0.166564	0.104639	-0.000875354	-0.106797	0.00651013	0.104406	0.042854	0.350411	0.459099	0.356222	0.244451	0.736153	0.975875	0.784428	0.939337
C2orf15	2.67486	-0.000148959	0.0531369	0.127789	0.0981344	-0.000772725	-0.123172	-0.200594	0.124106	0.985997	0.715284	0.391896	0.213931	0.137056	0.558974	0.180395	0.643016	0.892832
C2orf16	3.73777	-0.00874357	-0.0810938	0.0731052	0.0126542	0.000491235	-0.102713	-0.29414	0.193151	0.0935926	0.355496	0.414613	0.747099	0.0509966	0.375066	0.000146824	0.129614	0.585543
C2orf18	7.12791	-0.00107907	0.00992523	0.0318821	-0.0212119	9.89722e-05	-0.0456328	0.110091	-0.0657788	0.727215	0.848313	0.547628	0.316928	0.456873	0.503105	0.00309312	0.306982	0.722081
C2orf27A	3.40246	0.00227876	-0.0939568	0.0415799	0.0155632	-1.47814e-05	0.235697	-0.155217	-0.0245131	0.826071	0.586206	0.81155	0.819315	0.973525	0.277455	0.185787	0.901982	0.973877
C2orf28	8.19892	-0.00176016	0.0357628	0.025938	-0.0257248	9.35466e-05	0.0257507	0.0609952	-0.0563715	0.444007	0.354517	0.513215	0.142654	0.399352	0.621306	0.0453246	0.300841	0.717881
C2orf29	7.06883	-0.000660923	0.0089281	-0.0452864	-0.00443217	-0.00011221	-0.0339298	-0.0775382	0.102216	0.711263	0.765571	0.149938	0.723988	0.16511	0.388436	0.00080008	0.0110828	0.395567
C2orf40	7.51371	-0.0070616	-0.0974026	0.0262073	-0.0930874	-4.68544e-05	-0.112948	-0.0317955	0.0660041	0.471975	0.548251	0.876873	0.0609464	0.872577	0.573176	0.646641	0.617709	0.883695
C2orf42	5.38661	-0.00169499	0.0320531	0.0323829	-0.00393217	-0.000309412	-0.0939338	-0.0702061	0.13167	0.502338	0.455032	0.460345	0.848506	0.0277071	0.123527	0.0638415	0.057482	0.518247
C2orf43	5.92415	-0.0034376	-0.0273946	0.00708081	0.00821532	0.000113954	0.0532981	-0.122645	0.120042	0.461059	0.720482	0.927738	0.76158	0.511116	0.573982	0.00902277	0.135161	0.592561
C2orf44	5.4221	-0.00198607	0.102914	0.054962	-0.00575153	-1.33597e-05	0.00430797	-0.0566528	0.0734643	0.536296	0.0702183	0.33117	0.842283	0.943723	0.957338	0.315243	0.463751	0.81033
C2orf47	5.44424	0.00177139	-0.00294123	0.0466693	0.0334181	0.00027689	-0.0244962	-0.0334265	0.186661	0.454281	0.942118	0.260328	0.120154	0.0450044	0.677016	0.394975	0.0118874	0.401867
C2orf49	4.58273	-0.00699586	0.0447055	0.0712767	0.0903024	0.000160006	-0.00450692	-0.147134	0.144794	0.0765219	0.492132	0.285734	0.0039507	0.376788	0.957576	0.00512097	0.108931	0.569568
C2orf55	4.69047	0.0169739	-0.142805	0.155869	0.0255759	-0.000477119	0.0466778	-0.101888	0.344783	0.0308333	0.253442	0.214914	0.626634	0.176569	0.771636	0.250953	0.0319877	0.46726
C2orf56	5.70035	0.00291076	0.0398398	-0.0357763	-0.00975617	7.0841e-06	0.140041	0.0974899	-0.0890706	0.284772	0.383496	0.44489	0.64848	0.958909	0.0309765	0.0141584	0.190781	0.636937
C2orf63	5.72092	-0.00880474	0.336818	-0.522393	-0.0926151	-0.000521381	-0.0942982	0.0191893	-0.124885	0.488846	0.139834	0.0360579	0.176668	0.223249	0.729859	0.848132	0.512342	0.8346
C2orf65	5.26844	-0.00206253	0.0400432	-0.209341	-0.0657141	0.000152707	0.149691	0.0847932	-0.218544	0.651289	0.602768	0.0132728	0.107146	0.549857	0.178362	0.242716	0.104739	0.56677
C2orf66	1.73344	-0.00617247	0.217487	-0.254922	0.180685	-0.00100622	-0.0449916	0.0126046	0.403215	0.544758	0.213243	0.162363	0.0575239	0.0881161	0.857455	0.937938	0.165779	0.618218
C2orf68	6.87862	0.00284886	-0.00810187	-0.0582826	-0.0119247	-0.000373417	0.0998904	0.0888032	-0.162411	0.198879	0.825717	0.134943	0.490827	0.00226284	0.0554858	0.0052488	0.00499332	0.337653
C2orf69	6.00366	-0.00371761	0.0291898	-0.0355878	0.0661464	0.000473251	-0.0278491	-0.0512093	0.112977	0.224765	0.567859	0.49631	0.00282403	0.00057711	0.668563	0.108624	0.0622495	0.52219
C2orf74	6.52041	0.00168353	-0.0714554	-0.0903023	-0.0496766	5.13093e-05	0.0250224	0.000650964	0.0070467	0.825753	0.584903	0.502036	0.0175973	0.670689	0.870258	0.982459	0.897071	0.972831
C2orf76	5.10684	-0.00282634	0.0506247	0.0134229	-0.00322122	5.12563e-06	-0.0851597	-0.0923537	0.0878931	0.287386	0.264558	0.770218	0.885582	0.971434	0.184157	0.0273873	0.24114	0.675343
C2orf81	4.66423	0.00203301	-0.0789654	-0.0871642	-0.0907516	0.000396753	0.214426	0.0530278	-0.315586	0.693871	0.372405	0.339739	0.0636954	0.200142	0.0983929	0.55348	0.0604037	0.520041
C2orf82	1.81629	0.0225327	0.10377	-0.180762	-0.0449758	-0.00100895	0.578087	0.167539	-0.548029	0.0430426	0.565983	0.334197	0.659794	0.15163	0.0290866	0.407825	0.106545	0.567373
C2orf84	3.55253	0.0233102	-0.424396	0.107184	0.0412045	-0.000498024	0.0263891	0.047322	-0.180714	0.109988	0.0824429	0.648366	0.513377	0.21185	0.922592	0.570552	0.257944	0.689626
C2orf88	4.6826	-0.00548734	0.148187	0.052112	0.0850502	-0.000205998	-0.133401	-0.177344	0.448847	0.398738	0.188972	0.639544	0.101712	0.525807	0.374023	0.0570655	0.00851494	0.378832
C2orf89	3.75898	-0.00151968	0.131989	0.140412	0.113141	-0.000198902	0.0676709	0.197091	0.0243477	0.866165	0.385628	0.352693	0.0559243	0.576722	0.717572	0.0353682	0.877172	0.967216
C2orf91	4.04138	-0.0149097	0.12928	0.149084	-0.0388762	-0.00077355	0.238586	0.10054	-0.730989	0.207637	0.526559	0.47538	0.663592	0.202998	0.378285	0.520947	0.0181747	0.424394
C3	9.39274	0.00160143	0.065443	0.105354	0.0167681	8.26387e-06	0.175159	-0.0374455	-0.0772672	0.861134	0.66104	0.492422	0.758211	0.982145	0.352129	0.689168	0.637568	0.889967
C3AR1	5.78987	-0.00745398	-0.165339	-0.130468	0.104163	0.000815829	-0.117982	0.25351	-0.210569	0.539489	0.401986	0.527245	0.271779	0.125986	0.666076	0.0675648	0.456037	0.805562
C3orf14	3.94361	-0.00666659	-0.0164665	0.149639	0.106112	-0.000135648	-0.151002	-0.113861	0.256381	0.347753	0.889389	0.214387	0.0614995	0.693234	0.344558	0.227471	0.139575	0.595589
C3orf15	2.34788	0.0193	0.082278	0.143798	0.134084	-0.000892342	-0.198175	0.0778387	0.0700405	0.0263817	0.549485	0.31451	0.0249552	0.0168275	0.285072	0.363829	0.669768	0.901932
C3orf17	6.79697	-0.00315776	0.0293697	-0.0252099	0.0279473	-2.72636e-05	0.0246162	0.046101	-0.0260163	0.0962739	0.350936	0.434428	0.0553501	0.756275	0.557293	0.0567849	0.545706	0.850755
C3orf18	5.95176	0.00127504	0.0212895	0.0456396	-0.0270651	-0.000281779	-0.0173628	0.126535	-0.186396	0.676517	0.678624	0.388475	0.281704	0.0912476	0.811273	0.00673804	0.0294953	0.46597
C3orf19	6.08565	0.00168767	0.0472901	0.0270049	-0.0137385	-0.000110996	0.0548978	0.0287133	-0.0821844	0.474834	0.240295	0.510307	0.46241	0.360994	0.317451	0.381394	0.172133	0.624031
C3orf23	6.08867	-0.00210617	-0.0327846	0.0267811	0.0409639	0.000394154	0.0029779	-0.055757	0.110985	0.468696	0.497633	0.591203	0.0308024	0.00159326	0.961212	0.0559	0.041196	0.483295
C3orf25	4.34696	-0.00631664	0.147834	0.160264	-0.0786976	-6.02032e-05	-0.146317	-0.324499	0.126491	0.56533	0.429221	0.397412	0.31947	0.901613	0.541253	0.0172284	0.60184	0.874826
C3orf26	6.16816	-0.00225263	-0.109007	0.024224	0.00617278	0.000158054	0.0114369	0.0608996	0.116493	0.603383	0.139061	0.741797	0.825328	0.370815	0.901578	0.183686	0.1636	0.615775
C3orf32	4.06404	0.00901773	0.193419	-0.0386476	-0.0569581	-0.00135461	-0.122921	-0.238698	0.238239	0.229261	0.13243	0.766419	0.375808	0.00488498	0.500831	0.0617495	0.283769	0.70724
C3orf33	5.04499	-0.00529141	-0.0679454	0.0518367	0.0281691	0.000321385	0.0201264	-0.0967677	0.0858358	0.267774	0.402013	0.530399	0.50322	0.233119	0.860984	0.217713	0.541908	0.848482
C3orf35	3.92772	0.0216112	-0.18217	-0.213156	-0.174198	-0.00129232	0.340812	0.250928	-0.384689	0.0664698	0.367569	0.312539	0.0277608	0.021256	0.191846	0.058857	0.0844955	0.547114
C3orf37	7.15582	-0.00069976	-0.0575778	0.0637111	-0.00335497	0.000212915	0.025976	-0.0683646	0.0512804	0.793105	0.21008	0.177301	0.867355	0.106024	0.666152	0.0551651	0.413228	0.782463
C3orf38	5.78786	-0.0045305	-0.00406954	-0.0437157	0.0172311	0.000429069	-0.0465743	-0.0532484	0.112904	0.0589756	0.919555	0.293727	0.431089	0.00309232	0.4355	0.192005	0.135496	0.592589
C3orf39	6.43502	-0.00283681	-0.00545545	0.0173836	-0.0242551	0.00027807	-0.00868542	-0.0160899	-0.0491634	0.238755	0.891004	0.670015	0.134323	0.00877994	0.86492	0.527143	0.304089	0.720018
C3orf52	3.78534	-0.0145851	-0.00774061	0.0773011	-0.0775773	-0.000542092	-0.221991	-0.0984915	0.287788	0.173436	0.96637	0.67162	0.150465	0.130589	0.324908	0.237422	0.0748002	0.537294
C3orf55	6.00409	0.0014648	-0.04811	0.0300741	0.00758291	0.00041397	0.097649	-0.0302682	0.0314915	0.788646	0.602802	0.749051	0.841192	0.090981	0.412082	0.6303	0.782118	0.938523
C3orf58	5.86451	0.00264972	0.0207656	-0.129445	0.0439995	0.000469627	-0.206576	-0.0211194	0.149883	0.512563	0.759129	0.0754336	0.118381	0.00726657	0.0274371	0.60454	0.07216	0.535765
C3orf62	6.0394	-0.00174921	-0.0384956	0.0364484	-0.0244405	-0.000251475	-0.0193763	0.0568601	-0.032674	0.646634	0.551694	0.584915	0.485592	0.281707	0.843706	0.399855	0.790003	0.941787
C3orf64	7.13141	-0.000863892	-0.0905556	-0.0683747	0.00569567	-8.15569e-05	0.0788595	0.0036967	-0.0192502	0.794762	0.108215	0.235937	0.759286	0.490747	0.25728	0.896216	0.712327	0.918136
C3orf67	1.45495	0.00432556	0.111686	0.028051	0.140541	0.000685919	-0.199662	0.162526	0.111453	0.641897	0.473337	0.853827	0.073076	0.118382	0.351191	0.169898	0.632528	0.8887
C3orf70	4.69752	0.00641265	0.00583089	-0.00224972	0.026891	-0.000463658	0.0309013	-0.004969	0.129382	0.0827006	0.924772	0.971597	0.427932	0.0446507	0.739394	0.939581	0.265854	0.694509
C3orf71	5.36895	0.0087416	0.0128429	0.127779	-0.0829214	-9.87036e-05	0.0765145	-0.00596333	-0.132473	0.181957	0.906182	0.259224	0.104877	0.767025	0.605359	0.946578	0.409099	0.778546
C3orf75	6.36601	-0.000790321	-0.0422259	0.0464238	-0.0358473	-0.000237157	-0.044708	-0.0703891	0.0445638	0.754522	0.32846	0.294913	0.070706	0.0678991	0.440198	0.040698	0.464164	0.810498
C3orf78	6.08669	0.0053351	0.00282171	0.0662519	-0.0518904	-0.000156912	-0.0512369	-0.0759425	0.0207796	0.34334	0.97586	0.490689	0.161128	0.503745	0.668022	0.198488	0.846832	0.958033
C3orf80	3.96205	0.00707325	0.0682341	0.00882592	0.00285155	-0.000519842	-0.268021	-0.142942	0.113516	0.386156	0.629064	0.951598	0.963429	0.184346	0.168516	0.156565	0.553771	0.854897
C4A	6.043	-0.0110549	-0.0380465	0.0312725	-0.0906425	0.000451359	0.0364666	0.223338	-0.554793	0.252906	0.815096	0.852825	0.28148	0.383451	0.875628	0.122992	0.0576055	0.518247
C4B	5.62686	-0.00701777	-0.0554792	0.050308	-0.061996	0.000552921	0.0265604	0.238157	-0.407339	0.491137	0.74942	0.779922	0.485706	0.315536	0.91556	0.123322	0.175094	0.625218
C4orf19	6.63032	-0.0114747	-0.0206715	0.0292426	-0.00783471	-0.000333578	-0.000872947	-0.329534	0.251474	0.0991507	0.854617	0.802259	0.85512	0.243624	0.995129	0.000133396	0.0603993	0.520041
C4orf21	4.96578	-0.00485712	0.140365	-0.250771	0.00468096	-6.31119e-05	0.110859	-0.103436	-0.0720136	0.353173	0.131364	0.0122633	0.902633	0.791577	0.345719	0.107064	0.529195	0.842623
C4orf26	2.86503	-0.00101928	0.288524	0.283342	0.0759212	-0.000273199	-0.262871	-0.227479	0.250388	0.940223	0.235966	0.226622	0.534912	0.733189	0.446455	0.35059	0.572902	0.862458
C4orf27	6.16554	0.00279992	-0.0259371	-0.064053	-0.00289136	0.000108337	0.051725	0.0279048	0.0197055	0.142687	0.419603	0.0581645	0.85546	0.287008	0.253295	0.324207	0.698723	0.911989
C4orf29	4.31498	-0.000940213	0.0251508	-0.101207	0.0446768	-0.000151681	0.0484356	-0.0581797	-0.0782675	0.849033	0.765026	0.244515	0.302636	0.574369	0.675316	0.439867	0.570593	0.862206
C4orf3	8.45274	-0.00390121	0.0220328	0.0467209	0.0316555	0.000121565	-0.0516526	-0.0488839	0.125183	0.21382	0.676638	0.388068	0.221351	0.453425	0.482822	0.282703	0.136719	0.593612
C4orf32	7.6883	0.00597623	0.00609297	-0.0347796	0.0124889	-4.20714e-05	-0.0966293	0.117095	-0.0122196	0.0448332	0.902034	0.493307	0.641498	0.80185	0.203404	0.0194127	0.893289	0.971926
C4orf33	5.4975	-0.00605745	-0.149806	-0.00897663	0.0370575	0.000343494	0.0746215	-0.0388228	0.0931832	0.145317	0.0350899	0.89757	0.158335	0.0371813	0.385958	0.339278	0.204924	0.651168
C4orf34	6.39979	-0.00246364	0.0127146	0.0886829	0.0306976	0.000493202	-0.0515829	-0.20511	0.190637	0.533895	0.849662	0.201114	0.273235	0.00816137	0.551006	0.000140488	0.0314844	0.466728
C4orf36	2.36083	0.00948905	0.241313	0.0653461	-0.00936328	-0.000723631	0.0346757	0.0363085	-0.220251	0.19697	0.0623597	0.602888	0.889534	0.114383	0.850444	0.782442	0.360402	0.750909
C4orf38	4.48722	-0.00361567	0.109145	0.00965328	-0.0188754	0.000268051	0.0223574	-0.0210185	-0.0975479	0.529723	0.252114	0.918673	0.554165	0.165411	0.843347	0.657102	0.281781	0.706783
C4orf39	4.14451	-0.0126478	0.0544837	0.0158568	-0.0272846	-2.44432e-05	0.0885068	-0.218641	0.0052568	0.0235045	0.550908	0.865576	0.545833	0.934703	0.477544	0.0157496	0.972239	0.993421
C4orf42	5.62933	0.00124275	-0.00146335	-0.0109673	0.0144035	-4.61618e-06	0.0706328	-0.0447814	0.0392099	0.73038	0.98103	0.863394	0.604043	0.979461	0.397695	0.354339	0.647622	0.894701
C4orf43	5.72949	-0.000560866	0.049929	0.00602659	0.0455454	0.000181081	-0.134144	-0.0368944	0.167656	0.82644	0.259106	0.892811	0.0316605	0.157982	0.0320583	0.279747	0.0128306	0.404557
C4orf44	4.32492	-0.00113501	0.0434419	-0.330697	-0.278144	-0.000276058	0.162481	0.333846	-0.870203	0.923435	0.826394	0.125761	0.0143441	0.695095	0.582272	0.0861761	0.0276124	0.456435
C4orf46	5.05659	-0.00295916	0.0526109	-0.0158767	0.0457905	0.000190854	0.0248997	-0.046612	0.0227937	0.180425	0.164389	0.677175	0.0179917	0.103676	0.628183	0.155328	0.698716	0.911989
C4orf48	7.52504	-0.0155329	-0.142502	-0.0387115	-0.105308	0.000609572	0.112738	-0.103681	0.026461	0.162057	0.410079	0.821296	0.0888591	0.11944	0.576089	0.295016	0.878125	0.967779
C4orf52	6.71868	-0.000749197	-0.0406805	0.00255706	-0.0151507	0.000314323	0.0443118	-0.00178102	0.00683751	0.796223	0.404953	0.958983	0.414887	0.012259	0.47493	0.952151	0.90006	0.973631
C5	5.33703	-0.000959464	0.0935796	-0.103218	-0.0167641	9.36702e-05	-0.0556128	0.100574	-0.163212	0.900786	0.456281	0.429387	0.742437	0.767967	0.736486	0.211961	0.302218	0.71927
C5AR1	5.66072	-0.00636691	-0.185571	-0.175857	0.138827	0.000588934	-0.291086	0.0978467	-0.101132	0.692134	0.483343	0.528423	0.291842	0.412299	0.43571	0.584568	0.796481	0.943513
C5orf15	7.37788	-0.000648341	0.00834484	-0.0791874	0.0122199	0.000124398	0.0380581	-0.0132533	0.0105363	0.786057	0.833699	0.0637079	0.407413	0.179336	0.451375	0.564351	0.802483	0.945659
C5orf20	2.98487	0.00625448	-0.0420365	-0.0984214	-0.0105226	0.00079423	0.0552556	0.128435	-0.399152	0.683277	0.867197	0.715483	0.932768	0.269297	0.876044	0.50398	0.305764	0.721156
C5orf22	5.9313	-0.00339286	0.0816883	0.0133068	0.0162319	-2.89945e-05	-0.0550657	0.00408584	0.0302391	0.124344	0.0340528	0.726452	0.401179	0.812913	0.31149	0.907425	0.641449	0.892063
C5orf24	6.96613	-0.00243333	0.072467	-0.0552206	0.0532694	0.000405741	-0.0314494	-0.0784877	0.0907725	0.523734	0.262879	0.406117	0.0401543	0.0116537	0.700864	0.0502731	0.217482	0.658545
C5orf25	5.31613	0.000385142	-0.0183763	-0.100723	-0.087523	0.000326972	0.126719	0.125396	-0.0941052	0.891686	0.704411	0.0505521	0.0015206	0.0540773	0.0829756	0.0121705	0.277103	0.704776
C5orf27	5.07985	-0.0159136	0.145814	-0.380319	-0.0818124	-0.00090664	0.193207	0.0511997	-0.0806237	0.138563	0.396079	0.0440342	0.286544	0.0900348	0.402117	0.702921	0.732062	0.923633
C5orf28	5.42837	-0.000378624	0.04867	-0.0487621	0.0378338	0.000498732	0.0240996	-0.0273031	0.0709811	0.914946	0.419767	0.42656	0.146218	0.00335755	0.757887	0.511961	0.357822	0.74923
C5orf30	7.75814	-0.00881971	0.00558716	-0.043543	-0.142098	0.000251528	0.314511	0.112146	-0.198394	0.291425	0.967815	0.763037	0.0297904	0.553601	0.101887	0.334622	0.32411	0.728723
C5orf34	3.35343	0.0155229	0.0393365	-0.0897211	-0.0460424	3.45181e-05	-0.0424606	-0.0372896	-0.0742738	0.00400429	0.652592	0.314757	0.340896	0.910094	0.74445	0.676921	0.662262	0.899606
C5orf38	6.16895	-0.00419621	0.0892231	0.034041	-0.0786565	-6.64941e-05	0.0825348	0.0295367	-0.127707	0.441899	0.323531	0.710315	0.0512195	0.797069	0.484483	0.66467	0.300217	0.717308
C5orf39	5.27269	0.00697879	0.0377139	0.0222449	-0.069048	-0.000443034	0.0410296	0.0456627	-0.171128	0.133866	0.625798	0.780855	0.0650361	0.0757086	0.702294	0.473923	0.149302	0.603837
C5orf4	7.4767	0.00639548	0.0015156	0.112253	-0.0250126	0.000185388	0.12933	0.00406819	-0.0720075	0.150998	0.983434	0.143353	0.419673	0.364112	0.186139	0.938805	0.447013	0.800189
C5orf41	6.21725	0.0016264	0.0709124	0.0162082	0.0633686	0.00054558	-0.0291079	0.0185141	0.0203186	0.628897	0.225473	0.781095	0.0380016	0.0043257	0.720352	0.716575	0.831614	0.953019
C5orf42	5.32611	-0.00148072	0.127067	-0.0623206	0.0673442	0.000559218	-0.0253773	-0.252624	0.10624	0.667087	0.037667	0.296744	0.0114352	0.000796744	0.73059	8.89881e-07	0.158673	0.611712
C5orf43	6.49405	-0.00386189	-0.00645689	-0.0127762	0.041412	0.000442297	-0.0930369	-0.0119373	0.136743	0.155293	0.887086	0.784125	0.0675219	0.00247368	0.149673	0.746941	0.0574586	0.518247
C5orf44	5.79561	0.00252984	0.0130565	0.0244152	0.0541598	1.1727e-05	0.0584845	-0.0545286	-0.0502367	0.441404	0.815032	0.666785	0.0704331	0.948704	0.455682	0.303488	0.599299	0.874161
C5orf45	4.40918	0.00190518	0.120964	0.0407955	0.0713991	-0.000570822	-0.079605	0.108974	-0.120694	0.780861	0.305824	0.731397	0.272383	0.168706	0.651905	0.359517	0.586708	0.867997
C5orf51	6.52787	-0.00613251	0.0738463	0.0574262	0.0558954	0.000152621	-0.0868182	-0.100197	0.117248	0.00720638	0.0493087	0.128091	0.00163792	0.133293	0.0788017	0.000805441	0.024564	0.450343
C5orf54	5.30579	-0.00272784	0.247108	0.0885818	-0.00626656	-0.00025551	-0.106012	-0.0567536	0.0178037	0.492778	0.00103934	0.207037	0.857281	0.266923	0.287357	0.389503	0.882725	0.969261
C5orf55	5.04132	-0.00251306	0.0145327	0.165651	-0.00174589	-8.13627e-06	-0.275908	-0.0802247	0.10562	0.637542	0.873897	0.0823653	0.969338	0.977724	0.0438158	0.326442	0.501527	0.830347
C5orf56	5.69308	0.00719484	-0.0170227	0.0606119	-0.0255378	-0.000128149	0.0241179	0.0324651	-0.00624382	0.0766347	0.797215	0.375425	0.391578	0.507049	0.785851	0.520075	0.945084	0.987212
C5orf62	7.71848	-0.00402805	-0.0413398	-0.0853465	-0.00456834	0.000244409	0.061268	0.0972729	0.0204777	0.45322	0.638118	0.343156	0.881678	0.205124	0.573629	0.0490215	0.814	0.948301
C5orf63	4.7793	-0.00304069	0.0847331	0.0163315	0.00954447	-0.000454025	-0.115402	-0.334675	0.342728	0.672595	0.501932	0.898181	0.838618	0.137398	0.467988	0.000192651	0.0198262	0.432744
C5orf64	3.57795	-0.00211027	-0.0110971	0.158847	0.108052	0.000543055	-0.0695199	-0.461766	0.655482	0.859737	0.953686	0.419497	0.124994	0.210328	0.769548	0.000490468	0.00336952	0.304057
C5orf65	4.84273	-0.00104432	-0.00588014	-0.0856445	-0.0474408	-0.000437049	0.21533	0.0726642	-0.182682	0.872146	0.957388	0.456864	0.323182	0.171259	0.144327	0.388223	0.213647	0.655643
C6	5.75181	0.00110459	-0.0869492	0.0311119	-0.0570028	0.000135302	-0.0188203	0.364541	0.111586	0.924341	0.656494	0.876769	0.496949	0.8091	0.944746	0.0146722	0.66469	0.899634
C6orf1	6.46013	0.00115657	0.0257606	-0.00804804	-0.0341159	0.000103747	-0.0716468	0.0338131	-0.0800847	0.745196	0.662214	0.892981	0.137157	0.459081	0.340852	0.333095	0.232841	0.669188
C6orf106	8.33779	-0.00257762	-0.0354609	0.137417	0.00539374	0.000261208	-0.0917482	-0.111014	0.114038	0.41521	0.509662	0.0167774	0.830328	0.111668	0.216898	0.0173324	0.169825	0.622552
C6orf108	7.63066	-0.00411995	0.0252603	0.0126379	-0.0806077	6.38606e-05	-0.00825157	-0.0754723	-0.0120324	0.424222	0.764365	0.883751	0.0148707	0.746563	0.937868	0.135825	0.895454	0.971926
C6orf115	5.43845	-0.00481558	-0.0743101	-0.0933191	0.0802137	0.000275624	-0.23404	0.0545739	0.079243	0.617903	0.646527	0.579863	0.326155	0.560096	0.316956	0.663914	0.754982	0.929442
C6orf120	7.14358	-0.00512484	-0.0430562	-0.0267562	0.0445497	0.000407651	0.00144905	-0.022321	0.113065	0.0649765	0.350961	0.571115	0.0511146	0.00515538	0.981656	0.554338	0.110147	0.569667
C6orf123	3.7842	-0.00299329	-0.035013	-0.151715	0.0411153	-0.00148056	-0.121706	0.167476	-0.00770125	0.729497	0.807341	0.328973	0.615555	0.00981481	0.599334	0.26704	0.978029	0.995192
C6orf130	6.01374	0.00210723	-0.0115968	0.0265801	0.00426019	0.000189544	-0.0396306	0.107218	-0.0729991	0.364848	0.767985	0.509428	0.827078	0.128201	0.480334	0.00317664	0.254841	0.686975
C6orf132	4.12269	0.0014195	0.0890784	-0.102602	0.0299709	0.000152019	-0.0864126	-0.0803517	0.320843	0.88094	0.58266	0.529488	0.708902	0.76543	0.702556	0.573838	0.217905	0.658545
C6orf136	5.93044	0.00485274	0.0147078	0.0130462	-0.0263955	-0.000312618	0.103767	0.0708373	-0.168209	0.133276	0.783363	0.812558	0.296919	0.0634381	0.161985	0.111768	0.0397282	0.480014
C6orf141	5.4246	0.00651707	0.0797883	-0.0083202	-0.0358951	-0.000824351	-0.172647	0.303293	-0.253273	0.424713	0.560067	0.953599	0.608913	0.0758174	0.406132	0.0149545	0.28379	0.70724
C6orf162	5.12715	-0.000875348	-0.0109522	0.0488755	-0.00445277	0.000147424	0.0172726	0.0566188	0.0129808	0.824441	0.866816	0.463966	0.850057	0.325749	0.833877	0.137655	0.850503	0.958811
C6orf163	3.95946	0.00292432	-0.171213	-0.14794	-0.157452	-0.000502444	0.0921969	0.22796	-0.397945	0.718098	0.212412	0.306261	0.0145611	0.229096	0.622748	0.0326931	0.0453647	0.491897
C6orf164	3.36755	0.000733839	0.08364	0.0242136	-0.0619592	-0.000478273	0.194233	-0.0514279	-0.198118	0.917566	0.48398	0.842379	0.285717	0.227799	0.237004	0.637293	0.304186	0.720092
C6orf170	4.63564	-0.00263187	0.115485	-0.111095	0.0144107	-2.33628e-05	-0.0671659	0.0101217	0.0353549	0.63291	0.225373	0.255669	0.757955	0.936723	0.612134	0.899574	0.813849	0.948215
C6orf174	2.77347	0.00564131	0.241579	-0.0339104	0.0853363	0.000809262	-0.0121876	-0.136328	0.23286	0.630205	0.255362	0.870845	0.401544	0.191868	0.965195	0.436124	0.464155	0.810498
C6orf192	6.8722	-0.00551089	-0.141426	-0.18094	-0.019548	0.000550372	0.0910537	0.294106	-0.412407	0.421492	0.214998	0.135913	0.694425	0.0731883	0.552577	0.00056015	0.00958959	0.394869
C6orf203	5.95885	0.00181962	-0.00764039	0.0220739	-0.0194386	0.00013502	-0.0270396	-0.0843542	0.123624	0.483914	0.863059	0.626233	0.384787	0.351188	0.666936	0.0454636	0.101807	0.562262
C6orf211	6.60238	-0.00507273	0.0287932	-0.0268456	0.0396993	0.00026863	-0.0176796	-0.117871	0.115752	0.0789337	0.542386	0.580096	0.0384446	0.0229189	0.767711	0.000389749	0.0389624	0.477162
C6orf225	5.32855	0.00151011	0.0431253	0.0297064	-0.00490902	0.000208973	-0.000574162	-0.111645	0.0496009	0.696431	0.518264	0.657125	0.885233	0.341972	0.995094	0.084559	0.666351	0.899734
C6orf226	6.05243	0.00259738	0.0127416	-0.0308605	-0.0561963	0.000133577	-0.078419	-0.0834673	-0.0386935	0.622166	0.884848	0.735409	0.171346	0.601154	0.510177	0.221776	0.761304	0.932195
C6orf228	4.92139	-0.00181665	0.112987	0.0335528	0.0715576	0.000314675	-0.0575253	-0.0611895	0.171398	0.591592	0.058208	0.566707	0.0118473	0.0640612	0.459918	0.183842	0.0464997	0.496772
C6orf25	3.46714	0.00137657	0.192709	0.136877	0.0406538	-0.00132039	-0.243106	-0.218817	0.120865	0.916232	0.380143	0.540185	0.701264	0.0791757	0.43392	0.26123	0.736293	0.92417
C6orf47	6.56417	-0.00214983	0.0242225	0.0542644	-0.0229781	1.76081e-05	-0.0455919	0.037292	-0.0476129	0.139362	0.31848	0.0352221	0.0400213	0.797136	0.168769	0.0466645	0.165446	0.617635
C6orf48	7.49201	0.00387787	-0.0484999	0.00810455	-0.0150435	0.000162262	0.06474	0.178754	-0.110206	0.106649	0.219013	0.840208	0.379605	0.139037	0.224684	8.77624e-07	0.04048	0.48275
C6orf52	3.89867	0.00077148	0.578352	-0.481817	-0.189783	6.34078e-05	0.245062	-0.179436	-0.543871	0.942382	0.00372452	0.0146258	0.022835	0.896497	0.284207	0.180673	0.0382723	0.476196
C6orf57	5.6171	-0.00100946	0.0178829	-0.0366232	0.00335599	0.000195059	0.0592083	-0.0438844	0.0585993	0.817742	0.810851	0.629913	0.922901	0.372854	0.555846	0.465185	0.588508	0.869211
C6orf62	8.40859	4.41485e-05	-0.0341346	-0.0757332	-0.00451014	0.00025193	-0.00507087	0.0985335	-0.0608586	0.987846	0.483546	0.141526	0.824161	0.0530919	0.937119	0.00483536	0.320119	0.727222
C6orf70	6.79316	0.00189614	-0.0544233	-0.0667437	-0.0317156	-0.000171374	-0.00645339	0.0171276	-0.0405387	0.577023	0.334954	0.255013	0.165549	0.233615	0.929203	0.629306	0.542906	0.848971
C6orf72	6.91017	-0.00164765	0.0497038	0.0826591	0.0239257	0.00035045	0.0315265	0.0703491	-0.0214268	0.6576	0.42975	0.203307	0.356163	0.0364052	0.699439	0.103464	0.781583	0.938523
C6orf89	8.14318	-0.00582758	0.0171914	0.0793741	0.000534582	0.000171878	-0.0335317	-0.0167079	0.019314	0.0665991	0.738489	0.142702	0.979012	0.1922	0.615683	0.617669	0.754622	0.929141
C6orf97	5.91306	-0.00672336	0.101104	-0.0193319	0.0295042	0.000883045	-0.0169859	-0.0869484	-0.0385258	0.167557	0.232563	0.818002	0.504711	0.00188127	0.884948	0.272804	0.796145	0.943369
C7	6.70624	-0.00524478	0.103747	0.0662434	0.093381	2.98209e-05	0.160048	0.366233	-0.0421479	0.680485	0.6305	0.767242	0.267179	0.953372	0.565307	0.00911834	0.851104	0.958954
C7orf10	4.24387	0.00273594	0.0158202	0.185445	-0.0235342	0.000299152	-0.0752829	-0.066692	0.0934255	0.614068	0.862733	0.055017	0.549905	0.241119	0.53342	0.315697	0.446241	0.799928
C7orf11	6.58399	0.000390411	-0.0175814	-0.0735641	-0.0249863	0.000384635	-0.0538745	-0.0959185	0.134589	0.872686	0.669274	0.0896573	0.173905	0.00187616	0.325277	0.00303112	0.0207137	0.438398
C7orf13	5.07544	-0.0036277	0.302357	-0.101514	-0.0212356	0.000306986	0.155657	-0.181151	0.2459	0.484562	0.00195803	0.26312	0.568426	0.194579	0.173549	0.00942299	0.0338315	0.468779
C7orf23	6.143	0.00214421	0.0187215	-0.0716582	0.00965174	7.34078e-05	0.0128483	0.14072	-0.0632714	0.290528	0.584879	0.0499532	0.547985	0.464273	0.785493	1.18187e-05	0.207351	0.651699
C7orf25	5.8464	0.00098763	1.5665e-05	0.0314456	-0.00405151	0.000334597	-0.0360048	-0.0809554	0.074021	0.710856	0.999725	0.496636	0.851982	0.0197736	0.562293	0.0393699	0.293672	0.71198
C7orf26	6.70499	0.00191704	-0.0237982	-0.00171871	-0.0147469	-0.000256456	0.00251636	-0.00997905	-0.00200004	0.223525	0.363804	0.94864	0.199108	0.00161681	0.941791	0.598913	0.953865	0.988996
C7orf29	4.46083	0.00907251	0.0219395	0.0208878	0.00709073	0.000248398	0.189279	-0.171457	0.0845436	0.0718173	0.786109	0.798298	0.830106	0.242293	0.0682127	0.00473193	0.379336	0.760426
C7orf31	4.5602	0.00377629	-0.0441341	-0.0485001	0.00225083	0.000250258	0.0473375	0.117086	-0.14212	0.165404	0.340788	0.306886	0.928191	0.114422	0.488181	0.0131411	0.0973386	0.559971
C7orf41	9.53538	-0.00401064	0.0218913	0.127867	-0.0301532	0.000483478	-0.0487505	0.08329	-0.0258415	0.396996	0.781313	0.122773	0.302212	0.0129259	0.629968	0.0825981	0.767179	0.934659
C7orf42	7.92286	-0.00208231	0.0201152	0.0578487	-0.000382235	0.000169582	-0.0510774	0.00949587	0.0104479	0.176393	0.436672	0.0347613	0.974513	0.031806	0.155516	0.643963	0.784383	0.939337
C7orf43	6.52441	0.000762661	-0.00643571	-0.0837609	-0.0381066	-0.000501004	0.0949744	0.0791465	-0.0481778	0.898431	0.949145	0.425023	0.417448	0.108556	0.492917	0.333023	0.73893	0.925226
C7orf44	5.97021	-0.000435752	-0.0187317	0.0688408	0.00863913	0.000160274	0.0598083	-0.0217555	0.0402907	0.868119	0.674458	0.138561	0.679074	0.23337	0.328504	0.554502	0.541282	0.848469
C7orf46	4.07779	0.00878522	-0.10186	0.0035562	0.0109774	-0.00031994	0.184466	-0.0430318	0.010587	0.12291	0.283361	0.970811	0.808967	0.292662	0.159042	0.5987	0.940199	0.985504
C7orf49	6.61037	-0.00093212	0.0210137	0.0694382	-0.015576	-0.000141159	-0.0830618	-0.0160767	0.0221564	0.744781	0.664822	0.168953	0.492226	0.340767	0.220867	0.685358	0.762279	0.932415
C7orf50	7.75017	0.000566616	-0.000245373	-0.0369808	-0.0726379	-0.000185498	-0.0718154	0.0263531	-0.0996173	0.898688	0.997388	0.634728	0.0299831	0.363821	0.47347	0.606342	0.311529	0.723581
C7orf53	4.647	0.00818537	0.0822828	-0.00202695	-0.0375129	-0.00107786	-0.0251696	-0.197264	0.0172098	0.273368	0.510341	0.987532	0.543109	0.0149714	0.88456	0.0901222	0.932441	0.983804
C7orf55	5.71626	0.00917826	0.031498	0.16495	-0.0385278	0.000211207	-0.204646	-0.0431773	0.218816	0.13533	0.756724	0.123005	0.363054	0.429162	0.138977	0.526375	0.0983251	0.560482
C7orf58	7.2828	-0.00807911	-0.0162337	0.165596	0.0669461	0.00107375	0.0679525	0.00846605	0.0714332	0.177141	0.86738	0.103999	0.0855408	7.53417e-05	0.581229	0.887203	0.516888	0.837824
C7orf59	7.82137	0.00315988	0.00843911	-0.0299143	-0.0579491	-7.68236e-05	0.0251355	0.00650195	-0.0991564	0.388782	0.891028	0.637582	0.0601259	0.692271	0.769207	0.901175	0.309205	0.723293
C7orf60	4.93203	-0.000423746	0.0527431	-0.000121363	0.0572597	0.000576773	-0.0504283	-0.0547911	0.0986897	0.906964	0.392979	0.998445	0.0443185	0.00158904	0.534106	0.221977	0.241962	0.675538
C7orf63	5.69293	0.00630738	-0.029725	-0.0724013	0.00345096	-5.37782e-05	0.254234	-0.00489452	-0.10866	0.375218	0.801008	0.558012	0.939286	0.856789	0.102629	0.948205	0.415412	0.783423
C7orf70	6.04086	-0.00230191	0.0404842	0.0313166	0.010995	0.000182141	-0.0530179	-0.0527003	0.0924087	0.268577	0.258186	0.387828	0.552177	0.127511	0.305735	0.129946	0.146841	0.599989
C7orf73	7.03627	-0.00107518	0.0413723	-0.0094583	0.00478316	0.000239631	0.0344632	-0.0629181	0.0631581	0.771294	0.5062	0.880972	0.856069	0.156199	0.670483	0.164122	0.434561	0.793144
C8G	3.86394	0.0127462	0.0943982	-0.0405566	-0.224024	-0.000984329	0.12961	0.0410686	-0.501617	0.197061	0.568193	0.811334	0.0122274	0.114599	0.5899	0.803402	0.10959	0.569626
C8orf22	-0.303109	0.0274444	0.353783	0.160936	0.224871	0.000111341	0.229751	-0.0021285	0.360588	0.195907	0.305531	0.616078	0.148803	0.904944	0.577015	0.993238	0.39935	0.772466
C8orf31	2.80121	-0.00123854	0.0261671	-0.0470307	0.0348619	-9.29205e-05	0.333084	0.09679	-0.532847	0.875732	0.846331	0.731962	0.652584	0.846792	0.089228	0.507346	0.0482349	0.498655
C8orf33	7.32162	-0.00306843	0.031269	0.00718439	0.000519637	-4.49331e-06	0.00125762	0.00605057	0.0590318	0.298951	0.532975	0.888795	0.981697	0.975321	0.985216	0.877182	0.409161	0.778546
C8orf34	5.6204	-0.0104635	-0.0526248	0.0290884	0.00804936	3.31139e-05	0.088745	-0.230955	0.555993	0.239611	0.722875	0.850077	0.90681	0.944142	0.665559	0.0974641	0.0184811	0.426568
C8orf37	4.0584	0.00978183	-0.121868	0.0945156	0.00468878	0.000173074	0.263479	0.012588	-0.119522	0.0652392	0.166997	0.285205	0.91021	0.527861	0.0304768	0.868879	0.369331	0.754631
C8orf38	5.05401	0.00527846	0.0625857	0.0976876	-0.0190738	5.97602e-05	0.0167037	0.0653422	-0.0653019	0.0324785	0.131537	0.0228552	0.358153	0.654996	0.774912	0.0924331	0.348864	0.744657
C8orf4	5.81607	0.0149682	0.0874192	0.0891202	-0.0319226	2.44388e-05	0.115549	-0.381099	0.173716	0.199774	0.647291	0.646789	0.645603	0.955038	0.623847	0.00173979	0.37126	0.75624
C8orf40	7.06694	-0.000830132	0.0142355	0.00487085	-0.0325963	0.000374653	-0.009848	0.124217	-0.0454873	0.809318	0.804399	0.934661	0.093579	0.0041336	0.891802	0.000267426	0.407982	0.777717
C8orf42	6.12264	0.002057	0.0321243	-0.0476687	-0.00844248	-0.000274508	0.104215	0.0395276	-0.0782353	0.567993	0.593151	0.444222	0.733318	0.0909486	0.189377	0.331395	0.28823	0.70784
C8orf44	4.06499	0.00713158	0.0630548	-0.0925374	0.0139455	-0.000246763	0.381132	0.0194263	-0.12972	0.199843	0.502493	0.335482	0.786311	0.468099	0.00671494	0.849062	0.446088	0.799928
C8orf44-SGK3	4.71576	-0.00913246	0.175785	0.0154426	0.0451267	-8.05366e-05	-0.454492	0.0476289	0.0418063	0.318049	0.261757	0.923123	0.577028	0.868572	0.0618356	0.723389	0.8826	0.969261
C8orf45	4.65081	-0.0114143	0.283416	0.0424292	-0.0602623	0.000372905	-0.462966	-0.25989	0.410091	0.182635	0.0600527	0.771246	0.362681	0.365398	0.0275074	0.0268468	0.0746773	0.537294
C8orf46	5.26514	-0.017156	0.485337	0.136594	-0.0913166	-0.000411911	0.135386	0.263874	-0.139007	0.173923	0.0288194	0.543654	0.200296	0.416309	0.631342	0.0438961	0.529035	0.842531
C8orf48	3.46615	0.00117397	0.0745423	-0.0107699	0.00218266	-0.000236795	-0.101431	-0.126805	0.0491798	0.845072	0.469774	0.91798	0.966961	0.482611	0.487819	0.186837	0.781456	0.938523
C8orf51	3.01345	-0.0025328	0.0577022	0.210262	-0.0686889	-0.000229449	-0.0870459	-0.0293815	0.0260444	0.732767	0.651784	0.110199	0.299363	0.61546	0.651342	0.826292	0.914232	0.978427
C8orf55	7.35594	-0.00153034	0.0252967	0.0560501	-0.0446069	-0.000111542	-0.0357362	0.0384067	-0.0211111	0.708635	0.715547	0.433779	0.156059	0.575876	0.703669	0.464609	0.827142	0.951842
C8orf58	6.17907	0.00292763	0.0266613	-0.0247067	-0.0514477	-0.000401571	-0.0488799	0.104548	-0.162488	0.413205	0.658964	0.691654	0.11491	0.0624965	0.589102	0.0825681	0.149024	0.603503
C8orf59	6.83705	-9.64525e-05	-0.0308011	-0.0211856	-0.0252319	0.0001191	0.023502	0.04375	-0.0105183	0.956031	0.30828	0.4935	0.131074	0.266966	0.605521	0.170693	0.854444	0.959901
C8orf73	5.13935	0.0127961	0.0233653	0.0489429	-0.114652	-0.000377013	0.280892	-0.0295158	-0.221722	0.083204	0.842871	0.686642	0.0128216	0.213348	0.0652503	0.687754	0.0849902	0.547114
C8orf76	5.97745	0.00128725	0.0454089	0.04646	-0.00642403	-0.00021028	-0.14047	-0.176398	0.170764	0.804324	0.600559	0.602305	0.865194	0.388208	0.22814	0.00889096	0.151104	0.605707
C8orf77	3.99856	-0.00393488	0.0365506	-0.0447633	-0.103288	-0.000191378	0.23263	0.162291	-0.266402	0.582371	0.764884	0.724056	0.130317	0.675453	0.216735	0.240016	0.269632	0.697081
C8orf80	4.67021	-0.0132202	0.0697518	0.00488745	-0.0296719	-2.62077e-05	-0.0774794	-0.336231	0.433738	0.123288	0.634416	0.974215	0.701192	0.9603	0.721192	0.0456341	0.128598	0.585543
C8orf82	6.7374	0.00304459	-0.0603635	0.0738302	-0.00249017	-6.86448e-05	-0.123049	0.0713956	0.00253	0.465343	0.393105	0.312648	0.942096	0.754678	0.224977	0.233463	0.981889	0.996567
C8orf83	5.82291	-2.17106e-05	0.0806199	0.0400477	0.044238	0.000438137	-0.0315799	-0.0238165	0.0850402	0.993156	0.067942	0.359368	0.017464	0.000345759	0.568524	0.398381	0.112912	0.570824
C8orf84	4.93434	0.00298358	0.00974539	-0.297463	-0.0759197	-0.000396931	0.0343071	-0.135877	0.0389665	0.590544	0.917186	0.00500328	0.146298	0.242811	0.802628	0.16335	0.823258	0.950428
C8ORFK29	2.69762	0.013441	-0.0218806	0.00214083	-0.050964	-0.0016425	0.0750582	-0.0121774	-0.0114862	0.243394	0.90801	0.991371	0.625125	0.038099	0.795865	0.95405	0.974963	0.994362
C9orf100	6.19223	0.00557608	-0.251352	-0.123725	-0.0678995	-0.000676016	-0.0111637	-0.0553053	0.119457	0.347997	0.016208	0.227837	0.119567	0.024169	0.931975	0.444321	0.363835	0.751964
C9orf102	3.24239	-0.0186102	0.162279	0.0777731	0.136229	0.00174217	-0.0688611	-0.263167	0.188965	0.0503954	0.303698	0.618652	0.0439713	7.12226e-05	0.721958	0.0127973	0.332374	0.733967
C9orf103	6.02635	-0.000824492	-0.181452	-0.00624037	-0.0566189	0.000121303	-0.0315535	0.0963455	-0.102675	0.843243	0.0124316	0.929375	0.0322967	0.447207	0.71916	0.01851	0.171641	0.623623
C9orf114	6.37047	0.00256944	0.0534986	0.0503709	-0.00629867	-0.000470313	-0.0309688	-0.00546407	0.051995	0.410347	0.300296	0.331061	0.656023	2.96274e-05	0.610911	0.794374	0.188597	0.636533
C9orf116	4.91565	-0.000517897	0.12263	-0.0854984	-0.137077	0.000545423	0.155982	-0.245542	-0.163688	0.948911	0.370744	0.539859	0.0189325	0.119481	0.369501	0.0111721	0.335139	0.735161
C9orf123	6.95017	-0.00111453	0.0420235	0.113223	0.00777473	-6.34271e-05	-0.0685396	-0.0837725	0.101679	0.655587	0.318675	0.0130068	0.637258	0.546659	0.208653	0.00444892	0.0492531	0.502943
[truncated: 13,974 more rows]

## Sheet: S2B
Table S2B: Parameter estimates from the negative binomial regression in the sample of RYBG patients (n=15)
OMIM Gene ID	intercept	age	European origin (no=0, yes=1)	run (1 vs 2)	RIN	RNA concentration	time (T0=0, T3=1)	pval_age	pval_origin	pval_run	pval_RIN	pval_concentration	pval_time	FDR time	counts T0	counts T3
HNRNPA1	8.91868	0.000744087	-0.0566098	0.085583	0.000866136	1.06733e-05	0.313375	0.828981	0.336975	0.162194	0.968627	0.920646	7.87806e-10	1.26183e-05	7518	10912
HPD	4.36508	-0.00280633	0.408324	0.347323	0.00789456	2.13538e-05	-0.686985	0.859238	0.151313	0.236688	0.90757	0.942052	7.10943e-08	0.000432739	107	57
HNRNPM	8.01606	0.000249836	-0.0711185	0.0611554	-0.00189921	-0.00010419	0.170808	0.887431	0.0290347	0.0568399	0.906373	0.222652	8.10525e-08	0.000432739	2799	3550
STMN2	9.43091	0.00109875	-0.136262	0.368145	-0.354786	-0.000398372	-2.6628	0.985761	0.918552	0.72813	0.350018	0.732503	1.14313e-07	0.000443563	984	69
RPL14	8.84805	0.00413827	-0.114398	0.0547324	0.0321431	9.12566e-05	0.206922	0.271141	0.0805693	0.398004	0.150618	0.372019	1.38466e-07	0.000443563	9766	12666
RPS15A	9.23021	0.00520012	-0.0837179	-0.00174837	-0.0165442	-0.000186227	0.192184	0.206546	0.216757	0.979593	0.442299	0.0870277	2.63583e-07	0.000558214	9804	12658
ILF3	8.29636	0.00323524	0.00114011	-0.0397483	-0.00583415	-0.000347929	0.142672	0.100787	0.972087	0.241924	0.701454	0.000266414	2.75806e-07	0.000558214	3835	4791
TGM1	5.626	-0.00614127	0.0834688	0.0836079	-0.0236287	-0.000878264	-0.826667	0.807088	0.844894	0.851985	0.825684	0.0646369	3.03726e-07	0.000558214	154	73
UNC13C	3.35538	0.00381054	0.0242449	0.361508	0.0936576	-7.16083e-05	-1.0067	0.87894	0.952914	0.430684	0.421979	0.885911	3.66675e-07	0.000558214	72	29
SMYD5	6.15306	0.00651025	-0.0738104	-0.0492514	-0.014584	-0.000238387	0.179001	0.0163589	0.0970345	0.264979	0.462281	0.0281975	4.23829e-07	0.000558214	471	606
CKMT2	5.17105	0.00559256	-0.104595	0.209614	0.0684946	3.62261e-05	-0.562341	0.777145	0.77548	0.589242	0.294436	0.899339	4.35208e-07	0.000558214	353	214
BCYRN1	10.9632	-0.0238794	0.276116	0.324922	-0.316916	0.000401597	-0.780856	0.181806	0.349425	0.282187	0.00231562	0.323408	4.60621e-07	0.000558214	3622	1619
LOX	8.1559	-0.00770607	-0.155612	0.0698109	0.058898	0.000504698	-0.572366	0.342616	0.26941	0.616264	0.33455	0.102063	4.62472e-07	0.000558214	4100	2433
SERPINF1	10.7418	-0.0093533	0.140279	0.0587409	-0.0831374	0.000218036	-0.245067	0.0293185	0.048598	0.393495	0.00630969	0.11086	4.87919e-07	0.000558214	20443	16707
PTPRZ1	5.33635	-0.05615	0.4439	0.69409	0.107869	-0.000562377	-1.82498	0.106954	0.462914	0.245542	0.57559	0.534179	6.38692e-07	0.000681996	74	13
CXorf69	5.66441	2.99104e-05	0.0667161	0.0530112	-0.0172114	0.000251861	0.230429	0.995006	0.412135	0.523718	0.537389	0.0640754	7.02242e-07	0.000692919	283	373
NPM1	8.37127	0.0023868	-0.14466	0.0618668	0.044727	0.000240025	0.200199	0.518995	0.0304353	0.33582	0.0776554	0.0498412	7.35445e-07	0.000692919	6342	8130
VAT1	8.86096	0.00111865	-0.0425971	0.0770883	0.00530633	0.000142406	0.201521	0.803949	0.57603	0.33119	0.824286	0.230454	7.99764e-07	0.000711656	7725	9958
RPL26	9.38623	0.00189792	-0.0904411	0.0459979	0.000419281	-0.000112633	0.19402	0.564158	0.11675	0.423041	0.985323	0.32324	9.1139e-07	0.000768302	11705	15163
KHDRBS1	7.70984	0.00121163	-0.0349246	-0.00252915	0.0166233	0.000242154	0.142254	0.523113	0.292299	0.939051	0.317813	0.00766181	1.07272e-06	0.00085909	2681	3238
ARHGDIG	7.57522	-0.0222676	0.894947	-0.0311286	-0.225047	-0.00115519	-0.819313	0.467197	0.084238	0.951395	0.0647587	0.0200333	1.17287e-06	0.000894568	203	100
HNRNPD	8.05188	0.0023224	-0.0522094	0.00681883	0.00179722	8.69491e-05	0.107969	0.105202	0.0397921	0.778417	0.884792	0.18049	1.31735e-06	0.000956717	3374	3973
AADACL3	4.35662	0.00354954	0.145129	0.0283251	-0.0967943	0.000567398	-1.18318	0.902406	0.77106	0.95815	0.558587	0.394205	1.37382e-06	0.000956717	56	17
KLHL31	6.90273	-0.00674961	0.00517177	0.178557	0.135759	0.000112107	-0.536532	0.627265	0.982712	0.489484	0.076893	0.706321	1.62148e-06	0.00105057	2175	1352
IDO1	6.92798	0.00707977	-0.173463	-0.00033771	-0.179898	-0.000552482	-0.566345	0.622709	0.442008	0.998877	0.0245679	0.133269	1.68452e-06	0.00105057	291	175
FAM171A2	6.7977	-0.0132224	0.102318	0.186947	-0.0622419	0.000268057	-0.737653	0.326811	0.664776	0.44587	0.477857	0.534744	1.70536e-06	0.00105057	408	205
NEK6	6.83097	-0.00733058	0.0391079	0.0802443	0.0353835	0.00015683	-0.194236	0.344137	0.75698	0.546943	0.189303	0.199107	1.95641e-06	0.00114403	954	830
SSRP1	7.37545	0.00302015	-0.017979	0.0368793	-0.0114257	-0.000159633	0.0983274	0.140434	0.590587	0.289578	0.362476	0.0174938	2.04834e-06	0.00114403	1549	1829
HIST2H2BE	6.06472	-0.0145964	0.0570106	0.227852	0.00764035	0.000278573	-0.52542	0.275331	0.800435	0.347832	0.914966	0.388627	2.07135e-06	0.00114403	302	188
LOC148696	5.57231	-0.0388806	0.332918	-0.359672	-0.213072	-0.000602887	-1.00237	0.0990473	0.388859	0.344456	0.0776409	0.382841	2.17596e-06	0.00116174	12	4
RDH5	9.34815	-0.011435	0.191161	0.19738	-0.0794407	0.000147082	-0.337877	0.145115	0.144126	0.149554	0.0832734	0.473745	2.25788e-06	0.0011666	5107	3820
HNRNPA3	8.75225	-0.000769424	-0.0257311	-0.0105816	0.01073	-0.000236762	0.126436	0.757091	0.542255	0.804711	0.517401	0.00874594	2.42079e-06	0.00119258	5962	7289
EIF3L	8.64907	1.40233e-05	-0.00815562	0.0688478	0.000254721	-3.04615e-05	0.139172	0.995665	0.852598	0.138196	0.988528	0.728655	2.51749e-06	0.00119258	5627	6886
GLRX	7.41907	-0.00592628	-0.0458653	0.0229572	0.0238256	0.000233097	-0.248867	0.157549	0.511848	0.749614	0.45167	0.143236	2.53155e-06	0.00119258	1595	1306
SULT1A2	7.67538	-0.0173092	0.477679	0.301681	-0.171646	-0.000339039	-0.858414	0.451046	0.227964	0.445027	0.152897	0.50816	2.82575e-06	0.00127236	436	193
MYH1	5.25068	0.0172078	-0.502027	0.28319	-0.0458219	-0.000848718	-0.776745	0.473044	0.203606	0.479068	0.613347	0.168408	2.85978e-06	0.00127236	184	92
RPL15	9.67901	0.000784015	-0.0384573	0.0202314	0.021067	0.000151615	0.141485	0.753707	0.371175	0.641232	0.266861	0.109936	3.42786e-06	0.00145933	19110	23213
SEMA3C	8.44981	-0.0139191	0.138913	0.00399849	0.0724455	0.00131252	-0.482168	0.152789	0.4088	0.98109	0.277192	0.000333948	3.46224e-06	0.00145933	7120	4374
SEC11A	7.94015	0.00125275	-0.0835692	0.0227714	0.0116561	0.000230988	0.122804	0.638808	0.0764284	0.621935	0.494622	0.0103378	3.78063e-06	0.00155268	3179	3767
RPL10A	9.29818	0.00123586	-0.0837551	0.00847863	-0.0271688	-5.02391e-05	0.179184	0.699952	0.138341	0.879068	0.260102	0.671246	3.8799e-06	0.00155361	8646	10984
ATR	6.7766	-0.00685035	0.0660282	0.112167	0.0279591	0.00037603	-0.34964	0.372287	0.614433	0.402225	0.567044	0.0978324	4.18245e-06	0.00163391	959	711
RPS23	9.36302	-0.002579	-0.0478662	0.0687801	0.00502863	8.97821e-05	0.160356	0.474921	0.429097	0.274315	0.815517	0.397258	4.5674e-06	0.00174181	10832	13418
RPL37	9.32645	0.00197262	-0.0810886	0.138548	-0.020408	6.22192e-05	0.182748	0.565022	0.17199	0.0280271	0.411914	0.614644	4.80082e-06	0.00178825	10392	13186
ABCC6	7.99318	-0.0103996	0.0974653	0.108481	-0.0700404	0.000224368	-0.493793	0.336164	0.596087	0.572163	0.301805	0.475788	5.1563e-06	0.00187701	1370	874
EIF3E	8.28709	0.000545718	-0.068075	0.0388353	0.033135	0.000250453	0.140661	0.850814	0.178539	0.444403	0.106772	0.0160537	5.40241e-06	0.0019229	5209	6285
MN1	7.21327	-0.0052483	0.0974873	-0.0580113	-0.0247891	0.00032315	-0.418331	0.616251	0.591454	0.755583	0.680766	0.235779	6.12074e-06	0.00209868	1025	708
COL5A2	10.0252	-0.0174555	0.127188	-0.0206342	-0.0558689	0.000464443	-0.279478	0.0136075	0.248674	0.850708	0.160215	0.019575	6.28248e-06	0.00209868	9203	7207
AKIRIN2	7.71857	-0.00408852	-0.0324679	0.100159	-0.00342964	0.000407528	-0.221898	0.24771	0.592799	0.114382	0.905422	0.0103117	6.28936e-06	0.00209868	2068	1721
RPS3	9.12079	-0.000241198	-0.0485649	0.116179	0.00376632	-5.3847e-05	0.15781	0.954844	0.502402	0.131631	0.869597	0.622396	6.60185e-06	0.00213873	9018	11247
SCD	12.4561	-0.0138654	0.228206	0.0283227	-0.0432557	0.00104553	-1.19936	0.565312	0.628985	0.951452	0.792848	0.15576	6.67643e-06	0.00213873	169420	50580
EIF4B	8.89002	3.48388e-06	-0.097409	0.108154	0.0292759	0.000110333	0.221213	0.999436	0.252602	0.211835	0.362893	0.474941	6.98273e-06	0.00214186	8772	11630
FADS2	8.41614	-0.0214954	-0.0166217	-0.00647963	0.0600488	-0.00039071	-1.41715	0.371454	0.972398	0.989142	0.741971	0.650388	7.28879e-06	0.00214186	2657	701
ASAH1	10.4662	-0.00722641	0.117119	-0.11353	-0.0115232	0.000656587	-0.355629	0.441817	0.47394	0.500097	0.818764	0.00990724	7.39881e-06	0.00214186	29734	21271
TUBB2A	8.66444	-0.00146152	0.152566	0.123422	-0.00329338	-6.78457e-05	-0.37207	0.910047	0.506825	0.603196	0.954751	0.781814	7.54138e-06	0.00214186	5862	4307
RPS27	9.88894	0.00405479	-0.0237874	-0.0342561	-0.0495511	-0.000142607	0.22832	0.315993	0.725484	0.621279	0.124499	0.373178	7.60302e-06	0.00214186	14827	19862
DTNB	4.62993	0.00309827	-0.169552	-0.0453214	0.0407062	0.00010061	0.23734	0.656195	0.14423	0.702327	0.259711	0.563406	7.60544e-06	0.00214186	137	183
NAP1L1	8.41398	-0.00155554	-0.072963	0.105582	0.0652226	5.11022e-05	0.204365	0.761244	0.403477	0.24182	0.0426078	0.714323	7.62228e-06	0.00214186	6623	8624
HBA2	15.5464	-0.0551003	0.429572	-0.856311	-0.350671	-0.00295482	-1.61438	0.221099	0.600801	0.276864	0.20374	0.0606162	8.1731e-06	0.00224742	35092	7263
RGS20	3.26522	0.00246582	-0.392068	0.0318476	0.0880831	0.000225779	-0.498391	0.721622	0.00402602	0.798304	0.172083	0.491009	8.47851e-06	0.00224742	45	29
AOX1	8.23912	-0.0252174	-0.0045521	0.165955	0.0799449	2.16982e-05	-0.446578	0.0342016	0.980283	0.379985	0.247706	0.941971	8.54483e-06	0.00224742	2651	1831
LOC730091	5.68667	0.00154994	-0.123472	-0.0418407	-0.0840911	4.29985e-05	-0.308197	0.919035	0.610866	0.867022	0.117221	0.838782	8.57196e-06	0.00224742	154	122
HBB	16.5046	-0.0725998	0.590288	-1.17416	-0.407913	-0.00280976	-1.93081	0.163354	0.5261	0.177899	0.200052	0.121916	8.69952e-06	0.00224742	37110	5315
RPL38	8.73979	0.00367166	-0.0334583	0.0643781	0.00270876	2.7491e-05	0.164679	0.377192	0.627216	0.372367	0.911445	0.812368	9.08238e-06	0.00230909	7220	9000
OXA1L	7.65921	0.00163966	-0.0263087	0.0184026	0.0225912	0.000100649	0.107211	0.580095	0.592571	0.717212	0.182182	0.198482	9.46495e-06	0.00231824	2633	3095
NPY1R	10.0567	-0.0121879	0.0983193	-0.240775	-0.0698052	3.62481e-05	-0.513647	0.166153	0.512313	0.132956	0.312675	0.916327	9.55363e-06	0.00231824	8592	5458
FREM1	8.01136	-0.0194738	0.207729	0.0632851	-0.0667431	0.000255179	-0.266222	0.00624828	0.0624506	0.554011	0.0945217	0.183532	9.57288e-06	0.00231824	1074	861
SPARC	12.6521	-0.00983019	0.166883	0.0543323	-0.0274021	0.000453118	-0.456682	0.233146	0.249127	0.700872	0.65307	0.142459	9.75322e-06	0.00231824	218360	144333
ENPP3	4.10402	-0.00130446	0.206231	0.332552	-0.00254562	-0.000147551	-0.464057	0.893415	0.228704	0.0661954	0.9701	0.64849	9.95826e-06	0.00231824	67	45
RPL23	9.81541	0.00118929	-0.0744183	0.0608913	-0.0163511	-4.8003e-05	0.175849	0.744038	0.23943	0.343034	0.519575	0.699683	1.0006e-05	0.00231824	16023	20298
LTF	7.33019	0.0144512	-0.361634	0.708118	-0.312127	-4.97189e-05	-0.614299	0.600704	0.441979	0.194376	0.00758968	0.927116	1.01316e-05	0.00231824	346	200
FBXO22	5.4493	-0.0055539	-0.0176935	0.107782	0.105463	0.000228012	-0.197207	0.214625	0.813944	0.168546	0.00242508	0.107196	1.06404e-05	0.00237391	425	369
CALM2	9.05317	0.00193138	-0.0958902	-0.0839852	0.029091	0.000296145	0.179404	0.547834	0.0927581	0.146753	0.269417	0.0289569	1.06713e-05	0.00237391	10995	13723
HBA1	14.6063	-0.0512706	0.266843	-1.19023	-0.370195	-0.00221043	-1.76697	0.293507	0.761119	0.162441	0.217136	0.180853	1.08281e-05	0.0023758	14158	2445
ANKRD30A	2.22397	0.0072121	0.173705	0.272332	0.0856942	0.00138342	-1.09916	0.732122	0.671929	0.493824	0.579853	0.0507348	1.11844e-05	0.00239039	41	13
RPL23A	8.76711	0.0039487	-0.0894261	0.107201	0.0260326	-0.000148362	0.164961	0.167677	0.0755962	0.0377501	0.266733	0.210249	1.13153e-05	0.00239039	8307	10523
INSIG1	8.26189	-0.0176659	-0.127725	-0.0159374	0.0829504	0.000198812	-0.68155	0.19572	0.612208	0.949207	0.399318	0.671128	1.13423e-05	0.00239039	3371	1793
RPL36A	8.96537	0.0036102	-0.0656304	0.0314915	-0.048565	-3.50534e-05	0.225306	0.413475	0.380772	0.676661	0.147699	0.83078	1.16209e-05	0.00241729	5981	7936
LOXL2	8.45686	-0.0062972	0.0835869	-0.040911	-0.018661	0.000454624	-0.326695	0.264202	0.396288	0.681925	0.682535	0.0539624	1.28921e-05	0.00259137	3707	2762
ZNF541	5.54105	0.00347919	0.0497081	0.165506	-0.0647355	-0.000191165	-0.341991	0.696304	0.742235	0.306056	0.232091	0.447319	1.29651e-05	0.00259137	186	141
DCHS2	3.20362	-0.0141688	0.159766	0.456526	0.151912	-0.000718592	-1.06266	0.483567	0.662429	0.224155	0.310606	0.345787	1.30522e-05	0.00259137	44	16
P2RX6	7.79476	-0.013021	0.301262	0.281382	-0.119658	-0.000389496	-0.690915	0.401814	0.254311	0.309102	0.225698	0.419123	1.31049e-05	0.00259137	730	397
SF3B3	7.26572	-0.00181668	-0.0308959	0.0956235	0.0229451	6.99854e-05	0.123623	0.476086	0.480283	0.0421697	0.224239	0.438966	1.46424e-05	0.00286009	1580	1901
SYNC	7.8158	-0.00780918	0.131095	0.0678671	-0.07879	-1.92482e-05	-0.354132	0.483214	0.498232	0.726279	0.159677	0.938818	1.50215e-05	0.0028621	1121	832
CCDC162P	5.48684	-0.0274304	-0.0350078	0.0889276	-0.0248506	-0.000638226	-0.800031	0.323183	0.93729	0.863058	0.856136	0.266131	1.5089e-05	0.0028621	59	29
CD200	6.38762	-0.00571046	0.212385	-0.0380276	-0.0189889	-4.72721e-05	-0.291492	0.481632	0.129202	0.783348	0.671619	0.820484	1.51888e-05	0.0028621	452	364
C6orf48	7.40495	0.00396415	-0.0475367	-0.00281806	-0.00251772	0.000152581	0.177842	0.230637	0.389775	0.959836	0.922918	0.246202	1.57987e-05	0.00294242	1859	2334
HIBCH	6.40815	0.00428355	0.0371888	0.0861186	0.0542936	0.000314637	-0.197187	0.48341	0.719534	0.42261	0.105121	0.0379194	1.6121e-05	0.00296794	1180	1020
RPL4	10.1427	1.88059e-05	-0.0482988	0.0857182	-0.00933553	2.13392e-05	0.138806	0.994747	0.326336	0.0972652	0.655511	0.836569	1.68313e-05	0.00306349	23304	28357
SKP2	6.2412	-0.00341796	0.202338	0.0824483	0.0622687	-0.000444825	-0.246354	0.543408	0.0495495	0.406861	0.116047	0.0233426	1.72743e-05	0.00310879	708	606
ANP32A	7.86274	0.00185621	-0.0539506	-0.00196282	-0.0330963	6.4385e-05	0.126351	0.350117	0.124681	0.954392	0.0697946	0.481443	1.7503e-05	0.00311496	2115	2535
PLK2	6.31356	0.00725247	0.0259091	0.153278	0.0412968	-0.000400534	-0.30652	0.365803	0.849284	0.288618	0.400718	0.0921173	1.77579e-05	0.00312558	927	744
DHCR24	7.89075	-0.00594589	0.058213	0.189584	0.0984654	8.31313e-05	-0.563265	0.706451	0.843759	0.525674	0.278706	0.831586	1.80361e-05	0.00314004	4711	2861
TMEM139	5.49664	-0.00217688	-0.0903559	0.350376	0.00952891	-0.000250816	-0.580734	0.900107	0.750646	0.254085	0.919318	0.563675	1.91261e-05	0.003294	237	142
C1GALT1	6.63682	-0.00975122	0.0957707	0.270248	0.0586477	0.00036581	-0.272325	0.246167	0.488718	0.0709669	0.221861	0.0858011	1.96386e-05	0.00332516	1003	800
INMT	7.18681	0.0102143	0.0803294	0.172737	-0.156204	9.90506e-05	-0.392734	0.316028	0.636281	0.339814	0.0165987	0.742072	1.97658e-05	0.00332516	736	518
TRPC4	4.99481	-0.050804	-0.201143	0.0707417	0.105153	-0.00180402	-0.944753	0.0656429	0.676961	0.883234	0.559389	0.0360806	2.00662e-05	0.00332516	30	12
NSA2	7.11263	0.000283382	-0.224995	0.263253	0.0457068	0.000108411	0.126199	0.969694	0.0817082	0.0543827	0.0439149	0.283716	2.01374e-05	0.00332516	1650	2005
CSTA	6.93344	-0.0122873	0.11471	0.125134	0.0406235	0.000444004	-0.33023	0.219616	0.466243	0.447135	0.460095	0.0849662	2.10341e-05	0.00343779	1047	787
WNT2B	8.19006	-0.0178695	0.107797	-0.00954302	-0.255657	-0.00100862	-0.741106	0.427491	0.768417	0.980191	0.0499977	0.0911505	2.16052e-05	0.00349546	239	118
ALAS2	12.2787	-0.0650364	0.653818	-1.8132	-0.768974	0.000571968	-2.41172	0.369939	0.598133	0.113889	0.0794968	0.815789	2.27018e-05	0.00359943	117	9
RPS6	9.9622	0.00219069	-0.059066	0.0728195	-0.00749943	-7.5151e-05	0.182029	0.616584	0.427608	0.344662	0.796151	0.595668	2.28339e-05	0.00359943	20672	26350
NACA	9.17181	0.00557457	-0.0744274	0.0105157	0.00349518	-4.5589e-06	0.134478	0.103534	0.191815	0.853709	0.869891	0.965145	2.2922e-05	0.00359943	11454	13894
FAT1	8.69952	-0.0162152	0.187724	0.130321	0.0296322	0.000705379	-0.336972	0.0196211	0.110894	0.254014	0.557677	0.00840147	2.33371e-05	0.00362903	5528	4071
H3F3B	8.70504	0.00327232	-0.1228	-0.018995	0.0227018	0.000200151	0.145779	0.353711	0.0497728	0.751624	0.338498	0.089772	2.36501e-05	0.00364234	7661	9318
CES1	11.3418	-0.0242419	0.336767	0.170672	-0.0552653	0.000346755	-0.61139	0.137354	0.216392	0.54764	0.567762	0.42605	2.47157e-05	0.0037702	31402	17693
NNT	7.51681	-0.00347766	-0.0187899	-0.00748294	0.04377	0.000420827	-0.20699	0.492095	0.825193	0.93109	0.199998	0.014538	2.49653e-05	0.00377235	2371	2018
DUSP14	6.8969	-0.0028951	-0.0311051	0.0587917	0.0439178	0.000288768	-0.361757	0.7513	0.84168	0.7208	0.451554	0.293505	2.52877e-05	0.00378536	1275	928
TP53INP2	7.213	-0.00150924	0.00453828	0.0980483	-0.045691	0.000257338	-0.233484	0.716677	0.950078	0.192942	0.183731	0.147934	2.55919e-05	0.00379542	1000	828
GGPS1	6.75832	-0.0046545	0.0968952	0.0900849	0.04039	-5.1508e-05	-0.166517	0.134641	0.0768998	0.100897	0.113199	0.674376	2.59527e-05	0.00381362	1009	914
CLCA2	5.29472	-0.0241734	0.0539723	0.328368	0.0604591	0.000191853	-0.808331	0.0988306	0.834941	0.205761	0.589999	0.737725	2.61933e-05	0.00381398	143	68
PCBP1	8.9164	0.00353324	-0.0888324	0.00433859	0.0129526	0.000250104	0.126344	0.180773	0.0568385	0.923143	0.512208	0.0175326	2.68368e-05	0.00383773	9278	11010
COL11A1	5.75404	-0.0373954	-0.124727	-0.172966	0.251434	0.000590297	-1.55781	0.222235	0.843628	0.76121	0.314127	0.571145	2.73082e-05	0.00383773	506	110
SLC14A1	3.62499	-0.0110177	-0.714782	-0.0817651	0.255868	0.000132635	-0.688819	0.659617	0.0973747	0.859959	0.0705189	0.820229	2.73929e-05	0.00383773	104	55
GLS	8.10516	0.00218353	0.0388152	-0.263533	0.0105279	0.000126256	-0.215394	0.677207	0.662777	0.0109513	0.761604	0.457191	2.75026e-05	0.00383773	3717	3146
XRCC1	6.37582	0.00300929	0.100067	0.0206015	-0.0303507	-0.000106407	0.127678	0.240819	0.0307886	0.638961	0.131426	0.286055	2.75544e-05	0.00383773	539	654
MMS19	7.49366	0.00370568	-0.0262493	-0.0599923	-0.0464131	-0.000395321	0.0894622	0.268497	0.62978	0.299877	0.00779004	7.90957e-05	2.79494e-05	0.00383992	1266	1498
RPL19	9.67484	0.00280821	-0.0624332	0.120487	-0.0070417	2.66171e-05	0.15074	0.476298	0.346798	0.089768	0.775719	0.824261	2.81569e-05	0.00383992	16637	20424
LDLR	5.80523	-0.00070697	-0.0861908	-0.111203	0.156702	-0.0006723	-0.456771	0.943851	0.63547	0.557518	0.0507869	0.0631009	2.84748e-05	0.00383992	749	524
MEAF6	6.58231	0.00410064	-0.0621148	-0.0689409	0.0289777	3.78923e-05	0.104066	0.0434422	0.0736154	0.0532179	0.0815051	0.631607	2.85291e-05	0.00383992	967	1137
ADAMTS12	6.22622	-0.0104421	0.022164	0.0932731	0.0139059	0.000519446	-0.326024	0.210547	0.874394	0.509235	0.791125	0.0466978	2.92229e-05	0.00384882	437	332
CPA4	6.99748	-0.0473872	0.598023	0.571783	-0.13627	7.5031e-05	-1.07776	0.166483	0.306818	0.295543	0.489108	0.931546	2.92735e-05	0.00384882	121	42
RPS18	9.81982	0.00650853	-0.085359	0.0243192	-0.018313	-3.20038e-06	0.146671	0.218009	0.326229	0.785132	0.470403	0.978022	2.93161e-05	0.00384882	19462	23772
RPL41	10.2036	0.00263478	-0.0859598	0.00759996	-0.00486086	-7.73082e-05	0.178996	0.507397	0.20957	0.911294	0.865642	0.588027	2.99179e-05	0.00389589	26254	33465
SREBF2	7.33414	-0.00433893	0.111512	-0.104033	0.0559146	-0.000560863	-0.197603	0.406585	0.232396	0.275232	0.102276	0.00194576	3.09715e-05	0.00397107	1686	1528
PNMAL2	7.26724	-0.00762881	0.0268306	-0.0441984	-0.0451898	0.000212808	-0.308349	0.230758	0.80491	0.694666	0.337874	0.366869	3.09911e-05	0.00397107	797	614
GJC3	0.515885	0.0227834	-0.33696	-0.0367552	0.164588	-0.000595158	0.607164	0.242336	0.298354	0.908221	0.167512	0.271661	3.2258e-05	0.00406725	9	18
GPX1	10.5001	-0.00613066	0.0961458	0.143324	-0.0354763	-1.63024e-06	-0.340139	0.578492	0.592676	0.461945	0.544524	0.99518	3.22972e-05	0.00406725	24125	18174
C1orf168	1.55261	0.0190388	0.998046	-0.953504	0.0121308	-0.000994426	-1.45778	0.548436	0.0784065	0.09317	0.95477	0.401167	3.25035e-05	0.00406725	13	3
SLC25A20	6.99575	-0.00178184	-0.00026446	0.0605405	0.0199225	0.000339774	-0.154324	0.69969	0.997296	0.45446	0.443911	0.0112708	3.32275e-05	0.00412562	1274	1146
FBLN7	6.32166	0.00119875	-0.308452	-0.192088	-0.10827	-1.29372e-05	0.370046	0.929159	0.149705	0.376839	0.084712	0.967787	3.3561e-05	0.00413052	208	313
EEF1A1	11.9614	-0.00204399	-0.0504878	0.140341	0.0208655	0.000121341	0.153007	0.545534	0.385636	0.025088	0.399181	0.319988	3.37828e-05	0.00413052	171775	212358
SULT1A1	8.47996	-0.0135916	0.233721	0.217189	-0.0582256	-0.00044254	-0.371368	0.384983	0.357515	0.406759	0.395452	0.134006	3.43195e-05	0.00413316	2023	1494
HIST1H1C	7.40231	0.000552867	-0.147928	0.0723429	-0.0765139	0.00047117	-0.372778	0.956424	0.399946	0.69122	0.236716	0.119988	3.43205e-05	0.00413316	1013	713
RPL21P28	8.86538	0.00118056	0.00589615	-0.114273	0.00256369	-0.000173842	0.184545	0.7801	0.934467	0.137036	0.932687	0.245272	3.50897e-05	0.00418908	6800	8744
AMOT	7.64966	-0.00859486	0.131153	-0.0441391	-0.0436707	-0.000157441	-0.550779	0.36024	0.418523	0.78706	0.566	0.702006	3.54868e-05	0.00418908	1099	681
SNRPB	7.07736	0.00463469	-0.0722587	0.0446248	0.0209414	8.69876e-05	0.118535	0.278098	0.304482	0.539158	0.310561	0.37168	3.57985e-05	0.00418908	1597	1891
NHS	4.91322	-0.00123709	0.0403812	-0.0377903	0.0761504	-0.000140369	0.201176	0.845562	0.70514	0.72935	0.0501433	0.385126	3.58309e-05	0.00418908	214	280
GAS5	6.98457	0.0229085	-0.137582	-0.124391	-0.0433855	-0.000242516	0.260403	0.0164693	0.366715	0.423413	0.328016	0.234463	3.65976e-05	0.00424771	1575	2207
KIAA0408	6.21033	-0.00387363	0.190704	0.0432399	0.0964183	0.000312108	-0.470497	0.655101	0.24149	0.784008	0.198061	0.370706	3.71482e-05	0.00428059	1045	684
RPL22	9.29054	0.00115297	-0.00721132	-0.0028267	-0.013195	6.28814e-05	0.144202	0.689147	0.884208	0.955048	0.565405	0.582703	3.75782e-05	0.00428844	10158	12416
CDR2L	7.00664	-0.00411738	0.169397	0.103905	-0.0166057	-9.9755e-05	-0.32204	0.627546	0.26554	0.504288	0.754754	0.693	3.77518e-05	0.00428844	909	703
CES1P1	3.05307	0.0688023	-0.85972	0.19196	0.038088	-0.000672298	-0.899007	0.315292	0.404391	0.827723	0.766229	0.216437	3.81534e-05	0.00429265	222	103
C5orf42	5.43189	-0.00176344	0.0992517	-0.084918	0.0562922	0.000595879	-0.251602	0.741009	0.290543	0.367729	0.178964	0.00611571	3.85134e-05	0.00429265	381	305
B4GALT6	6.35515	-0.0139967	0.199679	0.193913	0.0940013	0.000486179	-0.72415	0.345613	0.455267	0.472282	0.408944	0.35632	3.8878e-05	0.00429265	893	453
TNFRSF21	7.87825	-0.00834325	0.0790115	0.04019	0.0113733	0.000642294	-0.222276	0.145944	0.41155	0.68301	0.761831	0.00159383	3.95393e-05	0.00429265	2567	2112
RSL1D1	7.62104	-0.00482434	-0.019736	0.116047	0.0258814	0.000233762	0.125771	0.191627	0.747315	0.0785937	0.236396	0.0322908	3.97e-05	0.00429265	2167	2587
SLC35G1	5.57762	-0.0183002	0.16858	0.0466164	-0.0151008	0.000598103	-0.680002	0.339594	0.62726	0.891584	0.90066	0.244753	3.97408e-05	0.00429265	152	79
SPTA1	5.7096	-0.032492	-0.0847475	-0.350316	-0.0238005	-0.00070608	-0.697599	0.0394284	0.734971	0.200794	0.827184	0.189192	4.04411e-05	0.00429265	52	28
MXRA5	8.49545	-0.0163785	0.359273	-0.174834	0.012314	0.00113592	-0.934139	0.353566	0.291449	0.596786	0.930405	0.0831752	4.04434e-05	0.00429265	4754	1818
TBC1D24	7.06301	-0.0060592	0.165066	0.0119262	-0.0196012	-0.000111435	-0.216325	0.309744	0.115207	0.908805	0.584935	0.519152	4.07625e-05	0.00429265	842	729
CIDEA	6.58918	0.00809149	-0.0173903	-0.126964	0.0786938	-0.000305343	0.642664	0.63764	0.953196	0.669367	0.477922	0.569114	4.09533e-05	0.00429265	1506	3108
LRIF1	5.11215	0.00387161	-0.0494448	-0.0581463	0.0946604	-2.03734e-06	-0.188634	0.309914	0.453514	0.393277	0.0058967	0.989025	4.09859e-05	0.00429265	353	310
S100A16	8.2661	0.00359826	-0.000976391	0.0601995	-0.0681122	0.000118448	-0.14739	0.434263	0.989912	0.459949	0.01534	0.332599	4.10049e-05	0.00429265	2829	2563
COPS8	7.01714	-4.24588e-05	0.0230814	0.0357601	0.0356444	4.01283e-05	-0.102075	0.980059	0.441705	0.239453	0.0277619	0.606569	4.29046e-05	0.00445548	1454	1394
RPS16	9.23951	0.00361039	-0.0435838	0.0859707	0.0106543	-9.72447e-05	0.171772	0.447883	0.582418	0.302942	0.714659	0.491776	4.32804e-05	0.00445548	12171	15360
KLHL30	7.24427	-0.011441	0.497807	-0.0550496	-0.12119	4.65962e-05	-0.413344	0.57026	0.120561	0.867997	0.111604	0.895206	4.33948e-05	0.00445548	515	356
RNF19A	7.39299	-0.00416616	-0.0269883	-0.0658238	0.0586711	0.000259584	-0.186272	0.345403	0.719487	0.394278	0.0706717	0.0908967	4.38593e-05	0.00446184	2119	1851
ACOX1	8.32889	-0.00494667	0.0757126	0.134896	0.0356766	0.000129369	-0.334721	0.499002	0.549832	0.295864	0.512005	0.618774	4.40139e-05	0.00446184	4888	3735
FICD	4.87723	-0.0137068	0.128671	0.027336	0.0341393	0.000326811	-0.285779	0.0684087	0.309345	0.829293	0.484136	0.153279	4.46725e-05	0.00450012	115	90
CCDC71L	7.214	-0.00586002	-0.00780483	0.0440397	0.0312146	0.000237553	-0.183198	0.204412	0.918499	0.575797	0.315578	0.115834	4.50225e-05	0.00450704	1418	1246
RPL5	9.59476	0.00216584	-0.0521796	0.0386192	-0.0103566	7.65449e-05	0.136409	0.397787	0.241287	0.387053	0.626223	0.479091	4.53124e-05	0.00450788	14496	17546
CNTN6	5.05393	-0.00136128	0.323733	-0.471081	-0.0724874	-0.000733846	-1.18096	0.96085	0.580205	0.379406	0.709262	0.35268	4.63057e-05	0.00456333	71	26
EEF1B2	8.49854	0.000176792	-0.0693813	0.0413384	-0.00763957	3.50368e-05	0.112362	0.960745	0.258689	0.510539	0.699088	0.705638	4.64395e-05	0.00456333	4468	5284
RPL34	9.0991	0.00470083	0.0136171	0.045563	-0.0303685	2.81799e-05	0.15355	0.349862	0.866861	0.590269	0.262905	0.825429	4.68282e-05	0.00457346	8709	10714
TCTA	7.53207	-0.00341684	0.0878364	0.163893	-0.0140661	0.00012396	-0.186866	0.355971	0.172023	0.016864	0.6274	0.3998	4.73807e-05	0.00459938	1664	1459
PRND	6.00167	-0.00965233	-0.000628109	-0.19793	-0.126566	-0.00072074	-1.16502	0.669986	0.998713	0.61988	0.439766	0.405504	4.76702e-05	0.0045996	85	29
ANXA2	11.0839	-0.00169919	0.0191554	0.00364345	-0.0410103	0.000199383	-0.118264	0.548452	0.686627	0.940041	0.0477429	0.048795	4.81523e-05	0.0046183	47367	44148
HNRNPUL1	8.02499	0.00222827	-0.0620324	0.0443643	0.0362045	0.000176491	0.126724	0.35779	0.144711	0.293472	0.0839357	0.0888627	4.88708e-05	0.00464263	4319	5169
CIDEB	6.14906	0.00419975	-0.103222	-0.0314828	-0.004019	-6.66074e-05	0.21872	0.222652	0.0886602	0.597252	0.901591	0.693954	4.92078e-05	0.00464263	477	633
EPB41L3	7.21871	-0.00602281	-0.132405	-0.0386794	0.0511583	0.000189319	0.157915	0.0365054	0.00951116	0.42051	0.049179	0.133528	4.93347e-05	0.00464263	1461	1799
CASQ2	4.21367	0.0306736	-0.482402	0.364737	0.0859697	-0.000109083	-0.550833	0.103665	0.156295	0.301786	0.418237	0.826959	4.95654e-05	0.00464263	362	224
RPS12	9.77492	0.00302988	-0.0797403	-0.0170507	-0.0197621	-4.00893e-05	0.150968	0.365758	0.16663	0.766015	0.430304	0.747453	5.02947e-05	0.0046685	15705	19380
TUBB	9.6986	-0.00421529	0.0348331	0.0466433	-0.0366477	0.000197973	0.212515	0.32379	0.630606	0.522439	0.285332	0.251181	5.04246e-05	0.0046685	11341	14735
DCLRE1A	4.31265	0.00152575	0.0410344	0.0388312	0.0866055	0.000571097	-0.213128	0.77252	0.653703	0.67446	0.0294374	0.00310066	5.11537e-05	0.00470879	174	147
C7orf23	6.07134	0.00341915	-0.0320857	-0.126553	0.0169356	0.000141096	0.144862	0.192999	0.475741	0.0116903	0.463112	0.225945	5.33504e-05	0.00486153	533	648
RPL10	10.5239	0.00247391	-0.0295736	-0.0359945	-0.0509558	-2.38408e-05	0.154959	0.455691	0.598895	0.533236	0.0561746	0.85213	5.36358e-05	0.00486153	26777	33091
STK38	7.83557	-0.00127657	0.00793824	0.0392355	-0.0145756	-0.000231648	-0.157873	0.82087	0.932785	0.690424	0.612479	0.0947385	5.39293e-05	0.00486153	2028	1858
INO80	6.4743	-0.00014055	0.00217762	0.00638379	0.0298995	0.000105411	0.105822	0.969418	0.971485	0.918828	0.1324	0.247871	5.40272e-05	0.00486153	804	950
GLTSCR2	9.05337	0.00312982	0.067945	0.0454611	-0.0393058	-0.000212244	0.188733	0.485565	0.372788	0.561217	0.224676	0.193084	5.4479e-05	0.0048748	7127	9214
RPL32	9.57729	0.00450166	-0.0580071	0.0687375	-0.0253215	8.22105e-05	0.156403	0.177873	0.30443	0.232137	0.330853	0.526714	5.51876e-05	0.00491078	14158	17449
TREX2	4.75538	0.00324968	0.176592	-0.350324	-0.302231	-0.000340168	0.53184	0.681751	0.208882	0.0242062	0.000683143	0.430874	5.73848e-05	0.00507808	13	25
ACSL5	6.56657	0.00856805	-0.175859	-0.0685111	0.0231686	0.00016926	0.173765	0.0203513	0.0066173	0.256692	0.420455	0.240002	5.84769e-05	0.00514629	1054	1318
PCDP1	3.93457	-0.000613019	-0.0231455	0.378265	0.0558938	0.000602917	-0.764886	0.975191	0.944777	0.288931	0.690026	0.330774	5.89133e-05	0.00515637	97	47
FBLN2	10.6485	-0.00664391	0.224029	0.15019	-0.0928256	0.000261029	-0.311859	0.263189	0.0409596	0.154641	0.0596895	0.296092	5.94982e-05	0.00517925	21288	16208
KDELC2	6.86716	-0.000882772	0.0918293	-0.0815295	0.0513313	0.000220017	0.201476	0.862289	0.296913	0.360051	0.164643	0.197625	6.09458e-05	0.00527659	1441	1847
CCDC80	11.5043	-0.0222846	0.340234	0.0821425	-0.167594	0.000563632	-0.332257	0.0152655	0.0312231	0.574392	0.007237	0.0478241	6.29238e-05	0.00541855	18496	13417
FGF11	6.54992	-0.00670345	0.0987299	-0.0799223	-0.112015	-0.000758864	-0.217328	0.204527	0.27023	0.380604	0.00502216	0.000890554	6.34062e-05	0.00543089	201	178
KLHDC8B	7.82724	-0.00764665	0.0389987	0.162106	0.0318634	9.77336e-05	-0.313039	0.272652	0.741383	0.198047	0.54058	0.697904	6.44607e-05	0.00549185	2531	1962
ACAT2	6.27987	-0.00937285	0.0508479	-0.0722052	0.04886	-0.00032146	-0.20705	0.0674362	0.553268	0.409549	0.185291	0.0758415	6.48154e-05	0.00549285	477	419
STK17A	6.20108	-0.00298525	-0.0329751	0.0424711	0.049393	0.000351599	-0.317608	0.658911	0.778078	0.722508	0.361039	0.176829	6.56213e-05	0.00553188	667	509
EIF3H	7.75591	0.000422337	-0.039652	0.095312	0.0436922	0.000139111	0.128485	0.891193	0.456243	0.0910252	0.061449	0.20326	6.59771e-05	0.00553275	3304	3971
LINC00184	4.34514	-0.0242384	0.138332	0.813368	-0.0663368	-3.47426e-05	-0.532467	0.245764	0.677325	0.0344308	0.512884	0.939409	6.63552e-05	0.00553547	27	17
DBX2	4.25571	-0.0133944	0.121707	-0.0469208	-0.0075516	0.000243368	-0.500725	0.304558	0.584814	0.833341	0.926025	0.54894	6.67326e-05	0.00553811	43	28
APLNR	8.09772	0.0117998	0.0983475	0.0970175	-0.08213	-5.79851e-06	-0.456476	0.287118	0.60273	0.617425	0.28659	0.987564	6.80931e-05	0.00562189	3117	2105
ZFAT	4.89309	0.0142999	-0.305937	0.35796	0.110824	0.000567034	-0.558027	0.380955	0.257357	0.209645	0.316788	0.248479	6.8716e-05	0.00564423	567	343
PARP6	6.85499	0.00332589	-0.0313864	0.0191297	-0.00725906	-4.09748e-05	0.112797	0.234453	0.498438	0.685492	0.712017	0.671163	6.91313e-05	0.00564937	978	1165
PKD1L1	5.14031	0.00969845	-0.00356864	-0.160344	-0.00642229	-4.35779e-05	-0.586214	0.60627	0.990345	0.610687	0.952008	0.933026	6.98187e-05	0.00565391	218	131
APBB1IP	7.46849	-0.00112409	-0.184018	-0.0523285	0.0970411	0.00034505	-0.348888	0.888714	0.209825	0.719189	0.124342	0.234932	6.98929e-05	0.00565391	3168	2341
KCTD2	6.8873	0.000373942	0.00385267	0.0591584	0.00558941	-0.000421197	0.142517	0.887208	0.933177	0.207971	0.805224	0.00201958	7.06397e-05	0.00568561	922	1159
LOC219347	6.02025	-0.00629117	0.181636	0.0977127	-0.0866967	-8.67845e-05	-0.310019	0.478968	0.227716	0.520807	0.114376	0.744959	7.8458e-05	0.00626083	192	149
COPS7A	7.50633	-0.00136609	0.0211386	0.0651188	-0.00238701	0.000117278	-0.0689279	0.459935	0.499738	0.0559433	0.844357	0.0587852	7.85682e-05	0.00626083	1765	1741
SIRT4	3.56622	0.000907167	0.15914	0.348757	-0.0270286	-0.000461698	-0.358544	0.88428	0.156781	0.00311159	0.603758	0.125992	7.89625e-05	0.0062611	32	24
SFRP2	9.09182	-0.00345289	0.235084	0.126181	-0.134962	0.00125798	-0.99206	0.874967	0.584697	0.766155	0.386317	0.10158	7.97257e-05	0.00626415	4962	1792
ARPP21	5.19305	-0.0892731	1.11963	0.30464	0.145592	-0.00148106	-0.867323	0.017879	0.102974	0.653791	0.326814	0.0204369	7.97831e-05	0.00626415	26	15
[truncated: 15,761 more rows]
