# Supplementary material for: Bariatric Surgery Induces Disruption in Inflammatory Signaling Pathways Mediated by Immune Cells in Adipose Tissue: A RNA-Seq Study
Source: PLoS One. 2015 May 4;10(5):e0125718. doi: 10.1371/journal.pone.0125718 (PMC4418598; doi:10.1371/journal.pone.0125718)
Supplement: S3 Table — The first sheet shows the GSEA report and each following sheet corresponds to an enriched pathway. (XLSX) [file pone.0125718.s009.xlsx]

## Sheet: GSEA upregulated
NAME	SIZE	ES	NES	NOM p-val	FDR q-val	FWER p-val	RANK AT MAX	LEADING EDGE
REACTOME_3_UTR_MEDIATED_TRANSLATIONAL_REGULATION	103	0.847876	3.65928	0	0	0	1561	tags=81%, list=10%, signal=89%
KEGG_RIBOSOME	84	0.860975	3.633	0	0	0	1561	tags=89%, list=10%, signal=98%
REACTOME_PEPTIDE_CHAIN_ELONGATION	83	0.871195	3.58432	0	0	0	1561	tags=90%, list=10%, signal=100%
REACTOME_NONSENSE_MEDIATED_DECAY_ENHANCED_BY_THE_EXON_JUNCTION_COMPLEX	104	0.822544	3.56401	0	0	0	1561	tags=77%, list=10%, signal=85%
REACTOME_INFLUENZA_VIRAL_RNA_TRANSCRIPTION_AND_REPLICATION	99	0.824187	3.53771	0	0	0	1561	tags=74%, list=10%, signal=81%
REACTOME_TRANSLATION	144	0.763545	3.45173	0	0	0	1561	tags=63%, list=10%, signal=69%
REACTOME_SRP_DEPENDENT_COTRANSLATIONAL_PROTEIN_TARGETING_TO_MEMBRANE	107	0.796245	3.43067	0	0	0	1819	tags=73%, list=11%, signal=82%
REACTOME_INFLUENZA_LIFE_CYCLE	133	0.747961	3.37946	0	0	0	1819	tags=62%, list=11%, signal=69%
REACTOME_FORMATION_OF_THE_TERNARY_COMPLEX_AND_SUBSEQUENTLY_THE_43S_COMPLEX	48	0.845623	3.19426	0	0	0	1561	tags=75%, list=10%, signal=83%
REACTOME_METABOLISM_OF_MRNA	207	0.657527	3.14774	0	0	0	1569	tags=46%, list=10%, signal=50%
REACTOME_ACTIVATION_OF_THE_MRNA_UPON_BINDING_OF_THE_CAP_BINDING_COMPLEX_AND_EIFS_AND_SUBSEQUENT_BINDING_TO_43S	56	0.817725	3.13998	0	0	0	1561	tags=71%, list=10%, signal=79%
REACTOME_METABOLISM_OF_RNA	252	0.611536	3.03009	0	0	0	1876	tags=44%, list=12%, signal=49%
REACTOME_MRNA_SPLICING	106	0.663903	2.89333	0	0	0	2467	tags=53%, list=15%, signal=62%
REACTOME_PROCESSING_OF_CAPPED_INTRON_CONTAINING_PRE_MRNA	135	0.600893	2.74201	0	0	0	2467	tags=46%, list=15%, signal=54%
KEGG_SPLICEOSOME	125	0.598408	2.6924	0	0	0	2206	tags=43%, list=14%, signal=50%
REACTOME_METABOLISM_OF_PROTEINS	389	0.507621	2.59609	0	0	0	2377	tags=35%, list=15%, signal=41%
REACTOME_MRNA_PROCESSING	153	0.558446	2.53599	0	0	0	2467	tags=42%, list=15%, signal=49%
KEGG_ANTIGEN_PROCESSING_AND_PRESENTATION	56	0.583895	2.26951	0	0.000133612	0.002	3713	tags=61%, list=23%, signal=79%
REACTOME_DOWNREGULATION_OF_SMAD2_3_SMAD4_TRANSCRIPTIONAL_ACTIVITY	19	0.678594	2.07221	0	0.00127927	0.021	1945	tags=53%, list=12%, signal=60%
KEGG_ALLOGRAFT_REJECTION	28	0.611981	2.068	0	0.001272	0.022	3468	tags=61%, list=22%, signal=77%
REACTOME_MRNA_SPLICING_MINOR_PATHWAY	42	0.54019	2.00239	0	0.00416826	0.075	2467	tags=38%, list=15%, signal=45%
REACTOME_INTERFERON_GAMMA_SIGNALING	55	0.525181	1.99906	0	0.00418575	0.078	4216	tags=58%, list=26%, signal=79%
REACTOME_CLEAVAGE_OF_GROWING_TRANSCRIPT_IN_THE_TERMINATION_REGION_	42	0.542136	1.98424	0	0.00491979	0.095	2080	tags=40%, list=13%, signal=46%
REACTOME_MRNA_3_END_PROCESSING	33	0.556502	1.92438	0	0.0106827	0.202	2080	tags=42%, list=13%, signal=49%
REACTOME_NEGATIVE_REGULATORS_OF_RIG_I_MDA5_SIGNALING	30	0.580094	1.92427	0.00200401	0.0102554	0.202	2669	tags=43%, list=17%, signal=52%
KEGG_GRAFT_VERSUS_HOST_DISEASE	28	0.589406	1.91801	0	0.0108386	0.221	3468	tags=57%, list=22%, signal=73%
KEGG_TYPE_I_DIABETES_MELLITUS	30	0.555619	1.90865	0	0.0111515	0.231	3468	tags=53%, list=22%, signal=68%
REACTOME_TGF_BETA_RECEPTOR_SIGNALING_ACTIVATES_SMADS	24	0.564669	1.81834	0.00196078	0.0303955	0.528	3434	tags=46%, list=21%, signal=58%
REACTOME_INTERFERON_SIGNALING	136	0.39359	1.76283	0	0.0530617	0.739	4234	tags=47%, list=26%, signal=63%
KEGG_ASTHMA	20	0.562486	1.71967	0.00749064	0.0767455	0.87	3306	tags=65%, list=21%, signal=82%
KEGG_AUTOIMMUNE_THYROID_DISEASE	31	0.499467	1.71345	0.00556586	0.0789206	0.891	3468	tags=55%, list=22%, signal=70%
REACTOME_RIG_I_MDA5_MEDIATED_INDUCTION_OF_IFN_ALPHA_BETA_PATHWAYS	59	0.44154	1.71282	0.00393701	0.0767785	0.891	2239	tags=31%, list=14%, signal=35%
REACTOME_TRANSPORT_OF_MATURE_TRANSCRIPT_TO_CYTOPLASM	52	0.451798	1.7106	0.00612245	0.0760517	0.898	2144	tags=35%, list=13%, signal=40%
KEGG_PRION_DISEASES	30	0.505735	1.69516	0.0117647	0.0848283	0.927	2559	tags=33%, list=16%, signal=40%
REACTOME_CIRCADIAN_CLOCK	51	0.442651	1.69439	0.00208333	0.0829974	0.93	4737	tags=49%, list=30%, signal=69%
KEGG_INTESTINAL_IMMUNE_NETWORK_FOR_IGA_PRODUCTION	35	0.483919	1.69127	0.0119048	0.0828546	0.933	3631	tags=49%, list=23%, signal=63%
REACTOME_INTERFERON_ALPHA_BETA_SIGNALING	49	0.44779	1.69113	0.00375235	0.0807398	0.933	4618	tags=51%, list=29%, signal=72%
BIOCARTA_TID_PATHWAY	16	0.573242	1.68107	0.0118812	0.0860164	0.949	1861	tags=31%, list=12%, signal=35%
REACTOME_DOWNREGULATION_OF_TGF_BETA_RECEPTOR_SIGNALING	21	0.541892	1.67846	0.00766283	0.0855474	0.951	4008	tags=48%, list=25%, signal=63%
REACTOME_OXYGEN_DEPENDENT_PROLINE_HYDROXYLATION_OF_HYPOXIA_INDUCIBLE_FACTOR_ALPHA	16	0.575982	1.6466	0.0175097	0.109458	0.981	2874	tags=38%, list=18%, signal=46%
REACTOME_NOTCH1_INTRACELLULAR_DOMAIN_REGULATES_TRANSCRIPTION	44	0.436724	1.6399	0.015534	0.113456	0.983	3300	tags=48%, list=21%, signal=60%
BIOCARTA_IL1R_PATHWAY	30	0.486267	1.63908	0.0118577	0.11153	0.983	2052	tags=23%, list=13%, signal=27%
REACTOME_TRANSCRIPTIONAL_ACTIVITY_OF_SMAD2_SMAD3_SMAD4_HETEROTRIMER	36	0.467201	1.62977	0.00795229	0.118792	0.989	1945	tags=33%, list=12%, signal=38%
KEGG_NOTCH_SIGNALING_PATHWAY	45	0.43654	1.6239	0.0117417	0.121125	0.992	2309	tags=31%, list=14%, signal=36%
REACTOME_BASE_EXCISION_REPAIR	18	0.543968	1.62333	0.0155642	0.119129	0.992	3312	tags=56%, list=21%, signal=70%
REACTOME_SIGNALING_BY_TGF_BETA_RECEPTOR_COMPLEX	59	0.415526	1.62324	0.00404858	0.116639	0.992	3434	tags=37%, list=21%, signal=47%
BIOCARTA_TNFR2_PATHWAY	17	0.541653	1.60434	0.0280899	0.132388	0.999	5916	tags=65%, list=37%, signal=103%
BIOCARTA_MAPK_PATHWAY	86	0.381694	1.59554	0	0.1388	0.999	4597	tags=40%, list=29%, signal=55%
REACTOME_RNA_POL_II_TRANSCRIPTION	101	0.36876	1.58795	0.00188679	0.144384	1	3521	tags=36%, list=22%, signal=45%
REACTOME_BMAL1_CLOCK_NPAS2_ACTIVATES_CIRCADIAN_EXPRESSION	35	0.448835	1.58439	0.0188324	0.145912	1	4737	tags=51%, list=30%, signal=73%
REACTOME_CYTOKINE_SIGNALING_IN_IMMUNE_SYSTEM	236	0.320917	1.57698	0	0.15204	1	4684	tags=41%, list=29%, signal=57%
REACTOME_DAG_AND_IP3_SIGNALING	27	0.468919	1.56852	0.0197628	0.159032	1	2610	tags=44%, list=16%, signal=53%
REACTOME_P75_NTR_RECEPTOR_MEDIATED_SIGNALLING	74	0.377037	1.5377	0.0140562	0.196634	1	2929	tags=36%, list=18%, signal=44%
REACTOME_PYRIMIDINE_METABOLISM	20	0.501988	1.53035	0.0410156	0.203956	1	2395	tags=45%, list=15%, signal=53%
BIOCARTA_NTHI_PATHWAY	24	0.472417	1.52476	0.0327553	0.208695	1	6148	tags=63%, list=38%, signal=101%
REACTOME_REGULATION_OF_HYPOXIA_INDUCIBLE_FACTOR_HIF_BY_OXYGEN	21	0.495746	1.51638	0.039604	0.218184	1	2874	tags=33%, list=18%, signal=41%
REACTOME_NUCLEAR_RECEPTOR_TRANSCRIPTION_PATHWAY	36	0.425049	1.50888	0.0247423	0.226842	1	4548	tags=53%, list=28%, signal=74%
REACTOME_ACTIVATED_TAK1_MEDIATES_P38_MAPK_ACTIVATION	17	0.521095	1.50838	0.0353635	0.223798	1	1569	tags=24%, list=10%, signal=26%
REACTOME_RORA_ACTIVATES_CIRCADIAN_EXPRESSION	24	0.481269	1.50477	0.0449898	0.226031	1	1850	tags=33%, list=12%, signal=38%
REACTOME_CHONDROITIN_SULFATE_DERMATAN_SULFATE_METABOLISM	42	0.412866	1.50381	0.0337972	0.223796	1	3476	tags=36%, list=22%, signal=46%
REACTOME_INNATE_IMMUNE_SYSTEM	206	0.311382	1.49663	0	0.231062	1	3143	tags=29%, list=20%, signal=36%
REACTOME_SIGNALING_BY_NOTCH1	67	0.377865	1.49309	0.0237154	0.233102	1	3300	tags=37%, list=21%, signal=47%
BIOCARTA_PGC1A_PATHWAY	20	0.487421	1.48242	0.0568807	0.247309	1	5584	tags=55%, list=35%, signal=84%
BIOCARTA_MEF2D_PATHWAY	17	0.5115	1.48217	0.0566802	0.243698	1	2610	tags=35%, list=16%, signal=42%
BIOCARTA_CARM_ER_PATHWAY	34	0.431904	1.48216	0.0410959	0.240002	1	2580	tags=41%, list=16%, signal=49%
REACTOME_CELL_DEATH_SIGNALLING_VIA_NRAGE_NRIF_AND_NADE	56	0.381981	1.47811	0.0269231	0.243047	1	2929	tags=39%, list=18%, signal=48%
REACTOME_SIGNALING_BY_RHO_GTPASES	105	0.336146	1.45955	0.01	0.27288	1	4772	tags=49%, list=30%, signal=69%
REACTOME_RESOLUTION_OF_AP_SITES_VIA_THE_MULTIPLE_NUCLEOTIDE_PATCH_REPLACEMENT_PATHWAY	16	0.518823	1.45516	0.0718563	0.27691	1	3312	tags=56%, list=21%, signal=71%
REACTOME_PLC_BETA_MEDIATED_EVENTS	36	0.416629	1.45395	0.0266393	0.275061	1	3437	tags=47%, list=21%, signal=60%
BIOCARTA_COMP_PATHWAY	16	0.510674	1.45082	0.0617284	0.276964	1	2387	tags=44%, list=15%, signal=51%
BIOCARTA_STRESS_PATHWAY	24	0.457834	1.45031	0.0582524	0.273917	1	5604	tags=50%, list=35%, signal=77%
BIOCARTA_CALCINEURIN_PATHWAY	18	0.495013	1.44677	0.0772277	0.277302	1	2610	tags=33%, list=16%, signal=40%
KEGG_BASE_EXCISION_REPAIR	32	0.425702	1.44447	0.0383065	0.277623	1	3312	tags=38%, list=21%, signal=47%
BIOCARTA_FMLP_PATHWAY	33	0.426403	1.44409	0.0473373	0.274633	1	4462	tags=42%, list=28%, signal=59%
REACTOME_TRANSCRIPTIONAL_REGULATION_OF_WHITE_ADIPOCYTE_DIFFERENTIATION	71	0.35426	1.44081	0.01417	0.276862	1	3981	tags=39%, list=25%, signal=52%
REACTOME_PHOSPHORYLATION_OF_CD3_AND_TCR_ZETA_CHAINS	15	0.512466	1.43956	0.0641283	0.275508	1	3306	tags=47%, list=21%, signal=59%
REACTOME_SMAD2_SMAD3_SMAD4_HETEROTRIMER_REGULATES_TRANSCRIPTION	25	0.441749	1.43676	0.0462185	0.277374	1	1945	tags=32%, list=12%, signal=36%
REACTOME_CA_DEPENDENT_EVENTS	25	0.450182	1.43527	0.0710173	0.276448	1	2610	tags=44%, list=16%, signal=52%
REACTOME_PKB_MEDIATED_EVENTS	27	0.441568	1.43282	0.0736434	0.278101	1	3848	tags=41%, list=24%, signal=54%
REACTOME_RAP1_SIGNALLING	15	0.50656	1.43087	0.0573123	0.278014	1	5487	tags=60%, list=34%, signal=91%
REACTOME_INFLAMMASOMES	15	0.514379	1.42758	0.0737864	0.28058	1	5332	tags=67%, list=33%, signal=100%
BIOCARTA_IGF1MTOR_PATHWAY	20	0.456913	1.42329	0.0585938	0.285286	1	2568	tags=30%, list=16%, signal=36%
REACTOME_SIGNALLING_BY_NGF	201	0.296199	1.41721	0.012024	0.29325	1	3344	tags=32%, list=21%, signal=40%
BIOCARTA_MTOR_PATHWAY	23	0.454519	1.41539	0.0687623	0.293029	1	2568	tags=26%, list=16%, signal=31%
KEGG_DNA_REPLICATION	35	0.408229	1.4115	0.0628684	0.297154	1	4758	tags=49%, list=30%, signal=69%
BIOCARTA_LAIR_PATHWAY	15	0.510155	1.41066	0.0800781	0.295266	1	1300	tags=27%, list=8%, signal=29%
BIOCARTA_EIF_PATHWAY	16	0.500662	1.40904	0.0903614	0.294936	1	3848	tags=44%, list=24%, signal=58%
BIOCARTA_CSK_PATHWAY	20	0.451018	1.395	0.0807087	0.318008	1	3385	tags=45%, list=21%, signal=57%
REACTOME_DEADENYLATION_OF_MRNA	19	0.466164	1.39303	0.0939226	0.318374	1	4200	tags=53%, list=26%, signal=71%
REACTOME_NUCLEOTIDE_BINDING_DOMAIN_LEUCINE_RICH_REPEAT_CONTAINING_RECEPTOR_NLR_SIGNALING_PATHWAYS	44	0.377865	1.38507	0.0545809	0.329864	1	5604	tags=50%, list=35%, signal=77%
REACTOME_TAK1_ACTIVATES_NFKB_BY_PHOSPHORYLATION_AND_ACTIVATION_OF_IKKS_COMPLEX	23	0.439972	1.38249	0.0938776	0.331207	1	938	tags=22%, list=6%, signal=23%
REACTOME_SIGNALING_BY_ERBB2	90	0.329607	1.38173	0.0448598	0.329185	1	2759	tags=30%, list=17%, signal=36%
REACTOME_TRAF6_MEDIATED_IRF7_ACTIVATION	17	0.474268	1.37845	0.111776	0.333022	1	5135	tags=53%, list=32%, signal=78%
REACTOME_REGULATION_OF_MRNA_STABILITY_BY_PROTEINS_THAT_BIND_AU_RICH_ELEMENTS	80	0.330771	1.37547	0.0385396	0.335392	1	3734	tags=34%, list=23%, signal=44%
REACTOME_ELONGATION_ARREST_AND_RECOVERY	31	0.402839	1.36975	0.0785855	0.344663	1	4283	tags=42%, list=27%, signal=57%
REACTOME_ACTIVATED_TLR4_SIGNALLING	91	0.322777	1.36798	0.0341365	0.344934	1	4684	tags=41%, list=29%, signal=57%
BIOCARTA_GPCR_PATHWAY	32	0.39215	1.36754	0.0720887	0.342127	1	2610	tags=31%, list=16%, signal=37%
REACTOME_TOLL_RECEPTOR_CASCADES	114	0.311948	1.36312	0.0366089	0.348197	1	4684	tags=42%, list=29%, signal=59%
BIOCARTA_NO1_PATHWAY	26	0.423357	1.35893	0.10338	0.353955	1	2040	tags=27%, list=13%, signal=31%
REACTOME_CIRCADIAN_REPRESSION_OF_EXPRESSION_BY_REV_ERBA	23	0.435664	1.35725	0.109665	0.35386	1	1850	tags=30%, list=12%, signal=34%
KEGG_SELENOAMINO_ACID_METABOLISM	25	0.424465	1.34871	0.0833333	0.369159	1	3647	tags=32%, list=23%, signal=41%
REACTOME_JNK_C_JUN_KINASES_PHOSPHORYLATION_AND_ACTIVATION_MEDIATED_BY_ACTIVATED_HUMAN_TAK1	16	0.47476	1.34697	0.103586	0.369459	1	5996	tags=56%, list=37%, signal=90%
REACTOME_POST_NMDA_RECEPTOR_ACTIVATION_EVENTS	27	0.413174	1.34319	0.111765	0.373843	1	2057	tags=30%, list=13%, signal=34%
REACTOME_ACTIVATION_OF_NMDA_RECEPTOR_UPON_GLUTAMATE_BINDING_AND_POSTSYNAPTIC_EVENTS	29	0.391128	1.32677	0.100559	0.407041	1	2057	tags=28%, list=13%, signal=32%
REACTOME_PD1_SIGNALING	17	0.455294	1.32556	0.152918	0.405795	1	3306	tags=41%, list=21%, signal=52%
REACTOME_TRIF_MEDIATED_TLR3_SIGNALING	72	0.325158	1.32279	0.0600775	0.408608	1	1859	tags=21%, list=12%, signal=23%
REACTOME_REGULATION_OF_INSULIN_SECRETION	71	0.325028	1.31739	0.0647619	0.418056	1	4035	tags=42%, list=25%, signal=56%
REACTOME_NFKB_AND_MAP_KINASES_ACTIVATION_MEDIATED_BY_TLR4_SIGNALING_REPERTOIRE	70	0.325675	1.31512	0.0529532	0.419422	1	1859	tags=21%, list=12%, signal=24%
KEGG_NOD_LIKE_RECEPTOR_SIGNALING_PATHWAY	58	0.334051	1.3126	0.0902111	0.422087	1	6148	tags=57%, list=38%, signal=92%
BIOCARTA_KERATINOCYTE_PATHWAY	44	0.350117	1.31195	0.0972763	0.419669	1	4495	tags=39%, list=28%, signal=54%
REACTOME_SIGNALING_BY_NOTCH	99	0.305507	1.3088	0.054409	0.422808	1	3338	tags=33%, list=21%, signal=42%
BIOCARTA_RELA_PATHWAY	16	0.46561	1.30509	0.130952	0.428287	1	5604	tags=56%, list=35%, signal=87%
BIOCARTA_NFKB_PATHWAY	22	0.419691	1.30131	0.117172	0.433468	1	5604	tags=55%, list=35%, signal=84%
REACTOME_SIGNALING_BY_NODAL	15	0.456149	1.29737	0.164179	0.43886	1	4427	tags=40%, list=28%, signal=55%
KEGG_INSULIN_SIGNALING_PATHWAY	125	0.289334	1.29366	0.0563107	0.444258	1	2913	tags=27%, list=18%, signal=33%
REACTOME_DESTABILIZATION_OF_MRNA_BY_AUF1_HNRNP_D0	49	0.345508	1.28796	0.122984	0.454879	1	1488	tags=18%, list=9%, signal=20%
REACTOME_DOWNSTREAM_SIGNAL_TRANSDUCTION	87	0.30177	1.28188	0.0737052	0.467271	1	3136	tags=31%, list=20%, signal=38%
REACTOME_IL1_SIGNALING	38	0.356692	1.2807	0.132812	0.466276	1	1351	tags=16%, list=8%, signal=17%
KEGG_SYSTEMIC_LUPUS_ERYTHEMATOSUS	72	0.314987	1.27932	0.0939457	0.466357	1	3444	tags=40%, list=22%, signal=51%
REACTOME_COSTIMULATION_BY_THE_CD28_FAMILY	59	0.328435	1.27886	0.0917782	0.463817	1	3641	tags=37%, list=23%, signal=48%
REACTOME_TRANSCRIPTION	162	0.272933	1.27649	0.0665434	0.466399	1	3521	tags=31%, list=22%, signal=40%
BIOCARTA_CD40_PATHWAY	15	0.457665	1.27354	0.165323	0.470339	1	5916	tags=53%, list=37%, signal=85%
KEGG_GNRH_SIGNALING_PATHWAY	83	0.303737	1.27251	0.0896686	0.468992	1	3783	tags=35%, list=24%, signal=46%
REACTOME_GPVI_MEDIATED_ACTIVATION_CASCADE	31	0.373538	1.26674	0.15739	0.479337	1	3641	tags=45%, list=23%, signal=58%
REACTOME_TRAF6_MEDIATED_NFKB_ACTIVATION	21	0.41117	1.26198	0.164032	0.488349	1	1095	tags=24%, list=7%, signal=26%
KEGG_NEUROTROPHIN_SIGNALING_PATHWAY	122	0.280554	1.26085	0.0643275	0.487315	1	3905	tags=32%, list=24%, signal=42%
KEGG_LEISHMANIA_INFECTION	65	0.31572	1.26012	0.120553	0.485129	1	3306	tags=29%, list=21%, signal=37%
REACTOME_TRAF6_MEDIATED_INDUCTION_OF_NFKB_AND_MAP_KINASES_UPON_TLR7_8_OR_9_ACTIVATION	75	0.309076	1.25786	0.0915888	0.48698	1	3633	tags=31%, list=23%, signal=39%
BIOCARTA_NOS1_PATHWAY	17	0.433435	1.25507	0.169014	0.490573	1	2610	tags=29%, list=16%, signal=35%
REACTOME_HIV_LIFE_CYCLE	114	0.282332	1.25379	0.0849057	0.490172	1	3521	tags=33%, list=22%, signal=42%
REACTOME_GLYCOGEN_BREAKDOWN_GLYCOGENOLYSIS	16	0.441471	1.25315	0.159475	0.488	1	2224	tags=38%, list=14%, signal=44%
BIOCARTA_HDAC_PATHWAY	26	0.385406	1.25257	0.157371	0.485882	1	2040	tags=23%, list=13%, signal=26%
REACTOME_RECRUITMENT_OF_MITOTIC_CENTROSOME_PROTEINS_AND_COMPLEXES	62	0.314241	1.25139	0.124283	0.485423	1	5129	tags=48%, list=32%, signal=71%
REACTOME_FORMATION_OF_TUBULIN_FOLDING_INTERMEDIATES_BY_CCT_TRIC	18	0.419083	1.24272	0.173585	0.503874	1	824	tags=22%, list=5%, signal=23%
REACTOME_APOPTOTIC_CLEAVAGE_OF_CELLULAR_PROTEINS	38	0.343301	1.2415	0.155769	0.503426	1	2248	tags=26%, list=14%, signal=31%
REACTOME_SIGNALING_BY_BMP	20	0.410859	1.23868	0.196262	0.507539	1	1945	tags=30%, list=12%, signal=34%
REACTOME_MYD88_MAL_CASCADE_INITIATED_ON_PLASMA_MEMBRANE	81	0.299747	1.23769	0.128459	0.506684	1	2052	tags=20%, list=13%, signal=23%
REACTOME_LOSS_OF_NLP_FROM_MITOTIC_CENTROSOMES	55	0.31718	1.23273	0.139963	0.516144	1	5129	tags=49%, list=32%, signal=72%
KEGG_GLYCOSAMINOGLYCAN_BIOSYNTHESIS_CHONDROITIN_SULFATE	21	0.398414	1.2293	0.204082	0.521303	1	5705	tags=52%, list=36%, signal=81%
REACTOME_CD28_CO_STIMULATION	30	0.364185	1.2263	0.166038	0.525494	1	2859	tags=33%, list=18%, signal=41%
KEGG_RIG_I_LIKE_RECEPTOR_SIGNALING_PATHWAY	51	0.325354	1.225	0.15879	0.52532	1	3143	tags=29%, list=20%, signal=36%
KEGG_ADIPOCYTOKINE_SIGNALING_PATHWAY	61	0.305503	1.22468	0.145068	0.522271	1	3913	tags=36%, list=24%, signal=48%
REACTOME_SIGNALING_BY_EGFR_IN_CANCER	99	0.284191	1.22218	0.124046	0.525406	1	2740	tags=27%, list=17%, signal=33%
REACTOME_PROTEOLYTIC_CLEAVAGE_OF_SNARE_COMPLEX_PROTEINS	16	0.430059	1.21887	0.229287	0.530988	1	3618	tags=44%, list=23%, signal=56%
REACTOME_DEADENYLATION_DEPENDENT_MRNA_DECAY	44	0.327071	1.21808	0.153257	0.529687	1	3848	tags=39%, list=24%, signal=51%
KEGG_PROTEIN_EXPORT	23	0.393028	1.21774	0.174442	0.526997	1	2125	tags=22%, list=13%, signal=25%
REACTOME_EXTENSION_OF_TELOMERES	26	0.376242	1.21422	0.181641	0.53282	1	4516	tags=42%, list=28%, signal=59%
REACTOME_GLUCAGON_SIGNALING_IN_METABOLIC_REGULATION	26	0.379395	1.21158	0.198276	0.536308	1	4734	tags=54%, list=30%, signal=76%
REACTOME_PROSTACYCLIN_SIGNALLING_THROUGH_PROSTACYCLIN_RECEPTOR	15	0.429379	1.21107	0.225243	0.534175	1	5144	tags=67%, list=32%, signal=98%
REACTOME_CREB_PHOSPHORYLATION_THROUGH_THE_ACTIVATION_OF_RAS	23	0.380692	1.20871	0.215264	0.53711	1	2040	tags=26%, list=13%, signal=30%
REACTOME_G0_AND_EARLY_G1	22	0.387476	1.20844	0.193424	0.534316	1	1530	tags=27%, list=10%, signal=30%
REACTOME_SEMA4D_IN_SEMAPHORIN_SIGNALING	30	0.355436	1.20807	0.19962	0.53186	1	2118	tags=23%, list=13%, signal=27%
REACTOME_SMOOTH_MUSCLE_CONTRACTION	23	0.382041	1.20804	0.2	0.528451	1	2494	tags=30%, list=16%, signal=36%
BIOCARTA_TEL_PATHWAY	17	0.418924	1.20729	0.230143	0.5268	1	5711	tags=65%, list=36%, signal=101%
REACTOME_METABOLISM_OF_NON_CODING_RNA	48	0.325	1.20382	0.164683	0.53251	1	2225	tags=29%, list=14%, signal=34%
REACTOME_GROWTH_HORMONE_RECEPTOR_SIGNALING	20	0.394578	1.20333	0.224953	0.530273	1	2308	tags=35%, list=14%, signal=41%
KEGG_MISMATCH_REPAIR	21	0.395001	1.2028	0.226721	0.528478	1	3846	tags=38%, list=24%, signal=50%
REACTOME_ACTIVATION_OF_GENES_BY_ATF4	23	0.375149	1.20103	0.203488	0.529946	1	4714	tags=48%, list=29%, signal=68%
REACTOME_NRAGE_SIGNALS_DEATH_THROUGH_JNK	41	0.333386	1.19726	0.201818	0.536388	1	2929	tags=39%, list=18%, signal=48%
REACTOME_UNFOLDED_PROTEIN_RESPONSE	77	0.29185	1.19656	0.164461	0.534991	1	2915	tags=31%, list=18%, signal=38%
KEGG_MELANOGENESIS	84	0.285079	1.19539	0.152964	0.534779	1	3437	tags=33%, list=21%, signal=42%
REACTOME_ANTIVIRAL_MECHANISM_BY_IFN_STIMULATED_GENES	65	0.29369	1.19153	0.159393	0.541892	1	2725	tags=29%, list=17%, signal=35%
KEGG_FC_EPSILON_RI_SIGNALING_PATHWAY	66	0.297306	1.18669	0.1587	0.551607	1	4679	tags=42%, list=29%, signal=60%
REACTOME_SIGNALING_BY_FGFR	97	0.274862	1.18523	0.162162	0.552361	1	2740	tags=26%, list=17%, signal=31%
REACTOME_G_PROTEIN_BETA_GAMMA_SIGNALLING	24	0.373237	1.18459	0.219124	0.550721	1	5144	tags=63%, list=32%, signal=92%
REACTOME_DIABETES_PATHWAYS	117	0.266144	1.18349	0.13852	0.5505	1	3827	tags=36%, list=24%, signal=47%
BIOCARTA_VIP_PATHWAY	25	0.369248	1.18094	0.239521	0.554471	1	982	tags=16%, list=6%, signal=17%
KEGG_LONG_TERM_POTENTIATION	59	0.299574	1.17881	0.192843	0.557145	1	4254	tags=41%, list=27%, signal=55%
BIOCARTA_EIF4_PATHWAY	24	0.375867	1.17867	0.246964	0.554197	1	4234	tags=46%, list=26%, signal=62%
BIOCARTA_RAS_PATHWAY	23	0.381013	1.17741	0.239382	0.554624	1	4421	tags=57%, list=28%, signal=78%
REACTOME_HIV_INFECTION	192	0.2467	1.17587	0.114447	0.555367	1	3591	tags=30%, list=22%, signal=38%
REACTOME_GABA_RECEPTOR_ACTIVATION	30	0.344833	1.17047	0.24	0.566595	1	4591	tags=47%, list=29%, signal=65%
REACTOME_SEMA4D_INDUCED_CELL_MIGRATION_AND_GROWTH_CONE_COLLAPSE	25	0.35926	1.16972	0.221328	0.565303	1	2118	tags=24%, list=13%, signal=28%
REACTOME_APOPTOTIC_EXECUTION_PHASE	48	0.311778	1.16887	0.20751	0.564312	1	2248	tags=27%, list=14%, signal=31%
BIOCARTA_TOLL_PATHWAY	36	0.326788	1.16874	0.215415	0.561451	1	5805	tags=47%, list=36%, signal=74%
BIOCARTA_MPR_PATHWAY	29	0.347568	1.16792	0.222846	0.560387	1	5292	tags=48%, list=33%, signal=72%
BIOCARTA_NKT_PATHWAY	20	0.383121	1.1671	0.253359	0.559469	1	2974	tags=35%, list=19%, signal=43%
BIOCARTA_P38MAPK_PATHWAY	40	0.330106	1.16499	0.223735	0.562289	1	3434	tags=30%, list=21%, signal=38%
REACTOME_LATE_PHASE_OF_HIV_LIFE_CYCLE	101	0.26889	1.16474	0.16888	0.559741	1	3521	tags=31%, list=22%, signal=39%
REACTOME_PURINE_METABOLISM	29	0.350259	1.16379	0.25603	0.559139	1	2294	tags=31%, list=14%, signal=36%
REACTOME_DOWNSTREAM_TCR_SIGNALING	34	0.334282	1.16301	0.231481	0.558134	1	3641	tags=32%, list=23%, signal=42%
BIOCARTA_MYOSIN_PATHWAY	28	0.353312	1.1607	0.244489	0.56146	1	3385	tags=29%, list=21%, signal=36%
REACTOME_RESPONSE_TO_ELEVATED_PLATELET_CYTOSOLIC_CA2_	71	0.28168	1.15476	0.214859	0.574655	1	2610	tags=23%, list=16%, signal=27%
KEGG_SNARE_INTERACTIONS_IN_VESICULAR_TRANSPORT	37	0.325982	1.14989	0.224696	0.585236	1	3730	tags=35%, list=23%, signal=46%
BIOCARTA_CCR5_PATHWAY	17	0.386333	1.14975	0.272189	0.582487	1	3668	tags=35%, list=23%, signal=46%
REACTOME_SIGNALING_BY_ERBB4	79	0.274153	1.14643	0.215264	0.588413	1	2780	tags=25%, list=17%, signal=30%
REACTOME_METABOLISM_OF_NUCLEOTIDES	65	0.28219	1.14295	0.244275	0.594816	1	2395	tags=28%, list=15%, signal=32%
REACTOME_SIGNALING_BY_FGFR_IN_DISEASE	111	0.259326	1.14253	0.2	0.592756	1	2740	tags=25%, list=17%, signal=30%
REACTOME_GENERIC_TRANSCRIPTION_PATHWAY	324	0.225577	1.14133	0.120527	0.593186	1	3347	tags=23%, list=21%, signal=28%
REACTOME_ACTIVATED_NOTCH1_TRANSMITS_SIGNAL_TO_THE_NUCLEUS	25	0.354133	1.14119	0.264822	0.590467	1	2841	tags=24%, list=18%, signal=29%
REACTOME_PERK_REGULATED_GENE_EXPRESSION	26	0.353479	1.14032	0.271154	0.589972	1	4714	tags=42%, list=29%, signal=60%
BIOCARTA_NFAT_PATHWAY	43	0.313353	1.14008	0.220472	0.587527	1	2040	tags=21%, list=13%, signal=24%
REACTOME_MUSCLE_CONTRACTION	37	0.319365	1.13995	0.265504	0.584857	1	2494	tags=27%, list=16%, signal=32%
REACTOME_PHOSPHOLIPASE_C_MEDIATED_CASCADE	42	0.312978	1.13983	0.27151	0.582173	1	2610	tags=31%, list=16%, signal=37%
KEGG_ALDOSTERONE_REGULATED_SODIUM_REABSORPTION	34	0.329011	1.13886	0.272031	0.581767	1	4423	tags=44%, list=28%, signal=61%
BIOCARTA_BCR_PATHWAY	34	0.328495	1.13644	0.266174	0.585215	1	4234	tags=38%, list=26%, signal=52%
KEGG_ETHER_LIPID_METABOLISM	25	0.356166	1.13489	0.291751	0.586272	1	5087	tags=60%, list=32%, signal=88%
REACTOME_LAGGING_STRAND_SYNTHESIS	19	0.383561	1.13305	0.302187	0.588118	1	3846	tags=42%, list=24%, signal=55%
REACTOME_G_BETA_GAMMA_SIGNALLING_THROUGH_PLC_BETA	16	0.396025	1.13138	0.280303	0.589597	1	5144	tags=63%, list=32%, signal=92%
BIOCARTA_PYK2_PATHWAY	28	0.342335	1.12874	0.2818	0.593808	1	2610	tags=25%, list=16%, signal=30%
REACTOME_NUCLEAR_EVENTS_KINASE_AND_TRANSCRIPTION_FACTOR_ACTIVATION	24	0.354375	1.12853	0.288538	0.591595	1	1859	tags=29%, list=12%, signal=33%
BIOCARTA_CREB_PATHWAY	25	0.35467	1.1252	0.282051	0.597703	1	2610	tags=32%, list=16%, signal=38%
KEGG_RNA_DEGRADATION	56	0.291453	1.12323	0.262956	0.600087	1	4200	tags=38%, list=26%, signal=51%
REACTOME_GLYCEROPHOSPHOLIPID_BIOSYNTHESIS	73	0.272943	1.12101	0.260952	0.602982	1	3756	tags=41%, list=23%, signal=53%
REACTOME_POST_CHAPERONIN_TUBULIN_FOLDING_PATHWAY	15	0.394749	1.12052	0.313373	0.601328	1	1930	tags=27%, list=12%, signal=30%
KEGG_LYSOSOME	118	0.254547	1.11837	0.235656	0.604633	1	3547	tags=32%, list=22%, signal=41%
REACTOME_BOTULINUM_NEUROTOXICITY	18	0.374768	1.11606	0.316733	0.607959	1	3618	tags=39%, list=23%, signal=50%
KEGG_AMINO_SUGAR_AND_NUCLEOTIDE_SUGAR_METABOLISM	42	0.310085	1.11539	0.280778	0.606885	1	4424	tags=43%, list=28%, signal=59%
KEGG_FC_GAMMA_R_MEDIATED_PHAGOCYTOSIS	92	0.263729	1.11365	0.261603	0.608844	1	4652	tags=40%, list=29%, signal=56%
REACTOME_PRE_NOTCH_EXPRESSION_AND_PROCESSING	42	0.30505	1.11282	0.279843	0.608109	1	2285	tags=29%, list=14%, signal=33%
REACTOME_CD28_DEPENDENT_PI3K_AKT_SIGNALING	20	0.368276	1.11275	0.317215	0.605456	1	2740	tags=35%, list=17%, signal=42%
REACTOME_OPIOID_SIGNALLING	65	0.280316	1.11135	0.268595	0.606278	1	4734	tags=48%, list=30%, signal=67%
KEGG_T_CELL_RECEPTOR_SIGNALING_PATHWAY	98	0.258803	1.11133	0.24	0.603523	1	4518	tags=35%, list=28%, signal=48%
REACTOME_PKA_MEDIATED_PHOSPHORYLATION_OF_CREB	15	0.396263	1.1102	0.338677	0.603974	1	3136	tags=40%, list=20%, signal=50%
REACTOME_GENERATION_OF_SECOND_MESSENGER_MOLECULES	26	0.336921	1.10816	0.310559	0.606946	1	4991	tags=46%, list=31%, signal=67%
REACTOME_PROCESSING_OF_CAPPED_INTRONLESS_PRE_MRNA	23	0.351912	1.10618	0.329588	0.609778	1	667	tags=17%, list=4%, signal=18%
REACTOME_MAP_KINASE_ACTIVATION_IN_TLR_CASCADE	49	0.290187	1.10255	0.29291	0.616502	1	1859	tags=18%, list=12%, signal=21%
REACTOME_NUCLEAR_SIGNALING_BY_ERBB4	31	0.323751	1.10042	0.32397	0.619339	1	2759	tags=29%, list=17%, signal=35%
BIOCARTA_P53HYPOXIA_PATHWAY	22	0.351357	1.09766	0.322034	0.623826	1	3093	tags=32%, list=19%, signal=39%
BIOCARTA_HIVNEF_PATHWAY	58	0.282862	1.0962	0.299213	0.624969	1	5332	tags=45%, list=33%, signal=67%
KEGG_MTOR_SIGNALING_PATHWAY	50	0.283722	1.09317	0.312381	0.630387	1	2874	tags=26%, list=18%, signal=32%
REACTOME_INTEGRATION_OF_ENERGY_METABOLISM	96	0.25303	1.09275	0.266667	0.628613	1	3889	tags=38%, list=24%, signal=49%
BIOCARTA_WNT_PATHWAY	24	0.343109	1.0924	0.330855	0.626719	1	3213	tags=46%, list=20%, signal=57%
KEGG_ADHERENS_JUNCTION	70	0.268407	1.09036	0.307252	0.629422	1	2370	tags=20%, list=15%, signal=23%
REACTOME_ION_CHANNEL_TRANSPORT	27	0.334595	1.08777	0.339216	0.633799	1	3585	tags=30%, list=22%, signal=38%
REACTOME_PROTEIN_FOLDING	48	0.291902	1.08728	0.329435	0.63234	1	2355	tags=21%, list=15%, signal=24%
REACTOME_LIPID_DIGESTION_MOBILIZATION_AND_TRANSPORT	34	0.311779	1.0864	0.29771	0.632114	1	2559	tags=29%, list=16%, signal=35%
KEGG_COMPLEMENT_AND_COAGULATION_CASCADES	48	0.288036	1.08454	0.326886	0.634421	1	2387	tags=21%, list=15%, signal=24%
BIOCARTA_PPARA_PATHWAY	51	0.290569	1.08433	0.338144	0.632353	1	2308	tags=27%, list=14%, signal=32%
REACTOME_ACTIVATION_OF_KAINATE_RECEPTORS_UPON_GLUTAMATE_BINDING	23	0.342938	1.08228	0.335953	0.635452	1	5144	tags=61%, list=32%, signal=90%
KEGG_CYSTEINE_AND_METHIONINE_METABOLISM	30	0.323198	1.07842	0.335922	0.643312	1	2293	tags=23%, list=14%, signal=27%
REACTOME_DOWNSTREAM_SIGNALING_OF_ACTIVATED_FGFR	86	0.259885	1.07759	0.320463	0.642854	1	3136	tags=28%, list=20%, signal=35%
REACTOME_SYNTHESIS_OF_PC	16	0.383951	1.07593	0.384	0.644607	1	2833	tags=44%, list=18%, signal=53%
REACTOME_HOST_INTERACTIONS_OF_HIV_FACTORS	119	0.247083	1.0754	0.287037	0.643442	1	3669	tags=30%, list=23%, signal=39%
BIOCARTA_CDMAC_PATHWAY	15	0.380881	1.0734	0.36414	0.64581	1	4421	tags=47%, list=28%, signal=64%
KEGG_TOLL_LIKE_RECEPTOR_SIGNALING_PATHWAY	85	0.254204	1.07284	0.300589	0.644613	1	4684	tags=36%, list=29%, signal=51%
REACTOME_NOD1_2_SIGNALING_PATHWAY	30	0.319339	1.07182	0.36478	0.644689	1	6148	tags=50%, list=38%, signal=81%
REACTOME_ERK_MAPK_TARGETS	21	0.354244	1.06993	0.378119	0.647238	1	1859	tags=29%, list=12%, signal=32%
REACTOME_ANTIGEN_PRESENTATION_FOLDING_ASSEMBLY_AND_PEPTIDE_LOADING_OF_CLASS_I_MHC	20	0.354275	1.06847	0.39272	0.648658	1	4816	tags=50%, list=30%, signal=71%
REACTOME_SIGNALING_BY_SCF_KIT	75	0.260555	1.06779	0.340782	0.647812	1	3032	tags=28%, list=19%, signal=34%
KEGG_TYPE_II_DIABETES_MELLITUS	36	0.304237	1.06528	0.348089	0.652109	1	5057	tags=44%, list=32%, signal=65%
REACTOME_NGF_SIGNALLING_VIA_TRKA_FROM_THE_PLASMA_MEMBRANE	128	0.234776	1.06415	0.31	0.652493	1	3272	tags=27%, list=20%, signal=34%
REACTOME_PHOSPHOLIPID_METABOLISM	173	0.226219	1.06339	0.280303	0.651914	1	3799	tags=32%, list=24%, signal=41%
BIOCARTA_STATHMIN_PATHWAY	16	0.362735	1.06128	0.345703	0.655037	1	982	tags=19%, list=6%, signal=20%
REACTOME_AQUAPORIN_MEDIATED_TRANSPORT	40	0.297825	1.05765	0.368121	0.661733	1	4035	tags=45%, list=25%, signal=60%
REACTOME_GOLGI_ASSOCIATED_VESICLE_BIOGENESIS	51	0.276888	1.05758	0.345283	0.659285	1	3539	tags=29%, list=22%, signal=38%
REACTOME_PROCESSIVE_SYNTHESIS_ON_THE_LAGGING_STRAND	15	0.375818	1.0573	0.347059	0.657386	1	3846	tags=47%, list=24%, signal=61%
KEGG_PATHOGENIC_ESCHERICHIA_COLI_INFECTION	50	0.276978	1.05582	0.352713	0.658853	1	4369	tags=40%, list=27%, signal=55%
KEGG_VIRAL_MYOCARDITIS	61	0.267087	1.05288	0.355469	0.664035	1	3499	tags=39%, list=22%, signal=50%
REACTOME_TCR_SIGNALING	51	0.278982	1.05186	0.371595	0.663976	1	5604	tags=43%, list=35%, signal=66%
REACTOME_SEMAPHORIN_INTERACTIONS	64	0.265427	1.0515	0.368737	0.662297	1	2370	tags=22%, list=15%, signal=26%
REACTOME_G_ALPHA_Z_SIGNALLING_EVENTS	38	0.295924	1.04896	0.386	0.666677	1	4035	tags=42%, list=25%, signal=56%
REACTOME_SULFUR_AMINO_ACID_METABOLISM	23	0.327903	1.04886	0.383613	0.66431	1	1081	tags=22%, list=7%, signal=23%
REACTOME_DNA_STRAND_ELONGATION	30	0.312079	1.04727	0.385047	0.66598	1	3846	tags=33%, list=24%, signal=44%
REACTOME_TRANS_GOLGI_NETWORK_VESICLE_BUDDING	58	0.268842	1.04142	0.381633	0.679583	1	3618	tags=33%, list=23%, signal=42%
REACTOME_G_BETA_GAMMA_SIGNALLING_THROUGH_PI3KGAMMA	21	0.341752	1.03953	0.43152	0.682093	1	5552	tags=67%, list=35%, signal=102%
REACTOME_COMPLEMENT_CASCADE	21	0.331159	1.03775	0.401606	0.684448	1	2387	tags=33%, list=15%, signal=39%
BIOCARTA_ATM_PATHWAY	20	0.34566	1.0368	0.396078	0.68437	1	3032	tags=30%, list=19%, signal=37%
BIOCARTA_CASPASE_PATHWAY	23	0.332568	1.03666	0.393064	0.682099	1	4402	tags=39%, list=28%, signal=54%
REACTOME_G_PROTEIN_ACTIVATION	19	0.345662	1.03558	0.398821	0.682596	1	5144	tags=58%, list=32%, signal=85%
REACTOME_BASIGIN_INTERACTIONS	21	0.336471	1.03495	0.416045	0.681768	1	3034	tags=29%, list=19%, signal=35%
BIOCARTA_RACCYCD_PATHWAY	26	0.311241	1.03257	0.417166	0.685297	1	812	tags=19%, list=5%, signal=20%
REACTOME_INTERACTIONS_OF_VPR_WITH_HOST_CELLULAR_PROTEINS	32	0.301492	1.03217	0.417476	0.683896	1	3391	tags=38%, list=21%, signal=47%
BIOCARTA_TCR_PATHWAY	44	0.278928	1.02814	0.408163	0.691773	1	2859	tags=23%, list=18%, signal=28%
REACTOME_HS_GAG_BIOSYNTHESIS	21	0.337863	1.02797	0.407115	0.689582	1	1556	tags=29%, list=10%, signal=32%
KEGG_ENDOCYTOSIS	173	0.220325	1.02785	0.371257	0.687292	1	4453	tags=36%, list=28%, signal=49%
REACTOME_GABA_B_RECEPTOR_ACTIVATION	27	0.319724	1.0278	0.387097	0.684855	1	4591	tags=48%, list=29%, signal=67%
REACTOME_FACTORS_INVOLVED_IN_MEGAKARYOCYTE_DEVELOPMENT_AND_PLATELET_PRODUCTION	91	0.239972	1.02488	0.421359	0.690212	1	2124	tags=19%, list=13%, signal=21%
REACTOME_MHC_CLASS_II_ANTIGEN_PRESENTATION	84	0.245295	1.02401	0.400398	0.690076	1	3591	tags=35%, list=22%, signal=44%
KEGG_ERBB_SIGNALING_PATHWAY	78	0.249075	1.02287	0.404427	0.690527	1	3213	tags=27%, list=20%, signal=34%
KEGG_BLADDER_CANCER	40	0.28353	1.02128	0.434608	0.692222	1	3213	tags=35%, list=20%, signal=44%
REACTOME_SYNTHESIS_OF_DNA	88	0.242618	1.01954	0.417323	0.694588	1	1588	tags=15%, list=10%, signal=16%
KEGG_CHRONIC_MYELOID_LEUKEMIA	72	0.251109	1.01917	0.431559	0.692941	1	4421	tags=39%, list=28%, signal=54%
REACTOME_MITOTIC_G2_G2_M_PHASES	75	0.249512	1.01454	0.434951	0.702826	1	3879	tags=31%, list=24%, signal=40%
REACTOME_ACTIVATION_OF_CHAPERONE_GENES_BY_XBP1S	46	0.27938	1.01454	0.428571	0.700275	1	2915	tags=35%, list=18%, signal=42%
KEGG_TASTE_TRANSDUCTION	19	0.340029	1.01366	0.439842	0.700241	1	4931	tags=58%, list=31%, signal=84%
KEGG_CYTOSOLIC_DNA_SENSING_PATHWAY	41	0.273815	1.00972	0.426036	0.708419	1	5604	tags=46%, list=35%, signal=71%
REACTOME_HEPARAN_SULFATE_HEPARIN_HS_GAG_METABOLISM	39	0.282315	1.00661	0.426471	0.713978	1	1556	tags=21%, list=10%, signal=23%
REACTOME_PPARA_ACTIVATES_GENE_EXPRESSION	96	0.235049	1.00555	0.449692	0.714304	1	2135	tags=22%, list=13%, signal=25%
REACTOME_ER_PHAGOSOME_PATHWAY	57	0.261098	1.00514	0.444668	0.712813	1	1488	tags=16%, list=9%, signal=17%
REACTOME_MAPK_TARGETS_NUCLEAR_EVENTS_MEDIATED_BY_MAP_KINASES	30	0.296808	1.00376	0.42115	0.714088	1	1859	tags=23%, list=12%, signal=26%
BIOCARTA_AT1R_PATHWAY	33	0.289589	1.00281	0.47561	0.71394	1	1157	tags=12%, list=7%, signal=13%
REACTOME_FORMATION_OF_RNA_POL_II_ELONGATION_COMPLEX_	43	0.273777	1.00165	0.453307	0.71469	1	3521	tags=28%, list=22%, signal=36%
REACTOME_SYNTHESIS_OF_PIPS_AT_THE_PLASMA_MEMBRANE	29	0.299376	1.00114	0.458175	0.713714	1	3641	tags=31%, list=23%, signal=40%
BIOCARTA_CTCF_PATHWAY	23	0.321335	0.998758	0.458078	0.717549	1	3605	tags=35%, list=23%, signal=45%
KEGG_B_CELL_RECEPTOR_SIGNALING_PATHWAY	72	0.246245	0.997664	0.445672	0.718097	1	4652	tags=38%, list=29%, signal=53%
REACTOME_RNA_POL_II_PRE_TRANSCRIPTION_EVENTS	59	0.256732	0.996764	0.46332	0.718192	1	3521	tags=29%, list=22%, signal=37%
BIOCARTA_PML_PATHWAY	17	0.338017	0.99324	0.466281	0.725299	1	3359	tags=35%, list=21%, signal=45%
KEGG_COLORECTAL_CANCER	62	0.249463	0.991793	0.475728	0.726858	1	3641	tags=29%, list=23%, signal=37%
REACTOME_P53_DEPENDENT_G1_DNA_DAMAGE_RESPONSE	52	0.257524	0.990448	0.476281	0.727812	1	1861	tags=17%, list=12%, signal=20%
KEGG_JAK_STAT_SIGNALING_PATHWAY	101	0.228217	0.989728	0.47081	0.726997	1	3641	tags=29%, list=23%, signal=37%
REACTOME_CDK_MEDIATED_PHOSPHORYLATION_AND_REMOVAL_OF_CDC6	45	0.267904	0.986767	0.46374	0.732352	1	1488	tags=16%, list=9%, signal=17%
REACTOME_A_TETRASACCHARIDE_LINKER_SEQUENCE_IS_REQUIRED_FOR_GAG_SYNTHESIS	21	0.319023	0.986625	0.466038	0.73027	1	1556	tags=19%, list=10%, signal=21%
REACTOME_NEUROTRANSMITTER_RECEPTOR_BINDING_AND_DOWNSTREAM_TRANSMISSION_IN_THE_POSTSYNAPTIC_CELL	87	0.234355	0.98659	0.486989	0.72784	1	4373	tags=34%, list=27%, signal=47%
KEGG_MAPK_SIGNALING_PATHWAY	227	0.203564	0.985863	0.512241	0.727385	1	3697	tags=23%, list=23%, signal=30%
BIOCARTA_ETS_PATHWAY	18	0.336826	0.984408	0.490385	0.729122	1	2124	tags=22%, list=13%, signal=26%
KEGG_CELL_ADHESION_MOLECULES_CAMS	114	0.224173	0.980136	0.499029	0.738466	1	3468	tags=28%, list=22%, signal=36%
BIOCARTA_TGFB_PATHWAY	19	0.321765	0.977244	0.480545	0.743706	1	1945	tags=21%, list=12%, signal=24%
REACTOME_SCFSKP2_MEDIATED_DEGRADATION_OF_P27_P21	52	0.248482	0.974813	0.484472	0.747527	1	1588	tags=15%, list=10%, signal=17%
REACTOME_ACTIVATION_OF_THE_PRE_REPLICATIVE_COMPLEX	29	0.286214	0.97387	0.483019	0.747382	1	4758	tags=38%, list=30%, signal=54%
REACTOME_G_ALPHA1213_SIGNALLING_EVENTS	68	0.239316	0.973641	0.50478	0.745451	1	4734	tags=43%, list=30%, signal=60%
KEGG_PANCREATIC_CANCER	69	0.237149	0.973025	0.509165	0.744508	1	3074	tags=29%, list=19%, signal=36%
BIOCARTA_P53_PATHWAY	16	0.345719	0.971576	0.50096	0.745951	1	1861	tags=31%, list=12%, signal=35%
REACTOME_ORC1_REMOVAL_FROM_CHROMATIN	63	0.240569	0.968015	0.495885	0.752935	1	1588	tags=14%, list=10%, signal=16%
BIOCARTA_CDC42RAC_PATHWAY	16	0.333363	0.967848	0.50478	0.750895	1	4635	tags=50%, list=29%, signal=70%
REACTOME_DESTABILIZATION_OF_MRNA_BY_KSRP	17	0.338043	0.967338	0.505906	0.749807	1	1723	tags=24%, list=11%, signal=26%
KEGG_REGULATION_OF_AUTOPHAGY	19	0.31709	0.964073	0.503119	0.755892	1	2968	tags=37%, list=19%, signal=45%
KEGG_TGF_BETA_SIGNALING_PATHWAY	78	0.231966	0.960397	0.524292	0.762921	1	4427	tags=35%, list=28%, signal=48%
KEGG_PYRIMIDINE_METABOLISM	93	0.223962	0.958864	0.569231	0.764444	1	4016	tags=30%, list=25%, signal=40%
REACTOME_REGULATION_OF_GLUCOKINASE_BY_GLUCOKINASE_REGULATORY_PROTEIN	26	0.2909	0.958409	0.521154	0.763207	1	2588	tags=31%, list=16%, signal=37%
KEGG_RENAL_CELL_CARCINOMA	68	0.235491	0.957055	0.541586	0.764205	1	2874	tags=24%, list=18%, signal=29%
REACTOME_GLUCOSE_TRANSPORT	34	0.278451	0.956609	0.511202	0.762987	1	3636	tags=35%, list=23%, signal=46%
REACTOME_PREFOLDIN_MEDIATED_TRANSFER_OF_SUBSTRATE_TO_CCT_TRIC	24	0.298202	0.9495	0.523365	0.778811	1	824	tags=13%, list=5%, signal=13%
REACTOME_PTM_GAMMA_CARBOXYLATION_HYPUSINE_FORMATION_AND_ARYLSULFATASE_ACTIVATION	18	0.323443	0.949489	0.551456	0.776342	1	1120	tags=17%, list=7%, signal=18%
REACTOME_STRIATED_MUSCLE_CONTRACTION	18	0.315433	0.94919	0.52	0.77459	1	3533	tags=39%, list=22%, signal=50%
REACTOME_RIP_MEDIATED_NFKB_ACTIVATION_VIA_DAI	18	0.315862	0.945749	0.542471	0.781082	1	938	tags=17%, list=6%, signal=18%
REACTOME_METABOLISM_OF_POLYAMINES	15	0.331868	0.945537	0.524345	0.779231	1	3439	tags=40%, list=22%, signal=51%
REACTOME_GLYCOSAMINOGLYCAN_METABOLISM	90	0.22468	0.945104	0.564453	0.777867	1	1749	tags=19%, list=11%, signal=21%
BIOCARTA_ALK_PATHWAY	30	0.273287	0.93996	0.555336	0.789006	1	2553	tags=23%, list=16%, signal=28%
BIOCARTA_BIOPEPTIDES_PATHWAY	37	0.263756	0.934397	0.57	0.801181	1	2610	tags=22%, list=16%, signal=26%
REACTOME_PRE_NOTCH_TRANSCRIPTION_AND_TRANSLATION	27	0.281706	0.931535	0.54717	0.806155	1	2285	tags=30%, list=14%, signal=35%
REACTOME_TRANSPORT_OF_VITAMINS_NUCLEOSIDES_AND_RELATED_MOLECULES	26	0.281107	0.929953	0.550864	0.8078	1	2131	tags=23%, list=13%, signal=27%
REACTOME_PI3K_CASCADE	59	0.237107	0.929861	0.584867	0.805536	1	3848	tags=29%, list=24%, signal=38%
REACTOME_TRANSMISSION_ACROSS_CHEMICAL_SYNAPSES	124	0.207118	0.928589	0.626719	0.806265	1	3656	tags=27%, list=23%, signal=35%
REACTOME_O_LINKED_GLYCOSYLATION_OF_MUCINS	36	0.264729	0.927446	0.618	0.806488	1	3803	tags=33%, list=24%, signal=44%
REACTOME_SIGNALING_BY_ILS	100	0.218933	0.927227	0.605578	0.804567	1	5604	tags=40%, list=35%, signal=61%
REACTOME_REGULATION_OF_INSULIN_SECRETION_BY_GLUCAGON_LIKE_PEPTIDE1	32	0.272944	0.926911	0.565217	0.802984	1	4035	tags=44%, list=25%, signal=58%
REACTOME_HEMOSTASIS	377	0.180929	0.926759	0.717472	0.800929	1	3444	tags=23%, list=22%, signal=28%
REACTOME_ABORTIVE_ELONGATION_OF_HIV1_TRANSCRIPT_IN_THE_ABSENCE_OF_TAT	23	0.290795	0.92639	0.561886	0.79953	1	4719	tags=39%, list=30%, signal=55%
REACTOME_REGULATION_OF_SIGNALING_BY_CBL	18	0.313612	0.921662	0.577154	0.809116	1	5250	tags=50%, list=33%, signal=74%
REACTOME_S_PHASE	104	0.212048	0.919542	0.679012	0.812026	1	1588	tags=13%, list=10%, signal=15%
REACTOME_ION_TRANSPORT_BY_P_TYPE_ATPASES	23	0.290992	0.918931	0.601504	0.811002	1	3585	tags=30%, list=22%, signal=39%
REACTOME_ADP_SIGNALLING_THROUGH_P2RY12	17	0.321127	0.913313	0.577075	0.8227	1	6004	tags=71%, list=38%, signal=113%
REACTOME_APOPTOSIS	138	0.201617	0.912585	0.692308	0.822021	1	2254	tags=17%, list=14%, signal=20%
REACTOME_CGMP_EFFECTS	18	0.310186	0.912201	0.586592	0.820562	1	2583	tags=22%, list=16%, signal=26%
REACTOME_AMINE_COMPOUND_SLC_TRANSPORTERS	17	0.312235	0.909307	0.589391	0.825371	1	2287	tags=24%, list=14%, signal=27%
BIOCARTA_GCR_PATHWAY	17	0.316409	0.90861	0.564299	0.824471	1	792	tags=18%, list=5%, signal=19%
REACTOME_G_ALPHA_S_SIGNALLING_EVENTS	80	0.215924	0.907384	0.619586	0.825075	1	4035	tags=33%, list=25%, signal=43%
REACTOME_MYOGENESIS	20	0.296641	0.907284	0.59499	0.822875	1	3013	tags=25%, list=19%, signal=31%
REACTOME_PLATELET_ACTIVATION_SIGNALING_AND_AGGREGATION	177	0.193491	0.904219	0.695327	0.827827	1	3656	tags=27%, list=23%, signal=34%
KEGG_APOPTOSIS	83	0.21502	0.902377	0.651341	0.829944	1	3143	tags=23%, list=20%, signal=28%
BIOCARTA_MAL_PATHWAY	18	0.31098	0.901147	0.60119	0.830641	1	5261	tags=50%, list=33%, signal=74%
REACTOME_DNA_REPAIR	102	0.208229	0.900144	0.688931	0.830724	1	3448	tags=25%, list=22%, signal=31%
REACTOME_SIGNALLING_TO_RAS	27	0.276336	0.900052	0.621181	0.828612	1	1957	tags=22%, list=12%, signal=25%
REACTOME_REGULATION_OF_WATER_BALANCE_BY_RENAL_AQUAPORINS	36	0.257625	0.897465	0.639053	0.832475	1	4035	tags=42%, list=25%, signal=56%
REACTOME_INHIBITION_OF_VOLTAGE_GATED_CA2_CHANNELS_VIA_GBETA_GAMMA_SUBUNITS	15	0.319105	0.895165	0.633603	0.835822	1	5144	tags=60%, list=32%, signal=88%
REACTOME_ASSOCIATION_OF_TRIC_CCT_WITH_TARGET_PROTEINS_DURING_BIOSYNTHESIS	26	0.277968	0.89324	0.640756	0.838017	1	2355	tags=23%, list=15%, signal=27%
REACTOME_RNA_POL_III_TRANSCRIPTION	33	0.258766	0.891381	0.628231	0.840209	1	4541	tags=36%, list=28%, signal=51%
KEGG_HISTIDINE_METABOLISM	23	0.279065	0.889205	0.600394	0.842933	1	2678	tags=22%, list=17%, signal=26%
REACTOME_DARPP_32_EVENTS	23	0.281701	0.888807	0.615534	0.841423	1	2559	tags=26%, list=16%, signal=31%
KEGG_PURINE_METABOLISM	144	0.193483	0.886919	0.731373	0.843283	1	4151	tags=29%, list=26%, signal=39%
REACTOME_TRANSPORT_OF_RIBONUCLEOPROTEINS_INTO_THE_HOST_NUCLEUS	27	0.272201	0.886621	0.646586	0.841534	1	2588	tags=30%, list=16%, signal=35%
KEGG_PROSTATE_CANCER	83	0.210126	0.884785	0.709056	0.843283	1	2199	tags=19%, list=14%, signal=22%
BIOCARTA_TNFR1_PATHWAY	29	0.260673	0.88386	0.673077	0.843234	1	3339	tags=28%, list=21%, signal=35%
KEGG_NATURAL_KILLER_CELL_MEDIATED_CYTOTOXICITY	100	0.204646	0.880602	0.713193	0.848235	1	3468	tags=24%, list=22%, signal=30%
REACTOME_HS_GAG_DEGRADATION	19	0.291673	0.879109	0.622677	0.849302	1	2221	tags=26%, list=14%, signal=31%
REACTOME_CDT1_ASSOCIATION_WITH_THE_CDC6_ORC_ORIGIN_COMPLEX	53	0.230067	0.877848	0.688073	0.849846	1	1509	tags=13%, list=9%, signal=15%
REACTOME_ACTIVATION_OF_NF_KAPPAB_IN_B_CELLS	60	0.221838	0.87718	0.713163	0.84912	1	1488	tags=12%, list=9%, signal=13%
REACTOME_CYCLIN_E_ASSOCIATED_EVENTS_DURING_G1_S_TRANSITION_	61	0.221575	0.874904	0.704633	0.851907	1	1588	tags=13%, list=10%, signal=15%
REACTOME_PIP3_ACTIVATES_AKT_SIGNALING	27	0.272383	0.871638	0.645435	0.856776	1	6072	tags=56%, list=38%, signal=89%
BIOCARTA_RHO_PATHWAY	31	0.254874	0.868209	0.644269	0.862246	1	5292	tags=35%, list=33%, signal=53%
BIOCARTA_RARRXR_PATHWAY	15	0.307656	0.867666	0.626243	0.861057	1	3463	tags=40%, list=22%, signal=51%
REACTOME_DESTABILIZATION_OF_MRNA_BY_BRF1	17	0.299867	0.867337	0.651923	0.859417	1	1723	tags=24%, list=11%, signal=26%
KEGG_PROGESTERONE_MEDIATED_OOCYTE_MATURATION	78	0.207939	0.860745	0.775899	0.871859	1	3136	tags=21%, list=20%, signal=25%
REACTOME_YAP1_AND_WWTR1_TAZ_STIMULATED_GENE_EXPRESSION	23	0.27219	0.860596	0.688337	0.869793	1	1650	tags=17%, list=10%, signal=19%
REACTOME_ENERGY_DEPENDENT_REGULATION_OF_MTOR_BY_LKB1_AMPK	16	0.303594	0.858641	0.667339	0.871836	1	5105	tags=50%, list=32%, signal=73%
REACTOME_SIGNALLING_TO_ERKS	35	0.244789	0.857591	0.714844	0.871628	1	5292	tags=46%, list=33%, signal=68%
BIOCARTA_AKT_PATHWAY	21	0.274724	0.856678	0.662879	0.87132	1	5824	tags=57%, list=36%, signal=90%
REACTOME_FORMATION_OF_FIBRIN_CLOT_CLOTTING_CASCADE	17	0.285899	0.856673	0.666667	0.868968	1	232	tags=6%, list=1%, signal=6%
REACTOME_RNA_POL_III_TRANSCRIPTION_INITIATION_FROM_TYPE_2_PROMOTER	23	0.271553	0.855044	0.676471	0.86998	1	4283	tags=35%, list=27%, signal=47%
KEGG_LEUKOCYTE_TRANSENDOTHELIAL_MIGRATION	97	0.196309	0.847187	0.789179	0.884391	1	3437	tags=21%, list=21%, signal=26%
REACTOME_SIGNALING_BY_INSULIN_RECEPTOR	94	0.197666	0.844687	0.784314	0.887127	1	2740	tags=20%, list=17%, signal=24%
REACTOME_INSULIN_RECEPTOR_SIGNALLING_CASCADE	75	0.205995	0.844565	0.773438	0.885031	1	2740	tags=19%, list=17%, signal=22%
BIOCARTA_IL12_PATHWAY	18	0.279753	0.838139	0.689723	0.895206	1	2943	tags=22%, list=18%, signal=27%
BIOCARTA_ACTINY_PATHWAY	19	0.274971	0.835874	0.69901	0.897413	1	2870	tags=26%, list=18%, signal=32%
KEGG_EPITHELIAL_CELL_SIGNALING_IN_HELICOBACTER_PYLORI_INFECTION	65	0.206668	0.835337	0.8125	0.896083	1	3013	tags=25%, list=19%, signal=30%
REACTOME_AUTODEGRADATION_OF_THE_E3_UBIQUITIN_LIGASE_COP1	46	0.22456	0.834211	0.753788	0.895997	1	1861	tags=15%, list=12%, signal=17%
REACTOME_THROMBIN_SIGNALLING_THROUGH_PROTEINASE_ACTIVATED_RECEPTORS_PARS	26	0.249947	0.832885	0.733075	0.89632	1	5480	tags=46%, list=34%, signal=70%
REACTOME_INWARDLY_RECTIFYING_K_CHANNELS	21	0.266722	0.823898	0.733753	0.910907	1	4591	tags=48%, list=29%, signal=67%
REACTOME_ANTIGEN_PROCESSING_CROSS_PRESENTATION	70	0.203104	0.823014	0.799595	0.910257	1	1488	tags=13%, list=9%, signal=14%
REACTOME_EGFR_DOWNREGULATION	22	0.263141	0.817996	0.715827	0.916966	1	4661	tags=45%, list=29%, signal=64%
REACTOME_PI_METABOLISM	46	0.220727	0.816937	0.779923	0.916583	1	3641	tags=26%, list=23%, signal=34%
REACTOME_M_G1_TRANSITION	76	0.198955	0.815916	0.814141	0.915984	1	1509	tags=12%, list=9%, signal=13%
REACTOME_NEP_NS2_INTERACTS_WITH_THE_CELLULAR_EXPORT_MACHINERY	27	0.253244	0.815141	0.777132	0.914988	1	2588	tags=26%, list=16%, signal=31%
REACTOME_THE_ROLE_OF_NEF_IN_HIV1_REPLICATION_AND_DISEASE_PATHOGENESIS	27	0.251906	0.814917	0.750476	0.912941	1	5250	tags=59%, list=33%, signal=88%
BIOCARTA_MCM_PATHWAY	18	0.278644	0.811284	0.736634	0.916986	1	3513	tags=28%, list=22%, signal=36%
BIOCARTA_CCR3_PATHWAY	17	0.277434	0.81025	0.730159	0.916547	1	4320	tags=35%, list=27%, signal=48%
REACTOME_AMINO_ACID_AND_OLIGOPEPTIDE_SLC_TRANSPORTERS	37	0.227006	0.807426	0.800384	0.91922	1	838	tags=14%, list=5%, signal=14%
REACTOME_SPHINGOLIPID_DE_NOVO_BIOSYNTHESIS	27	0.244963	0.806571	0.764113	0.91839	1	3799	tags=30%, list=24%, signal=39%
REACTOME_P53_INDEPENDENT_G1_S_DNA_DAMAGE_CHECKPOINT	47	0.216495	0.806483	0.820359	0.916186	1	1488	tags=13%, list=9%, signal=14%
KEGG_VIBRIO_CHOLERAE_INFECTION	48	0.212839	0.80429	0.804598	0.91756	1	3045	tags=27%, list=19%, signal=33%
BIOCARTA_VEGF_PATHWAY	29	0.242496	0.803283	0.766529	0.916889	1	680	tags=10%, list=4%, signal=11%
REACTOME_DOWNSTREAM_SIGNALING_EVENTS_OF_B_CELL_RECEPTOR_BCR	91	0.189867	0.801194	0.866534	0.918173	1	3032	tags=19%, list=19%, signal=23%
REACTOME_VIF_MEDIATED_DEGRADATION_OF_APOBEC3G	48	0.216772	0.800668	0.817308	0.916741	1	1488	tags=13%, list=9%, signal=14%
BIOCARTA_CERAMIDE_PATHWAY	22	0.255172	0.799005	0.765286	0.917353	1	4421	tags=36%, list=28%, signal=50%
REACTOME_ENDOSOMAL_SORTING_COMPLEX_REQUIRED_FOR_TRANSPORT_ESCRT	26	0.246127	0.792748	0.78119	0.925354	1	4425	tags=38%, list=28%, signal=53%
REACTOME_ADAPTIVE_IMMUNE_SYSTEM	484	0.151087	0.792694	0.997984	0.923119	1	3685	tags=23%, list=23%, signal=28%
REACTOME_INHIBITION_OF_INSULIN_SECRETION_BY_ADRENALINE_NORADRENALINE	21	0.258149	0.791861	0.773077	0.922064	1	5144	tags=52%, list=32%, signal=77%
REACTOME_ENOS_ACTIVATION_AND_REGULATION	19	0.2636	0.788054	0.742115	0.925418	1	22	tags=5%, list=0%, signal=5%
REACTOME_PI3K_EVENTS_IN_ERBB4_SIGNALING	34	0.228173	0.78803	0.815789	0.923147	1	3032	tags=26%, list=19%, signal=33%
KEGG_BASAL_TRANSCRIPTION_FACTORS	33	0.222996	0.786691	0.794727	0.922905	1	3448	tags=30%, list=22%, signal=39%
BIOCARTA_PAR1_PATHWAY	35	0.224602	0.786681	0.812977	0.920635	1	3385	tags=23%, list=21%, signal=29%
REACTOME_GLOBAL_GENOMIC_NER_GG_NER	33	0.228874	0.782051	0.800781	0.92531	1	4516	tags=33%, list=28%, signal=46%
KEGG_TIGHT_JUNCTION	104	0.179883	0.781888	0.928437	0.923268	1	3813	tags=27%, list=24%, signal=35%
REACTOME_SIGNALING_BY_THE_B_CELL_RECEPTOR_BCR	118	0.17757	0.781258	0.916824	0.921882	1	3032	tags=19%, list=19%, signal=24%
REACTOME_CELL_CYCLE_MITOTIC	298	0.154822	0.780501	0.986248	0.920738	1	3898	tags=23%, list=24%, signal=30%
REACTOME_RECYCLING_PATHWAY_OF_L1	25	0.242949	0.774103	0.811881	0.927962	1	1328	tags=12%, list=8%, signal=13%
REACTOME_CELL_SURFACE_INTERACTIONS_AT_THE_VASCULAR_WALL	77	0.18987	0.77177	0.912871	0.929006	1	3034	tags=19%, list=19%, signal=24%
BIOCARTA_DEATH_PATHWAY	33	0.225104	0.771351	0.801541	0.927283	1	4896	tags=45%, list=31%, signal=65%
KEGG_PHENYLALANINE_METABOLISM	16	0.271503	0.771305	0.771784	0.925118	1	2678	tags=31%, list=17%, signal=37%
REACTOME_AUTODEGRADATION_OF_CDH1_BY_CDH1_APC_C	56	0.20253	0.768099	0.884688	0.927381	1	1488	tags=11%, list=9%, signal=12%
REACTOME_DNA_REPLICATION	180	0.163237	0.767159	0.966165	0.926374	1	3669	tags=22%, list=23%, signal=28%
REACTOME_LYSOSOME_VESICLE_BIOGENESIS	22	0.247713	0.767007	0.799587	0.924371	1	3539	tags=41%, list=22%, signal=52%
BIOCARTA_MTA3_PATHWAY	17	0.257346	0.759029	0.807531	0.933036	1	4568	tags=41%, list=29%, signal=58%
BIOCARTA_CARDIACEGF_PATHWAY	17	0.262575	0.756718	0.813278	0.933838	1	4421	tags=41%, list=28%, signal=57%
REACTOME_CHONDROITIN_SULFATE_BIOSYNTHESIS	16	0.262149	0.755394	0.794521	0.933338	1	5495	tags=38%, list=34%, signal=57%
REACTOME_REGULATORY_RNA_PATHWAYS	25	0.23121	0.750725	0.831193	0.93684	1	2467	tags=16%, list=15%, signal=19%
REACTOME_ASSEMBLY_OF_THE_PRE_REPLICATIVE_COMPLEX	62	0.188392	0.750603	0.91182	0.934738	1	1509	tags=11%, list=9%, signal=12%
BIOCARTA_AGR_PATHWAY	29	0.216952	0.732391	0.858473	0.953943	1	2118	tags=21%, list=13%, signal=24%
BIOCARTA_NKCELLS_PATHWAY	16	0.249233	0.721952	0.855626	0.962968	1	4462	tags=44%, list=28%, signal=61%
REACTOME_TRANSPORT_OF_MATURE_MRNA_DERIVED_FROM_AN_INTRONLESS_TRANSCRIPT	32	0.208729	0.71457	0.898273	0.968177	1	3928	tags=31%, list=25%, signal=41%
BIOCARTA_IL10_PATHWAY	16	0.243568	0.710206	0.871032	0.97004	1	2999	tags=25%, list=19%, signal=31%
REACTOME_ARMS_MEDIATED_ACTIVATION	17	0.238904	0.707139	0.847561	0.970744	1	5114	tags=41%, list=32%, signal=60%
REACTOME_PI3K_EVENTS_IN_ERBB2_SIGNALING	39	0.196508	0.704954	0.901354	0.970412	1	3032	tags=23%, list=19%, signal=28%
REACTOME_SHC_RELATED_EVENTS	16	0.243635	0.687699	0.888016	0.982766	1	1957	tags=19%, list=12%, signal=21%
REACTOME_RNA_POL_III_TRANSCRIPTION_INITIATION_FROM_TYPE_3_PROMOTER	26	0.206618	0.683356	0.914172	0.983763	1	4532	tags=31%, list=28%, signal=43%
BIOCARTA_G2_PATHWAY	22	0.217868	0.677726	0.907787	0.985545	1	3032	tags=23%, list=19%, signal=28%
REACTOME_SHC1_EVENTS_IN_ERBB4_SIGNALING	18	0.224219	0.670824	0.90249	0.988034	1	2759	tags=22%, list=17%, signal=27%
KEGG_P53_SIGNALING_PATHWAY	65	0.166042	0.66183	0.969262	0.991996	1	812	tags=8%, list=5%, signal=8%
BIOCARTA_FCER1_PATHWAY	38	0.185728	0.66098	0.943289	0.990233	1	3831	tags=26%, list=24%, signal=35%
REACTOME_NUCLEOTIDE_EXCISION_REPAIR	49	0.172933	0.660173	0.966135	0.988449	1	4516	tags=29%, list=28%, signal=40%
BIOCARTA_EPO_PATHWAY	18	0.220364	0.655883	0.927593	0.988872	1	2308	tags=17%, list=14%, signal=19%
BIOCARTA_CHEMICAL_PATHWAY	22	0.206936	0.653881	0.926214	0.987895	1	3830	tags=27%, list=24%, signal=36%
REACTOME_IRON_UPTAKE_AND_TRANSPORT	34	0.188467	0.650166	0.955939	0.987781	1	5146	tags=47%, list=32%, signal=69%
REACTOME_PROLONGED_ERK_ACTIVATION_EVENTS	19	0.214734	0.64594	0.938	0.987765	1	5114	tags=37%, list=32%, signal=54%
REACTOME_IMMUNOREGULATORY_INTERACTIONS_BETWEEN_A_LYMPHOID_AND_A_NON_LYMPHOID_CELL	53	0.168362	0.644822	0.981203	0.986126	1	4800	tags=30%, list=30%, signal=43%
REACTOME_RNA_POL_III_TRANSCRIPTION_TERMINATION	19	0.211867	0.636324	0.935353	0.988299	1	4541	tags=32%, list=28%, signal=44%
KEGG_NUCLEOTIDE_EXCISION_REPAIR	43	0.171514	0.633675	0.983936	0.987284	1	4516	tags=30%, list=28%, signal=42%
BIOCARTA_TOB1_PATHWAY	16	0.220991	0.629436	0.91635	0.987079	1	4518	tags=31%, list=28%, signal=44%
REACTOME_PI3K_AKT_ACTIVATION	36	0.174008	0.611958	0.967546	0.992115	1	6072	tags=50%, list=38%, signal=80%
REACTOME_MICRORNA_MIRNA_BIOGENESIS	22	0.191902	0.609621	0.961847	0.99073	1	2467	tags=14%, list=15%, signal=16%
REACTOME_TRANSCRIPTION_COUPLED_NER_TC_NER	44	0.167971	0.609496	0.984849	0.988543	1	4516	tags=27%, list=28%, signal=38%
REACTOME_THROMBOXANE_SIGNALLING_THROUGH_TP_RECEPTOR	19	0.201277	0.608789	0.952286	0.98658	1	5924	tags=53%, list=37%, signal=84%
REACTOME_SIGNAL_AMPLIFICATION	27	0.17984	0.596007	0.956357	0.988661	1	6004	tags=56%, list=38%, signal=89%
REACTOME_RNA_POL_III_CHAIN_ELONGATION	17	0.200505	0.577589	0.97271	0.991867	1	4283	tags=29%, list=27%, signal=40%
REACTOME_GAB1_SIGNALOSOME	35	0.166215	0.573103	0.981132	0.990891	1	3032	tags=20%, list=19%, signal=25%
KEGG_PRIMARY_IMMUNODEFICIENCY	28	0.166895	0.566751	0.986916	0.990233	1	4073	tags=25%, list=25%, signal=33%
KEGG_HOMOLOGOUS_RECOMBINATION	27	0.172533	0.56204	0.986221	0.989099	1	4114	tags=26%, list=26%, signal=35%
REACTOME_FORMATION_OF_THE_HIV1_EARLY_ELONGATION_COMPLEX	33	0.150281	0.52537	0.99389	0.993019	1	4283	tags=27%, list=27%, signal=37%

## Sheet: RIBOSOME
GENE SYMBOL	RANK IN GENE LIST	RANK METRIC SCORE	RUNNING ES	CORE ENRICHMENT
RPS23	3	8.01789	0.0230628	Yes
RPL26	4	7.75632	0.0455555	Yes
RPL15	13	6.95508	0.0652223	Yes
RPL10A	14	6.91291	0.0852691	Yes
RPL14	16	6.61113	0.104378	Yes
RPL22	24	6.24939	0.122061	Yes
RPL23	26	6.20384	0.139989	Yes
RPS6	27	6.17276	0.157889	Yes
RPL4	28	6.14647	0.175714	Yes
RPL5	31	6.01912	0.193043	Yes
RPS15A	32	5.96508	0.210341	Yes
RPL30	36	5.90459	0.227276	Yes
RPL38	39	5.87807	0.244196	Yes
RPL37	47	5.71034	0.260316	Yes
RPS27	49	5.66772	0.276689	Yes
RPL23A	50	5.66444	0.293116	Yes
RPS3	58	5.51491	0.308669	Yes
RPS25	74	5.19544	0.322793	Yes
RPS16	78	5.17915	0.337624	Yes
RPL7	79	5.14114	0.352533	Yes
RPL41	81	5.0924	0.367237	Yes
RPL32	86	5.06462	0.381673	Yes
RPL19	87	5.04308	0.396298	Yes
RSL24D1	96	4.90777	0.410028	Yes
RPS18	99	4.90195	0.424117	Yes
RPL36A	106	4.82882	0.437744	Yes
RPS8	111	4.76802	0.451319	Yes
RPL35A	112	4.76076	0.465125	Yes
RPL31	117	4.71917	0.478559	Yes
RPL34	124	4.69031	0.491784	Yes
RPS12	132	4.6486	0.504825	Yes
RPL17	133	4.64692	0.518301	Yes
RPS4X	136	4.62212	0.531579	Yes
RPS7	140	4.57102	0.544646	Yes
RPL11	144	4.5394	0.557621	Yes
RPS17	147	4.515	0.570589	Yes
RPL27	150	4.50906	0.583539	Yes
RPS13	158	4.46459	0.596047	Yes
RPL10	160	4.45063	0.60889	Yes
RPS24	175	4.33172	0.620573	Yes
FAU	177	4.30384	0.632991	Yes
RPS3A	179	4.30096	0.6454	Yes
RPL39	203	4.17297	0.656057	Yes
RPL6	234	4.05918	0.665945	Yes
RPS27A	237	4.05077	0.677566	Yes
RPL29	239	4.02878	0.689187	Yes
RPL12	241	4.02211	0.700788	Yes
RPL24	250	3.97377	0.711809	Yes
RPL7A	271	3.90007	0.721863	Yes
RPL13	284	3.86934	0.73233	Yes
RPL37A	302	3.8052	0.742297	Yes
RPL3	358	3.64012	0.7494	Yes
RPL9	409	3.51001	0.756439	Yes
RPL21	445	3.43802	0.764211	Yes
RPL8	457	3.40266	0.773387	Yes
RPL18A	504	3.31477	0.780111	Yes
RPS29	544	3.23668	0.787049	Yes
RPL36AL	546	3.23479	0.796366	Yes
RPL27A	676	3.03688	0.797073	Yes
RPS21	862	2.83213	0.793669	Yes
RPLP1	886	2.79581	0.800332	Yes
RPS5	892	2.78973	0.808108	Yes
RPS2	901	2.77825	0.815662	Yes
RPL18	943	2.73834	0.821029	Yes
RPL28	977	2.70314	0.826795	Yes
RPS20	985	2.69327	0.834166	Yes
RPS10	1040	2.61918	0.838371	Yes
RPL22L1	1113	2.54708	0.841236	Yes
RPS11	1192	2.48163	0.843534	Yes
RPL13A	1223	2.46004	0.848784	Yes
UBA52	1261	2.42665	0.853498	Yes
RPS19	1368	2.3483	0.853652	Yes
RPL36	1522	2.23324	0.85052	Yes
RPS9	1525	2.23102	0.856865	Yes
RPS15	1562	2.20974	0.861012	Yes
RPSA	1820	2.03745	0.850782	No
RPL35	2100	1.89655	0.838762	No
RPLP0	2326	1.78896	0.829822	No
RPLP2	2378	1.76904	0.831749	No
RPS26	2484	1.72379	0.830155	No
RPS27L	3995	1.16965	0.738727	No
RPS28	4222	1.10122	0.727729	No
RPL26L1	13087	-1.43186	0.175272	No
MRPL13	15104	-2.78879	0.0567659	No

## Sheet: MRNA_SPLICING
GENE SYMBOL	RANK IN GENE LIST	RANK METRIC SCORE	RUNNING ES	CORE ENRICHMENT
HNRNPA1	0	11.9069	0.0480894	Yes
HNRNPM	5	7.5476	0.0783209	Yes
HNRNPA3	6	7.50194	0.10862	Yes
HNRNPD	12	6.95822	0.136408	Yes
SF3B3	41	5.82823	0.158186	Yes
SF3A3	61	5.46783	0.179075	Yes
PCBP1	67	5.3725	0.200459	Yes
FUS	71	5.21512	0.221333	Yes
PCBP2	77	5.18581	0.241963	Yes
SNRPB	95	4.91581	0.260747	Yes
HNRNPR	100	4.89319	0.280258	Yes
HNRNPUL1	101	4.88944	0.300006	Yes
SNRPB2	146	4.52333	0.315508	Yes
SF3B2	184	4.28786	0.330499	Yes
SRSF2	201	4.17567	0.346357	Yes
HNRNPA2B1	230	4.08199	0.361083	Yes
HNRNPK	297	3.81484	0.37234	Yes
PRPF8	299	3.81086	0.387668	Yes
HNRNPU	341	3.68066	0.399955	Yes
MAGOH	350	3.66679	0.414262	Yes
YBX1	353	3.65646	0.428904	Yes
SRSF4	389	3.54857	0.441035	Yes
SRSF3	408	3.5107	0.454082	Yes
HNRNPA0	473	3.38185	0.463716	Yes
NFX1	522	3.27733	0.473934	Yes
RBM8A	561	3.21692	0.484537	Yes
U2AF1	573	3.20222	0.496778	Yes
SNRPE	658	3.06231	0.503864	Yes
NUDT21	665	3.05186	0.515813	Yes
SMC1A	666	3.04902	0.528127	Yes
SNRPF	667	3.04727	0.540434	Yes
HNRNPL	687	3.0231	0.551449	Yes
DDX23	691	3.01393	0.563433	Yes
SNRPA	699	3.00921	0.575146	Yes
SRSF5	714	2.98887	0.586337	Yes
SRRM1	796	2.89822	0.592949	Yes
HNRNPF	839	2.85603	0.601843	Yes
SF3B4	856	2.83646	0.612293	Yes
RBMX	933	2.74829	0.618614	Yes
PTBP1	1046	2.61082	0.622116	Yes
U2AF2	1106	2.55314	0.628717	Yes
HNRNPH1	1330	2.37071	0.624269	Yes
SNRPA1	1439	2.29345	0.626741	Yes
SNRNP200	1669	2.13773	0.620975	Yes
HNRNPC	1725	2.09695	0.625985	Yes
CPSF7	1787	2.05678	0.630457	Yes
LSM2	1864	2.01417	0.633812	Yes
SF3A2	1888	1.99808	0.640436	Yes
SRSF1	1935	1.9758	0.645523	Yes
SF3B14	1999	1.94267	0.649408	Yes
UPF3B	2081	1.90383	0.652003	Yes
SNRPD2	2207	1.84608	0.651599	Yes
GTF2F1	2268	1.81769	0.655168	Yes
DHX9	2342	1.78187	0.657774	Yes
PHF5A	2433	1.74281	0.659153	Yes
POLR2C	2468	1.73011	0.664003	Yes
HNRNPH2	2750	1.59594	0.652779	No
SNRNP40	3126	1.45829	0.635088	No
SNRPD1	3438	1.35159	0.620991	No
RNPS1	3503	1.33246	0.622348	No
DHX38	3813	1.2286	0.60788	No
CPSF1	3930	1.18888	0.605387	No
PAPOLA	3941	1.18572	0.609547	No
POLR2F	4285	1.08232	0.59235	No
SUGP1	4396	1.05101	0.589678	No
PRPF6	4523	1.01625	0.585859	No
SRSF7	4528	1.01244	0.589697	No
DNAJC8	4885	0.908965	0.570982	No
CSTF1	5352	0.7901	0.544871	No
GTF2F2	5393	0.77555	0.545488	No
EFTUD2	5410	0.771765	0.547599	No
SF3A1	5551	0.731097	0.541748	No
POLR2J	5665	0.701657	0.537476	No
SRSF9	6074	0.58783	0.514195	No
NHP2L1	6334	0.520469	0.500011	No
PABPN1	6762	0.40631	0.474801	No
POLR2I	6803	0.396077	0.473886	No
SNRPG	6859	0.382686	0.471973	No
SNRNP70	7337	0.27001	0.443069	No
SRSF6	7486	0.235126	0.434712	No
POLR2K	7592	0.206194	0.428942	No
PCF11	7679	0.185143	0.424282	No
POLR2H	7693	0.18195	0.4242	No
NCBP1	8851	-0.122946	0.351943	No
PRPF4	8860	-0.124937	0.351944	No
POLR2D	9322	-0.24561	0.323948	No
CLP1	9437	-0.27264	0.317881	No
SRSF11	9659	-0.330941	0.305321	No
POLR2G	10808	-0.658793	0.235794	No
SNRPD3	10922	-0.685719	0.231458	No
CCAR1	11303	-0.791972	0.210761	No
TXNL4A	11378	-0.817777	0.209411	No
CPSF2	11417	-0.832038	0.210382	No
RBM5	11523	-0.862037	0.207261	No
POLR2L	11663	-0.90214	0.202164	No
POLR2E	11692	-0.911658	0.204085	No
POLR2A	12280	-1.12243	0.171707	No
CPSF3	12297	-1.12679	0.175252	No
SF3B5	12549	-1.2233	0.164409	No
NCBP2	12857	-1.34123	0.150522	No
CD2BP2	12992	-1.39748	0.14774	No
POLR2B	13211	-1.48673	0.140036	No
CDC40	13420	-1.57999	0.133338	No
SF3B1	13764	-1.75674	0.118865	No
CSTF3	14476	-2.20653	0.0830681	No
CSTF2	15436	-3.26909	0.0359682	No

## Sheet: ANTIGEN_PROCESSING
GENE SYMBOL	RANK IN GENE LIST	RANK METRIC SCORE	RUNNING ES	CORE ENRICHMENT
HSPA1A	46	5.72725	0.0594429	Yes
PSME1	109	4.80476	0.107844	Yes
HSPA1B	168	4.37362	0.151804	Yes
TAP2	790	2.90553	0.144496	Yes
B2M	843	2.85324	0.172287	Yes
HLA-DPA1	1011	2.65629	0.190725	Yes
HLA-DMA	1190	2.48365	0.206596	Yes
HLA-DRB5	1324	2.37506	0.224105	Yes
CTSL1	1395	2.33254	0.245101	Yes
RFXAP	1429	2.30427	0.268108	Yes
HLA-F	1448	2.28707	0.291869	Yes
PSME2	1489	2.25519	0.313903	Yes
CANX	1660	2.14387	0.326578	Yes
LGMN	1721	2.09909	0.34566	Yes
HLA-DQA2	1726	2.09672	0.368226	Yes
HLA-DOA	1792	2.05315	0.386495	Yes
HSP90AB1	1854	2.01865	0.404639	Yes
CD74	1937	1.97436	0.420985	Yes
HLA-DRB1	2108	1.8921	0.430919	Yes
NFYB	2136	1.87872	0.449672	Yes
HSPA6	2194	1.85226	0.466256	Yes
CIITA	2363	1.77437	0.475034	Yes
HLA-DQB1	2478	1.72726	0.486685	Yes
HLA-DQA1	2751	1.59572	0.487	Yes
HLA-DMB	2884	1.54995	0.495593	Yes
CTSB	2898	1.54415	0.511582	Yes
HLA-E	2910	1.53908	0.527642	Yes
HLA-C	2920	1.53431	0.543775	Yes
CD4	2975	1.51183	0.556842	Yes
HLA-DRA	3273	1.40797	0.553547	Yes
HLA-DPB1	3308	1.39573	0.566605	Yes
HLA-B	3470	1.34074	0.571103	Yes
HSPA8	3518	1.32667	0.582594	Yes
IFI30	3715	1.25963	0.584016	Yes
CTSS	4216	1.10211	0.564667	No
HLA-A	4218	1.10157	0.576592	No
CREB1	4375	1.0577	0.578324	No
NFYA	4588	0.997205	0.575887	No
PDIA3	4793	0.933615	0.573259	No
TAPBP	5525	0.737689	0.535465	No
RFX5	5585	0.720329	0.539606	No
HSP90AA1	5714	0.686185	0.539049	No
NFYC	5760	0.675664	0.543582	No
CALR	7126	0.321233	0.461513	No
HSPA1L	8241	0.0392029	0.39211	No
HLA-G	8578	-0.0495125	0.371587	No
CD8A	8893	-0.132262	0.353343	No
HSPA5	9101	-0.184326	0.342374	No
HSPA2	9961	-0.41378	0.293031	No
PSME3	11826	-0.962669	0.186664	No
KLRD1	11835	-0.965062	0.196665	No
HLA-DOB	12013	-1.03051	0.196784	No
CD8B	12035	-1.03824	0.206766	No
RFXANK	12240	-1.10726	0.206028	No
TAP1	12629	-1.25513	0.195366	No
HSPA4	13249	-1.50528	0.172945	No

## Sheet: INTERFERON_GAMMA_SIGNALING
PROBE	RANK IN GENE LIST	RANK METRIC SCORE	RUNNING ES	CORE ENRICHMENT
PTPN2	464	3.39057	0.0148472	Yes
IFNGR2	525	3.27479	0.0535171	Yes
CAMK2D	650	3.07474	0.0855835	Yes
B2M	843	2.85324	0.110518	Yes
HLA-DPA1	1011	2.65629	0.134467	Yes
GBP2	1074	2.58445	0.164067	Yes
SOCS1	1102	2.55726	0.195509	Yes
PTPN1	1179	2.49222	0.223036	Yes
HLA-DRB5	1324	2.37506	0.244783	Yes
HLA-F	1448	2.28707	0.266707	Yes
HLA-DQA2	1726	2.09672	0.276511	Yes
NCAM1	1772	2.0669	0.300471	Yes
PRKCD	1953	1.96336	0.314627	Yes
HLA-DRB1	2108	1.8921	0.32949	Yes
OAS1	2302	1.79842	0.340694	Yes
CIITA	2363	1.77437	0.359923	Yes
OASL	2470	1.72981	0.375692	Yes
IRF4	2568	1.68358	0.391426	Yes
HLA-DQA1	2751	1.59572	0.400693	Yes
HLA-C	2920	1.53431	0.410043	Yes
SP100	3124	1.4585	0.416216	Yes
HLA-DPB1	3308	1.39573	0.42283	Yes
PML	3361	1.38073	0.43746	Yes
IRF9	3409	1.36354	0.452181	Yes
IRF5	3453	1.34534	0.466917	Yes
HLA-B	3470	1.34074	0.483286	Yes
PTAFR	3844	1.22052	0.475721	Yes
OAS3	4095	1.1391	0.47481	Yes
CD44	4099	1.13707	0.489354	Yes
IRF3	4120	1.12881	0.502727	Yes
GBP4	4193	1.10778	0.512567	Yes
HLA-A	4218	1.10157	0.525335	Yes
IRF7	4620	0.984243	0.512953	No
VCAM1	4638	0.979889	0.524584	No
IRF2	5137	0.842745	0.504288	No
IFNGR1	5182	0.834306	0.51234	No
CAMK2B	5513	0.740899	0.501255	No
SOCS3	6293	0.531598	0.459315	No
IRF1	6421	0.499362	0.457825	No
FCGR1A	6560	0.459839	0.455133	No
JAK1	6737	0.412445	0.449446	No
SUMO1	7713	0.17782	0.390636	No
PTPN6	7727	0.174756	0.392086	No
HLA-G	8578	-0.0495125	0.339449	No
JAK2	8780	-0.108916	0.328262	No
MT2A	8982	-0.155915	0.317683	No
GBP1	9073	-0.177742	0.314345	No
OAS2	9089	-0.182169	0.315765	No
IRF6	9395	-0.26145	0.300035	No
ICAM1	10168	-0.472659	0.25777	No
GBP5	10795	-0.652479	0.226986	No
PIAS1	13696	-1.72038	0.0675043	No
FCGR1B	13825	-1.78525	0.0826122	No
STAT1	14104	-1.95007	0.0904538	No
IRF8	14499	-2.22482	0.0945843	No

## Sheet: DOWNREG SMAD2_3_SMAD4_TRANSCRIP
GENE SYMBOL	RANK IN GENE LIST	RANK METRIC SCORE	RUNNING ES	CORE ENRICHMENT
RPS27A	237	4.05077	0.10812	Yes
NCOR2	421	3.47937	0.202275	Yes
UBE2D3	569	3.20674	0.290408	Yes
UBA52	1261	2.42665	0.320842	Yes
TGIF1	1351	2.35843	0.386855	Yes
SMAD2	1363	2.35029	0.457499	Yes
HDAC1	1463	2.27423	0.520331	Yes
PARP1	1549	2.2181	0.582336	Yes
NCOR1	1851	2.0207	0.62484	Yes
SMAD4	1946	1.96699	0.67866	Yes
SMAD3	7490	0.234443	0.339121	No
PPM1A	8063	0.0903066	0.30609	No
UBE2D1	8535	-0.039812	0.277842	No
TGIF2	9498	-0.289066	0.226453	No
SMURF2	10510	-0.571269	0.180564	No
SKI	10593	-0.596421	0.193537	No
TRIM33	11281	-0.786773	0.174452	No
SKIL	12574	-1.23319	0.131079	No
USP9X	15080	-2.7551	0.0580363	No

## Sheet: NEG_REG_RIG_I_MDA5_SIGNALING
GENE SYMBOL	RANK IN GENE LIST	RANK METRIC SCORE	RUNNING ES	CORE ENRICHMENT
PCBP2	77	5.18581	0.0970763	Yes
OTUD5	226	4.09144	0.168206	Yes
RPS27A	237	4.05077	0.247173	Yes
HERC5	420	3.47963	0.304154	Yes
UBE2L6	548	3.22808	0.359634	Yes
UBE2D3	569	3.20674	0.421392	Yes
TRIM25	1095	2.56241	0.438884	Yes
UBA52	1261	2.42665	0.476239	Yes
ATG12	1390	2.33622	0.514132	Yes
TBK1	1841	2.02797	0.525818	Yes
ATG5	2093	1.89962	0.547435	Yes
TRAF3	2170	1.86387	0.579302	Yes
UBE2D2	2670	1.63549	0.580209	Yes
IRF3	4120	1.12881	0.511707	No
MAVS	4813	0.927802	0.486631	No
RNF135	4845	0.918987	0.502748	No
NLRC5	6477	0.485286	0.410211	No
TAX1BP1	6766	0.405236	0.40015	No
RNF125	6905	0.371414	0.398812	No
UBA7	7036	0.345089	0.397457	No
ISG15	8353	0.010824	0.315311	No
UBE2D1	8535	-0.039812	0.304766	No
PIN1	8649	-0.0720947	0.299111	No
IFIH1	8654	-0.0739	0.300313	No
IKBKE	9735	-0.355448	0.239708	No
DDX58	10239	-0.493276	0.217921	No
TNFAIP3	10248	-0.495642	0.22716	No
CYLD	10468	-0.558857	0.224435	No
UBE2K	12204	-1.09686	0.137407	No
NLRX1	15919	-5.11952	0.00556971	No

## Sheet: TGFB_RECEPT_SIGNAL_ACTIV_SMADS
GENE SYMBOL	RANK IN GENE LIST	RANK METRIC SCORE	RUNNING ES	CORE ENRICHMENT
RPS27A	237	4.05077	0.0996071	Yes
SMURF1	383	3.56703	0.191304	Yes
FURIN	469	3.385	0.281612	Yes
PPP1CC	854	2.83931	0.3378	Yes
SMAD7	1241	2.43869	0.382545	Yes
UBA52	1261	2.42665	0.449908	Yes
SMAD2	1363	2.35029	0.509985	Yes
SMAD4	1946	1.96699	0.529143	Yes
MTMR4	2509	1.70983	0.542287	Yes
STRAP	3029	1.49238	0.551979	Yes
TGFBR1	3436	1.35193	0.564772	Yes
PPP1R15A	4010	1.16547	0.56185	No
UCHL5	6259	0.538798	0.436439	No
PPP1CB	6978	0.356576	0.401595	No
SMAD3	7490	0.234443	0.376251	No
TGFB1	7492	0.234049	0.3828	No
STUB1	8417	-0.00781391	0.325217	No
PPP1CA	8955	-0.149946	0.295859	No
ZFYVE9	9517	-0.295977	0.269124	No
TGFBR2	9983	-0.42281	0.251979	No
FKBP1A	10325	-0.521264	0.245372	No
SMURF2	10510	-0.571269	0.25	No
XPO1	11038	-0.7178	0.237309	No
PMEPA1	14931	-2.60338	0.0673757	No
