# Supplementary material for: Bariatric Surgery Induces Disruption in Inflammatory Signaling Pathways Mediated by Immune Cells in Adipose Tissue: A RNA-Seq Study
Source: PLoS One. 2015 May 4;10(5):e0125718. doi: 10.1371/journal.pone.0125718 (PMC4418598; doi:10.1371/journal.pone.0125718)
Supplement: S4 Table — The first sheet shows the GSEA report and each following sheet corresponds to an enriched pathway. (XLSX) [file pone.0125718.s010.xlsx]

## Sheet: GSEA downregulated
NAME	SIZE	ES	NES	NOM p-val	FDR q-val	FWER p-val	RANK AT MAX	LEADING EDGE
REACTOME_CHOLESTEROL_BIOSYNTHESIS	22	-0.680538	-2.14794	0	0.00496927	0.006	2321	tags=59%, list=15%, signal=69%
REACTOME_COLLAGEN_FORMATION	54	-0.554648	-2.12043	0	0.0049748	0.012	2326	tags=41%, list=15%, signal=48%
REACTOME_EXTRACELLULAR_MATRIX_ORGANIZATION	73	-0.515229	-2.11325	0	0.00361798	0.013	2326	tags=38%, list=15%, signal=45%
KEGG_ECM_RECEPTOR_INTERACTION	74	-0.510293	-2.10644	0	0.00375525	0.018	3332	tags=49%, list=21%, signal=61%
REACTOME_NCAM1_INTERACTIONS	27	-0.622769	-2.0651	0	0.00629279	0.036	1851	tags=44%, list=12%, signal=50%
REACTOME_PACKAGING_OF_TELOMERE_ENDS	20	-0.677501	-2.04779	0	0.00663033	0.046	546	tags=35%, list=3%, signal=36%
KEGG_BIOSYNTHESIS_OF_UNSATURATED_FATTY_ACIDS	21	-0.64582	-1.97339	0	0.0146354	0.118	3370	tags=71%, list=21%, signal=90%
REACTOME_NCAM_SIGNALING_FOR_NEURITE_OUT_GROWTH	52	-0.513748	-1.95955	0	0.0157557	0.143	1851	tags=35%, list=12%, signal=39%
KEGG_PORPHYRIN_AND_CHLOROPHYLL_METABOLISM	24	-0.611546	-1.93261	0	0.0196855	0.189	2907	tags=58%, list=18%, signal=71%
KEGG_STARCH_AND_SUCROSE_METABOLISM	26	-0.585086	-1.8707	0.0020284	0.0359502	0.343	2920	tags=46%, list=18%, signal=56%
REACTOME_ABC_FAMILY_PROTEINS_MEDIATED_TRANSPORT	28	-0.556074	-1.85882	0.00204918	0.0376996	0.386	2330	tags=39%, list=15%, signal=46%
KEGG_VALINE_LEUCINE_AND_ISOLEUCINE_DEGRADATION	43	-0.498201	-1.80245	0.00201207	0.0644359	0.602	4083	tags=56%, list=26%, signal=75%
REACTOME_AMYLOIDS	29	-0.537311	-1.798	0.00606061	0.0619008	0.612	1120	tags=38%, list=7%, signal=41%
KEGG_NICOTINATE_AND_NICOTINAMIDE_METABOLISM	22	-0.562534	-1.78419	0.0100402	0.0655668	0.653	883	tags=32%, list=6%, signal=34%
REACTOME_INTERACTION_BETWEEN_L1_AND_ANKYRINS	20	-0.559868	-1.74856	0.00406504	0.0886835	0.792	1335	tags=30%, list=8%, signal=33%
KEGG_PROPANOATE_METABOLISM	30	-0.496891	-1.72646	0.00203666	0.100111	0.846	2232	tags=33%, list=14%, signal=39%
KEGG_ARRHYTHMOGENIC_RIGHT_VENTRICULAR_CARDIOMYOPATHY_ARVC	60	-0.4241	-1.72294	0	0.0971312	0.856	3410	tags=45%, list=21%, signal=57%
KEGG_GLUTATHIONE_METABOLISM	43	-0.462898	-1.7174	0.00206612	0.0963663	0.87	754	tags=23%, list=5%, signal=24%
REACTOME_PEPTIDE_LIGAND_BINDING_RECEPTORS	93	-0.397546	-1.68956	0	0.117475	0.923	1986	tags=24%, list=12%, signal=27%
KEGG_PEROXISOME	73	-0.407316	-1.67971	0.00411523	0.120855	0.935	3325	tags=36%, list=21%, signal=45%
REACTOME_CLASS_A1_RHODOPSIN_LIKE_RECEPTORS	161	-0.36241	-1.67467	0	0.120341	0.939	2371	tags=25%, list=15%, signal=29%
REACTOME_INTEGRIN_CELL_SURFACE_INTERACTIONS	73	-0.408518	-1.66382	0	0.126367	0.954	2636	tags=29%, list=16%, signal=34%
KEGG_BUTANOATE_METABOLISM	26	-0.504348	-1.63944	0.012	0.14738	0.982	2381	tags=46%, list=15%, signal=54%
KEGG_GLYCEROLIPID_METABOLISM	42	-0.449374	-1.63705	0.00811359	0.144163	0.983	1810	tags=29%, list=11%, signal=32%
REACTOME_RNA_POL_I_PROMOTER_OPENING	19	-0.539461	-1.63562	0.0219561	0.140378	0.984	546	tags=32%, list=3%, signal=33%
REACTOME_L1CAM_INTERACTIONS	80	-0.398445	-1.63388	0.00204499	0.136876	0.984	2529	tags=30%, list=16%, signal=35%
KEGG_METABOLISM_OF_XENOBIOTICS_BY_CYTOCHROME_P450	42	-0.449016	-1.63257	0.00804829	0.13334	0.985	3165	tags=45%, list=20%, signal=56%
KEGG_PYRUVATE_METABOLISM	35	-0.459128	-1.62416	0.00609756	0.137454	0.989	3949	tags=54%, list=25%, signal=72%
KEGG_NEUROACTIVE_LIGAND_RECEPTOR_INTERACTION	137	-0.359024	-1.62259	0	0.134509	0.991	1823	tags=21%, list=11%, signal=24%
KEGG_STEROID_HORMONE_BIOSYNTHESIS	24	-0.502779	-1.62037	0.0212314	0.132305	0.994	957	tags=33%, list=6%, signal=35%
KEGG_CITRATE_CYCLE_TCA_CYCLE	28	-0.474787	-1.61234	0.0131291	0.136378	0.996	3611	tags=54%, list=23%, signal=69%
REACTOME_MEIOTIC_SYNAPSIS	40	-0.453415	-1.61156	0.01222	0.133271	0.996	546	tags=20%, list=3%, signal=21%
KEGG_ABC_TRANSPORTERS	38	-0.441309	-1.58699	0.0195652	0.156694	0.998	2430	tags=37%, list=15%, signal=43%
REACTOME_FATTY_ACYL_COA_BIOSYNTHESIS	18	-0.528529	-1.58284	0.0222222	0.156674	0.999	3827	tags=67%, list=24%, signal=88%
REACTOME_AMINE_LIGAND_BINDING_RECEPTORS	15	-0.559803	-1.58127	0.0390625	0.15378	0.999	3909	tags=60%, list=24%, signal=79%
REACTOME_GPCR_LIGAND_BINDING	227	-0.320891	-1.56362	0	0.17038	0.999	2445	tags=23%, list=15%, signal=27%
REACTOME_AXON_GUIDANCE	221	-0.321836	-1.5631	0.00209205	0.166499	0.999	1943	tags=22%, list=12%, signal=24%
KEGG_SMALL_CELL_LUNG_CANCER	83	-0.370755	-1.55595	0.00205761	0.171462	1	2585	tags=34%, list=16%, signal=40%
REACTOME_PYRUVATE_METABOLISM_AND_CITRIC_ACID_TCA_CYCLE	40	-0.423662	-1.55454	0.026694	0.168702	1	1996	tags=33%, list=12%, signal=37%
REACTOME_GLYCOLYSIS	26	-0.469562	-1.55033	0.0212314	0.169844	1	2839	tags=42%, list=18%, signal=51%
REACTOME_GLUCONEOGENESIS	29	-0.462814	-1.54597	0.0227743	0.171282	1	2839	tags=45%, list=18%, signal=54%
KEGG_HYPERTROPHIC_CARDIOMYOPATHY_HCM	66	-0.382666	-1.54316	0.00862069	0.170919	1	3332	tags=39%, list=21%, signal=50%
REACTOME_CITRIC_ACID_CYCLE_TCA_CYCLE	19	-0.512553	-1.53634	0.0350515	0.175587	1	1914	tags=37%, list=12%, signal=42%
REACTOME_BILE_ACID_AND_BILE_SALT_METABOLISM	16	-0.534797	-1.53485	0.0269151	0.173827	1	1230	tags=38%, list=8%, signal=41%
REACTOME_G1_PHASE	35	-0.425583	-1.52175	0.0266667	0.187875	1	1336	tags=23%, list=8%, signal=25%
REACTOME_PHASE_II_CONJUGATION	43	-0.406199	-1.52156	0.0254237	0.183991	1	2505	tags=30%, list=16%, signal=36%
KEGG_GLYCOLYSIS_GLUCONEOGENESIS	50	-0.402701	-1.51844	0.0281125	0.184361	1	3949	tags=46%, list=25%, signal=61%
KEGG_SPHINGOLIPID_METABOLISM	32	-0.438986	-1.51789	0.0428266	0.18099	1	1202	tags=19%, list=8%, signal=20%
REACTOME_RNA_POL_I_TRANSCRIPTION	44	-0.406655	-1.51745	0.0167715	0.178033	1	1391	tags=23%, list=9%, signal=25%
REACTOME_PEROXISOMAL_LIPID_METABOLISM	20	-0.479098	-1.48673	0.0421687	0.216491	1	1302	tags=35%, list=8%, signal=38%
REACTOME_SHC_MEDIATED_CASCADE	21	-0.47228	-1.48431	0.0461847	0.215933	1	2916	tags=38%, list=18%, signal=47%
KEGG_TRYPTOPHAN_METABOLISM	30	-0.438624	-1.48159	0.0429448	0.215551	1	657	tags=20%, list=4%, signal=21%
REACTOME_BIOLOGICAL_OXIDATIONS	90	-0.347922	-1.47905	0.0118343	0.215348	1	3029	tags=32%, list=19%, signal=40%
KEGG_FOCAL_ADHESION	183	-0.309828	-1.47806	0.00788955	0.212718	1	3727	tags=34%, list=23%, signal=44%
REACTOME_KERATAN_SULFATE_KERATIN_METABOLISM	26	-0.45803	-1.47607	0.0455487	0.211744	1	2016	tags=31%, list=13%, signal=35%
REACTOME_G_ALPHA_I_SIGNALLING_EVENTS	118	-0.329665	-1.47283	0.0104167	0.212358	1	1986	tags=22%, list=12%, signal=25%
REACTOME_VOLTAGE_GATED_POTASSIUM_CHANNELS	24	-0.463064	-1.46882	0.0433884	0.21467	1	1584	tags=29%, list=10%, signal=32%
KEGG_OXIDATIVE_PHOSPHORYLATION	108	-0.332137	-1.45003	0.0103093	0.237612	1	3806	tags=37%, list=24%, signal=48%
REACTOME_METABOLISM_OF_LIPIDS_AND_LIPOPROTEINS	408	-0.28097	-1.44732	0	0.237581	1	2393	tags=24%, list=15%, signal=27%
KEGG_STEROID_BIOSYNTHESIS	16	-0.497325	-1.42692	0.0699589	0.267073	1	4266	tags=63%, list=27%, signal=85%
BIOCARTA_TFF_PATHWAY	20	-0.460984	-1.42656	0.0550847	0.263505	1	3631	tags=50%, list=23%, signal=65%
KEGG_PPAR_SIGNALING_PATHWAY	53	-0.370562	-1.42585	0.0326531	0.260506	1	1410	tags=26%, list=9%, signal=29%
KEGG_FATTY_ACID_METABOLISM	39	-0.392255	-1.4141	0.0562016	0.277483	1	3654	tags=49%, list=23%, signal=63%
BIOCARTA_CELLCYCLE_PATHWAY	22	-0.44646	-1.4138	0.0739958	0.273807	1	1336	tags=27%, list=8%, signal=30%
REACTOME_EFFECTS_OF_PIP2_HYDROLYSIS	21	-0.459623	-1.41261	0.0833333	0.271654	1	1810	tags=29%, list=11%, signal=32%
REACTOME_CHEMOKINE_RECEPTORS_BIND_CHEMOKINES	40	-0.389328	-1.40732	0.0580913	0.276695	1	1833	tags=25%, list=11%, signal=28%
BIOCARTA_G1_PATHWAY	27	-0.430648	-1.40707	0.0798319	0.272969	1	2435	tags=33%, list=15%, signal=39%
BIOCARTA_PROTEASOME_PATHWAY	28	-0.416866	-1.40245	0.0840517	0.276195	1	4986	tags=57%, list=31%, signal=83%
REACTOME_METABOLISM_OF_AMINO_ACIDS_AND_DERIVATIVES	161	-0.299065	-1.39577	0.016632	0.283989	1	3258	tags=29%, list=20%, signal=36%
REACTOME_DEPOSITION_OF_NEW_CENPA_CONTAINING_NUCLEOSOMES_AT_THE_CENTROMERE	34	-0.398521	-1.39209	0.0553279	0.28638	1	546	tags=18%, list=3%, signal=18%
REACTOME_TRANSPORT_TO_THE_GOLGI_AND_SUBSEQUENT_MODIFICATION	29	-0.411805	-1.38209	0.0677618	0.300704	1	2016	tags=24%, list=13%, signal=28%
REACTOME_TCA_CYCLE_AND_RESPIRATORY_ELECTRON_TRANSPORT	115	-0.309268	-1.38178	0.0286885	0.296959	1	3806	tags=35%, list=24%, signal=45%
REACTOME_TELOMERE_MAINTENANCE	46	-0.367273	-1.38064	0.0564516	0.294853	1	624	tags=17%, list=4%, signal=18%
REACTOME_IL_RECEPTOR_SHC_SIGNALING	22	-0.433667	-1.3726	0.0814664	0.305748	1	2672	tags=27%, list=17%, signal=33%
REACTOME_MEIOTIC_RECOMBINATION	36	-0.382092	-1.37098	0.0647773	0.304353	1	1289	tags=22%, list=8%, signal=24%
KEGG_DILATED_CARDIOMYOPATHY	72	-0.336605	-1.36638	0.0390625	0.308634	1	3332	tags=36%, list=21%, signal=45%
KEGG_PROXIMAL_TUBULE_BICARBONATE_RECLAMATION	20	-0.445516	-1.36575	0.103376	0.30579	1	1365	tags=25%, list=9%, signal=27%
REACTOME_BRANCHED_CHAIN_AMINO_ACID_CATABOLISM	17	-0.470664	-1.36142	0.10856	0.310275	1	3674	tags=47%, list=23%, signal=61%
REACTOME_FGFR_LIGAND_BINDING_AND_ACTIVATION	15	-0.482292	-1.36017	0.114688	0.308966	1	2916	tags=40%, list=18%, signal=49%
KEGG_ALZHEIMERS_DISEASE	148	-0.294533	-1.35923	0.014553	0.306915	1	3806	tags=34%, list=24%, signal=45%
REACTOME_GAP_JUNCTION_TRAFFICKING	15	-0.491822	-1.35569	0.110647	0.309531	1	5202	tags=67%, list=33%, signal=99%
KEGG_DRUG_METABOLISM_CYTOCHROME_P450	44	-0.368632	-1.35077	0.0674603	0.314229	1	957	tags=20%, list=6%, signal=22%
REACTOME_GLUCOSE_METABOLISM	61	-0.345058	-1.346	0.0634921	0.318895	1	3071	tags=36%, list=19%, signal=44%
REACTOME_GPCR_DOWNSTREAM_SIGNALING	314	-0.26195	-1.3355	0.00645161	0.335673	1	2383	tags=21%, list=15%, signal=24%
REACTOME_INHIBITION_OF_THE_PROTEOLYTIC_ACTIVITY_OF_APC_C_REQUIRED_FOR_THE_ONSET_OF_ANAPHASE_BY_MITOTIC_SPINDLE_CHECKPOINT_COMPONENTS	18	-0.445236	-1.33462	0.129555	0.333566	1	5420	tags=44%, list=34%, signal=67%
REACTOME_SYNTHESIS_AND_INTERCONVERSION_OF_NUCLEOTIDE_DI_AND_TRIPHOSPHATES	19	-0.437556	-1.33068	0.140167	0.337693	1	2406	tags=32%, list=15%, signal=37%
KEGG_GLYCEROPHOSPHOLIPID_METABOLISM	67	-0.32442	-1.32539	0.0728745	0.34408	1	1810	tags=24%, list=11%, signal=27%
KEGG_ARGININE_AND_PROLINE_METABOLISM	46	-0.346509	-1.30787	0.0879346	0.376179	1	3447	tags=33%, list=22%, signal=41%
KEGG_PARKINSONS_DISEASE	105	-0.298477	-1.30538	0.0536779	0.377022	1	3900	tags=35%, list=24%, signal=46%
REACTOME_RNA_POL_I_RNA_POL_III_AND_MITOCHONDRIAL_TRANSCRIPTION	77	-0.311325	-1.29458	0.0753564	0.395659	1	1599	tags=18%, list=10%, signal=20%
REACTOME_DEGRADATION_OF_THE_EXTRACELLULAR_MATRIX	19	-0.424746	-1.29281	0.150602	0.395328	1	2624	tags=37%, list=16%, signal=44%
REACTOME_CYTOCHROME_P450_ARRANGED_BY_SUBSTRATE_TYPE	31	-0.373984	-1.28479	0.151767	0.409108	1	2211	tags=29%, list=14%, signal=34%
REACTOME_SIGNALING_BY_GPCR	400	-0.247557	-1.28004	0.0168067	0.415652	1	2383	tags=20%, list=15%, signal=23%
KEGG_ARACHIDONIC_ACID_METABOLISM	39	-0.348217	-1.27202	0.141199	0.429552	1	695	tags=13%, list=4%, signal=13%
REACTOME_TRIGLYCERIDE_BIOSYNTHESIS	38	-0.343212	-1.24834	0.134146	0.482087	1	1478	tags=26%, list=9%, signal=29%
REACTOME_ASPARAGINE_N_LINKED_GLYCOSYLATION	76	-0.303649	-1.24589	0.10625	0.483241	1	4762	tags=43%, list=30%, signal=62%
KEGG_HUNTINGTONS_DISEASE	159	-0.266162	-1.2344	0.0747126	0.507628	1	3918	tags=33%, list=24%, signal=44%
KEGG_RETINOL_METABOLISM	31	-0.360625	-1.23073	0.169851	0.512208	1	3029	tags=39%, list=19%, signal=48%
KEGG_GALACTOSE_METABOLISM	21	-0.394019	-1.22859	0.188119	0.512656	1	1723	tags=24%, list=11%, signal=27%
REACTOME_MEIOSIS	61	-0.3023	-1.213	0.136364	0.549162	1	1289	tags=16%, list=8%, signal=18%
REACTOME_BIOSYNTHESIS_OF_THE_N_GLYCAN_PRECURSOR_DOLICHOL_LIPID_LINKED_OLIGOSACCHARIDE_LLO_AND_TRANSFER_TO_A_NASCENT_PROTEIN	28	-0.364832	-1.21288	0.187251	0.544071	1	5463	tags=57%, list=34%, signal=87%
REACTOME_RESPIRATORY_ELECTRON_TRANSPORT	64	-0.300559	-1.21252	0.174004	0.539749	1	5324	tags=52%, list=33%, signal=77%
BIOCARTA_CHREBP2_PATHWAY	37	-0.347234	-1.2123	0.172996	0.535081	1	2267	tags=27%, list=14%, signal=31%
REACTOME_FATTY_ACID_TRIACYLGLYCEROL_AND_KETONE_BODY_METABOLISM	160	-0.259518	-1.20798	0.0934783	0.541776	1	2492	tags=26%, list=16%, signal=30%
KEGG_TYROSINE_METABOLISM	33	-0.347597	-1.20782	0.198294	0.53703	1	656	tags=12%, list=4%, signal=13%
REACTOME_KERATAN_SULFATE_BIOSYNTHESIS	22	-0.384166	-1.20565	0.23125	0.537882	1	2016	tags=27%, list=13%, signal=31%
BIOCARTA_TPO_PATHWAY	24	-0.373325	-1.20277	0.215447	0.54063	1	2897	tags=38%, list=18%, signal=46%
BIOCARTA_ARF_PATHWAY	17	-0.407626	-1.20234	0.205339	0.536741	1	2383	tags=35%, list=15%, signal=41%
KEGG_PHOSPHATIDYLINOSITOL_SIGNALING_SYSTEM	72	-0.291989	-1.19897	0.183761	0.54045	1	2609	tags=26%, list=16%, signal=31%
REACTOME_PLATELET_HOMEOSTASIS	65	-0.2979	-1.19795	0.158664	0.53856	1	3603	tags=31%, list=23%, signal=40%
REACTOME_METAL_ION_SLC_TRANSPORTERS	17	-0.41498	-1.19779	0.235521	0.534124	1	4280	tags=53%, list=27%, signal=72%
KEGG_PANTOTHENATE_AND_COA_BIOSYNTHESIS	15	-0.42013	-1.19744	0.245203	0.530181	1	3020	tags=40%, list=19%, signal=49%
REACTOME_NITRIC_OXIDE_STIMULATES_GUANYLATE_CYCLASE	23	-0.368393	-1.19515	0.209302	0.531706	1	3325	tags=35%, list=21%, signal=44%
BIOCARTA_NGF_PATHWAY	18	-0.40584	-1.19374	0.223195	0.530642	1	2672	tags=44%, list=17%, signal=53%
REACTOME_RESPIRATORY_ELECTRON_TRANSPORT_ATP_SYNTHESIS_BY_CHEMIOSMOTIC_COUPLING_AND_HEAT_PRODUCTION_BY_UNCOUPLING_PROTEINS_	79	-0.281957	-1.19327	0.147392	0.527123	1	5324	tags=49%, list=33%, signal=74%
KEGG_DRUG_METABOLISM_OTHER_ENZYMES	26	-0.35943	-1.19038	0.234216	0.529881	1	957	tags=23%, list=6%, signal=25%
REACTOME_PLATELET_SENSITIZATION_BY_LDL	16	-0.413809	-1.18797	0.251418	0.531364	1	3603	tags=38%, list=23%, signal=48%
KEGG_CALCIUM_SIGNALING_PATHWAY	132	-0.261333	-1.18216	0.136015	0.542596	1	3511	tags=29%, list=22%, signal=37%
REACTOME_KINESINS	19	-0.388419	-1.18033	0.240741	0.542891	1	6490	tags=74%, list=41%, signal=124%
REACTOME_LATENT_INFECTION_OF_HOMO_SAPIENS_WITH_MYCOBACTERIUM_TUBERCULOSIS	27	-0.354792	-1.16388	0.248509	0.581788	1	3325	tags=33%, list=21%, signal=42%
REACTOME_METABOLISM_OF_VITAMINS_AND_COFACTORS	49	-0.310844	-1.16152	0.206009	0.583456	1	2990	tags=33%, list=19%, signal=40%
REACTOME_DEVELOPMENTAL_BIOLOGY	336	-0.227434	-1.15888	0.0824742	0.585779	1	2047	tags=17%, list=13%, signal=19%
KEGG_CARDIAC_MUSCLE_CONTRACTION	52	-0.30023	-1.1483	0.230769	0.610191	1	3899	tags=33%, list=24%, signal=43%
REACTOME_PHASE1_FUNCTIONALIZATION_OF_COMPOUNDS	48	-0.296657	-1.14736	0.207983	0.607956	1	3029	tags=31%, list=19%, signal=38%
BIOCARTA_IL7_PATHWAY	17	-0.398552	-1.14596	0.284615	0.606648	1	3666	tags=47%, list=23%, signal=61%
BIOCARTA_GSK3_PATHWAY	26	-0.355991	-1.1406	0.270161	0.61695	1	2150	tags=31%, list=13%, signal=35%
BIOCARTA_MET_PATHWAY	36	-0.322767	-1.13892	0.28252	0.616999	1	2672	tags=28%, list=17%, signal=33%
REACTOME_SIGNALING_BY_FGFR1_MUTANTS	25	-0.346613	-1.1333	0.264646	0.628852	1	2916	tags=36%, list=18%, signal=44%
REACTOME_MITOCHONDRIAL_PROTEIN_IMPORT	49	-0.29808	-1.13177	0.253165	0.628136	1	2715	tags=27%, list=17%, signal=32%
REACTOME_NEPHRIN_INTERACTIONS	17	-0.378218	-1.13081	0.276265	0.62612	1	2829	tags=35%, list=18%, signal=43%
REACTOME_SIGNALING_BY_FGFR_MUTANTS	37	-0.317102	-1.12778	0.277311	0.630082	1	2916	tags=30%, list=18%, signal=36%
KEGG_VASOPRESSIN_REGULATED_WATER_REABSORPTION	41	-0.309368	-1.1241	0.268595	0.635549	1	1433	tags=20%, list=9%, signal=21%
REACTOME_POTASSIUM_CHANNELS	59	-0.287406	-1.12379	0.233471	0.631669	1	2256	tags=22%, list=14%, signal=26%
REACTOME_TRANSMEMBRANE_TRANSPORT_OF_SMALL_MOLECULES	308	-0.221723	-1.12351	0.159292	0.627751	1	2401	tags=19%, list=15%, signal=22%
BIOCARTA_HER2_PATHWAY	22	-0.364965	-1.1219	0.305085	0.62778	1	2672	tags=41%, list=17%, signal=49%
BIOCARTA_ATRBRCA_PATHWAY	21	-0.362041	-1.11493	0.325956	0.642437	1	2122	tags=24%, list=13%, signal=27%
REACTOME_METABOLISM_OF_CARBOHYDRATES	201	-0.232066	-1.11456	0.21174	0.638713	1	2176	tags=19%, list=14%, signal=22%
REACTOME_FRS2_MEDIATED_CASCADE	29	-0.332916	-1.11418	0.306773	0.635224	1	2916	tags=31%, list=18%, signal=38%
REACTOME_NETRIN1_SIGNALING	34	-0.318932	-1.11343	0.267347	0.63279	1	2983	tags=32%, list=19%, signal=40%
BIOCARTA_IGF1_PATHWAY	21	-0.358296	-1.11201	0.296214	0.632428	1	2672	tags=38%, list=17%, signal=46%
REACTOME_CONVERSION_FROM_APC_C_CDC20_TO_APC_C_CDH1_IN_LATE_ANAPHASE	16	-0.392093	-1.10739	0.33125	0.641208	1	4189	tags=31%, list=26%, signal=42%
REACTOME_ADHERENS_JUNCTIONS_INTERACTIONS	18	-0.369187	-1.10644	0.314115	0.639377	1	3412	tags=39%, list=21%, signal=49%
KEGG_PATHWAYS_IN_CANCER	298	-0.219931	-1.10556	0.183158	0.637557	1	2917	tags=23%, list=18%, signal=27%
KEGG_MELANOMA	61	-0.279284	-1.10235	0.303097	0.642002	1	4191	tags=41%, list=26%, signal=55%
KEGG_BETA_ALANINE_METABOLISM	18	-0.375116	-1.10087	0.348889	0.641738	1	3949	tags=50%, list=25%, signal=66%
KEGG_O_GLYCAN_BIOSYNTHESIS	23	-0.342054	-1.09977	0.314815	0.640481	1	2699	tags=30%, list=17%, signal=37%
REACTOME_HOMOLOGOUS_RECOMBINATION_REPAIR_OF_REPLICATION_INDEPENDENT_DOUBLE_STRAND_BREAKS	16	-0.384813	-1.08829	0.328063	0.669133	1	4734	tags=63%, list=30%, signal=89%
REACTOME_G_ALPHA_Q_SIGNALLING_EVENTS	112	-0.242288	-1.08819	0.289294	0.664884	1	2179	tags=17%, list=14%, signal=20%
REACTOME_TIE2_SIGNALING	17	-0.368449	-1.07159	0.385246	0.709607	1	2672	tags=29%, list=17%, signal=35%
BIOCARTA_UCALPAIN_PATHWAY	15	-0.380727	-1.07047	0.378049	0.707824	1	2683	tags=27%, list=17%, signal=32%
KEGG_NON_SMALL_CELL_LUNG_CANCER	52	-0.275378	-1.06864	0.351406	0.708609	1	2672	tags=31%, list=17%, signal=37%
KEGG_DORSO_VENTRAL_AXIS_FORMATION	22	-0.335478	-1.06601	0.337302	0.711763	1	2529	tags=27%, list=16%, signal=32%
REACTOME_LIPOPROTEIN_METABOLISM	23	-0.338036	-1.06599	0.359184	0.707186	1	1120	tags=26%, list=7%, signal=28%
REACTOME_CLASS_B_2_SECRETIN_FAMILY_RECEPTORS	61	-0.26925	-1.06393	0.327381	0.708689	1	4042	tags=33%, list=25%, signal=44%
REACTOME_TRANSPORT_OF_GLUCOSE_AND_OTHER_SUGARS_BILE_SALTS_AND_ORGANIC_ACIDS_METAL_IONS_AND_AMINE_COMPOUNDS	62	-0.269323	-1.05689	0.371002	0.724503	1	1968	tags=19%, list=12%, signal=22%
REACTOME_CELL_CELL_JUNCTION_ORGANIZATION	37	-0.29648	-1.05498	0.347992	0.725639	1	3488	tags=32%, list=22%, signal=41%
REACTOME_IL_2_SIGNALING	36	-0.295643	-1.05449	0.369141	0.722546	1	2897	tags=28%, list=18%, signal=34%
REACTOME_PLATELET_AGGREGATION_PLUG_FORMATION	29	-0.315818	-1.05441	0.349785	0.718217	1	1654	tags=17%, list=10%, signal=19%
BIOCARTA_SPRY_PATHWAY	17	-0.357117	-1.05001	0.393805	0.726795	1	2721	tags=41%, list=17%, signal=50%
KEGG_BASAL_CELL_CARCINOMA	46	-0.277206	-1.04225	0.339744	0.745157	1	2445	tags=24%, list=15%, signal=28%
REACTOME_APC_C_CDH1_MEDIATED_DEGRADATION_OF_CDC20_AND_OTHER_APC_C_CDH1_TARGETED_PROTEINS_IN_LATE_MITOSIS_EARLY_G1	63	-0.2595	-1.03986	0.370155	0.74783	1	2767	tags=24%, list=17%, signal=29%
KEGG_HEDGEHOG_SIGNALING_PATHWAY	42	-0.285079	-1.03511	0.407484	0.757891	1	4810	tags=50%, list=30%, signal=71%
KEGG_ALANINE_ASPARTATE_AND_GLUTAMATE_METABOLISM	28	-0.308132	-1.02942	0.392	0.770602	1	2065	tags=25%, list=13%, signal=29%
KEGG_LONG_TERM_DEPRESSION	53	-0.267599	-1.02702	0.436	0.773197	1	2672	tags=21%, list=17%, signal=25%
BIOCARTA_IL2RB_PATHWAY	37	-0.290525	-1.02373	0.39759	0.778228	1	3631	tags=35%, list=23%, signal=45%
KEGG_UBIQUITIN_MEDIATED_PROTEOLYSIS	130	-0.22675	-1.02318	0.398287	0.775192	1	3940	tags=30%, list=25%, signal=39%
REACTOME_CROSS_PRESENTATION_OF_SOLUBLE_EXOGENOUS_ANTIGENS_ENDOSOMES	45	-0.272545	-1.0209	0.42161	0.777191	1	2767	tags=27%, list=17%, signal=32%
KEGG_INOSITOL_PHOSPHATE_METABOLISM	50	-0.269775	-1.01997	0.413519	0.775191	1	2609	tags=22%, list=16%, signal=26%
REACTOME_SLC_MEDIATED_TRANSMEMBRANE_TRANSPORT	183	-0.215128	-1.0193	0.412731	0.772772	1	2251	tags=20%, list=14%, signal=23%
KEGG_HEMATOPOIETIC_CELL_LINEAGE	67	-0.254016	-1.01843	0.420833	0.77102	1	4524	tags=39%, list=28%, signal=54%
REACTOME_CELL_JUNCTION_ORGANIZATION	58	-0.255413	-1.01808	0.415094	0.767482	1	3488	tags=28%, list=22%, signal=35%
REACTOME_CHROMOSOME_MAINTENANCE	85	-0.241082	-1.01774	0.398249	0.764128	1	624	tags=11%, list=4%, signal=11%
KEGG_GLYCOSYLPHOSPHATIDYLINOSITOL_GPI_ANCHOR_BIOSYNTHESIS	25	-0.314964	-1.01685	0.42437	0.762438	1	4732	tags=56%, list=30%, signal=79%
REACTOME_GLYCOSPHINGOLIPID_METABOLISM	28	-0.308716	-1.01659	0.411642	0.75873	1	63	tags=7%, list=0%, signal=7%
KEGG_GAP_JUNCTION	74	-0.243626	-1.01509	0.408163	0.759099	1	2672	tags=23%, list=17%, signal=27%
REACTOME_STEROID_HORMONES	17	-0.348274	-1.01429	0.418803	0.757043	1	2789	tags=29%, list=17%, signal=36%
KEGG_AXON_GUIDANCE	116	-0.227216	-1.0142	0.423935	0.753017	1	2902	tags=23%, list=18%, signal=28%
REACTOME_E2F_MEDIATED_REGULATION_OF_DNA_REPLICATION	32	-0.294467	-1.01207	0.440228	0.754831	1	1707	tags=16%, list=11%, signal=17%
KEGG_PENTOSE_PHOSPHATE_PATHWAY	22	-0.32388	-1.00612	0.4375	0.767906	1	3173	tags=36%, list=20%, signal=45%
BIOCARTA_EDG1_PATHWAY	25	-0.313085	-1.00296	0.456693	0.772716	1	2383	tags=24%, list=15%, signal=28%
KEGG_LINOLEIC_ACID_METABOLISM	15	-0.353592	-1.00218	0.48008	0.77062	1	705	tags=13%, list=4%, signal=14%
REACTOME_GASTRIN_CREB_SIGNALLING_PATHWAY_VIA_PKC_AND_MAPK	132	-0.220255	-1.00036	0.458586	0.771972	1	2179	tags=17%, list=14%, signal=19%
REACTOME_DOUBLE_STRAND_BREAK_REPAIR	22	-0.3134	-0.997139	0.453975	0.777091	1	4734	tags=59%, list=30%, signal=84%
REACTOME_REGULATION_OF_ORNITHINE_DECARBOXYLASE_ODC	47	-0.263984	-0.995323	0.467775	0.778124	1	2767	tags=26%, list=17%, signal=31%
BIOCARTA_GLEEVEC_PATHWAY	23	-0.310941	-0.993541	0.468085	0.779273	1	2897	tags=35%, list=18%, signal=42%
REACTOME_SIGNALING_BY_PDGF	111	-0.224576	-0.992705	0.459959	0.777573	1	3840	tags=32%, list=24%, signal=41%
BIOCARTA_INSULIN_PATHWAY	21	-0.316157	-0.979332	0.5	0.812161	1	2672	tags=38%, list=17%, signal=46%
KEGG_WNT_SIGNALING_PATHWAY	132	-0.212465	-0.96876	0.521318	0.839938	1	2609	tags=20%, list=16%, signal=23%
BIOCARTA_EGF_PATHWAY	30	-0.278301	-0.96664	0.512	0.841716	1	2897	tags=30%, list=18%, signal=37%
KEGG_CYTOKINE_CYTOKINE_RECEPTOR_INTERACTION	179	-0.201196	-0.958232	0.559184	0.862525	1	2080	tags=17%, list=13%, signal=19%
KEGG_OLFACTORY_TRANSDUCTION	24	-0.301029	-0.956202	0.536842	0.864125	1	2002	tags=25%, list=13%, signal=29%
REACTOME_REGULATION_OF_MITOTIC_CELL_CYCLE	75	-0.232429	-0.955874	0.515593	0.860588	1	3610	tags=28%, list=23%, signal=36%
REACTOME_CTNNB1_PHOSPHORYLATION_CASCADE	16	-0.331898	-0.954133	0.495127	0.861242	1	2207	tags=25%, list=14%, signal=29%
REACTOME_METABOLISM_OF_STEROID_HORMONES_AND_VITAMINS_A_AND_D	18	-0.321265	-0.952789	0.511765	0.86083	1	2789	tags=28%, list=17%, signal=34%
REACTOME_RNA_POL_I_TRANSCRIPTION_TERMINATION	21	-0.303864	-0.950066	0.522484	0.864719	1	4448	tags=38%, list=28%, signal=53%
REACTOME_POST_TRANSLATIONAL_MODIFICATION_SYNTHESIS_OF_GPI_ANCHORED_PROTEINS	26	-0.286571	-0.945767	0.524416	0.872567	1	4732	tags=54%, list=30%, signal=76%
REACTOME_SIGNAL_TRANSDUCTION_BY_L1	33	-0.27189	-0.945566	0.519115	0.86872	1	2529	tags=27%, list=16%, signal=32%
KEGG_CHEMOKINE_SIGNALING_PATHWAY	163	-0.204877	-0.944379	0.585714	0.868055	1	2383	tags=19%, list=15%, signal=22%
REACTOME_PHOSPHORYLATION_OF_THE_APC_C	17	-0.318998	-0.943358	0.516461	0.866671	1	10897	tags=100%, list=68%, signal=314%
KEGG_LYSINE_DEGRADATION	43	-0.254577	-0.939088	0.553719	0.874502	1	1361	tags=16%, list=9%, signal=18%
REACTOME_NEF_MEDIATES_DOWN_MODULATION_OF_CELL_SURFACE_RECEPTORS_BY_RECRUITING_THEM_TO_CLATHRIN_ADAPTERS	20	-0.312375	-0.937727	0.543086	0.87422	1	2336	tags=30%, list=15%, signal=35%
KEGG_CELL_CYCLE	119	-0.208748	-0.936181	0.587771	0.874398	1	2122	tags=14%, list=13%, signal=16%
KEGG_GLYCOSAMINOGLYCAN_DEGRADATION	18	-0.313582	-0.930112	0.536634	0.887147	1	938	tags=17%, list=6%, signal=18%
REACTOME_TRNA_AMINOACYLATION	42	-0.255987	-0.929577	0.579365	0.884342	1	3883	tags=38%, list=24%, signal=50%
REACTOME_RNA_POL_I_TRANSCRIPTION_INITIATION	24	-0.287195	-0.92792	0.553279	0.884735	1	4448	tags=42%, list=28%, signal=58%
BIOCARTA_PDGF_PATHWAY	32	-0.265496	-0.922875	0.582329	0.894854	1	3983	tags=38%, list=25%, signal=50%
REACTOME_POST_TRANSLATIONAL_PROTEIN_MODIFICATION	151	-0.198599	-0.913385	0.674322	0.917244	1	4762	tags=38%, list=30%, signal=53%
KEGG_N_GLYCAN_BIOSYNTHESIS	46	-0.245663	-0.908476	0.598309	0.926614	1	4762	tags=39%, list=30%, signal=56%
REACTOME_DESTABILIZATION_OF_MRNA_BY_TRISTETRAPROLIN_TTP	17	-0.308015	-0.906994	0.608051	0.926404	1	2579	tags=35%, list=16%, signal=42%
BIOCARTA_BCELLSURVIVAL_PATHWAY	16	-0.31211	-0.906062	0.589069	0.924497	1	2383	tags=25%, list=15%, signal=29%
KEGG_FRUCTOSE_AND_MANNOSE_METABOLISM	32	-0.261736	-0.905381	0.641237	0.921901	1	1723	tags=16%, list=11%, signal=17%
REACTOME_SYNTHESIS_OF_PA	22	-0.289623	-0.903295	0.5842	0.923131	1	519	tags=14%, list=3%, signal=14%
REACTOME_NEURONAL_SYSTEM	185	-0.187182	-0.902878	0.737575	0.919864	1	2323	tags=17%, list=15%, signal=19%
REACTOME_SIGNALING_BY_CONSTITUTIVELY_ACTIVE_EGFR	16	-0.315052	-0.89897	0.602851	0.926254	1	2721	tags=38%, list=17%, signal=45%
REACTOME_G1_S_SPECIFIC_TRANSCRIPTION	16	-0.31196	-0.897163	0.582543	0.926799	1	2435	tags=25%, list=15%, signal=29%
REACTOME_INSULIN_SYNTHESIS_AND_PROCESSING	18	-0.298961	-0.89463	0.619048	0.929538	1	1813	tags=17%, list=11%, signal=19%
KEGG_AMYOTROPHIC_LATERAL_SCLEROSIS_ALS	46	-0.240732	-0.893611	0.667323	0.928066	1	3646	tags=26%, list=23%, signal=34%
REACTOME_FORMATION_OF_TRANSCRIPTION_COUPLED_NER_TC_NER_REPAIR_COMPLEX	29	-0.265792	-0.89305	0.632231	0.925389	1	4448	tags=34%, list=28%, signal=48%
REACTOME_ACYL_CHAIN_REMODELLING_OF_PC	15	-0.319074	-0.888585	0.604082	0.933006	1	1940	tags=27%, list=12%, signal=30%
REACTOME_NEGATIVE_REGULATION_OF_FGFR_SIGNALING	29	-0.262428	-0.8876	0.621505	0.93125	1	2916	tags=28%, list=18%, signal=34%
REACTOME_REGULATION_OF_APOPTOSIS	55	-0.228099	-0.887271	0.689723	0.927904	1	2767	tags=25%, list=17%, signal=31%
KEGG_THYROID_CANCER	29	-0.26356	-0.886042	0.643264	0.926839	1	3586	tags=34%, list=22%, signal=44%
REACTOME_AMINO_ACID_TRANSPORT_ACROSS_THE_PLASMA_MEMBRANE	25	-0.269123	-0.884244	0.627291	0.927413	1	4270	tags=44%, list=27%, signal=60%
REACTOME_MEMBRANE_TRAFFICKING	113	-0.19921	-0.882031	0.723077	0.929096	1	2571	tags=19%, list=16%, signal=23%
REACTOME_MITOTIC_PROMETAPHASE	81	-0.211202	-0.881658	0.710084	0.925968	1	2207	tags=15%, list=14%, signal=17%
KEGG_GLIOMA	62	-0.21833	-0.877723	0.703934	0.931626	1	2672	tags=26%, list=17%, signal=31%
REACTOME_APC_C_CDC20_MEDIATED_DEGRADATION_OF_MITOTIC_PROTEINS	64	-0.219073	-0.874845	0.690323	0.934961	1	3121	tags=23%, list=20%, signal=29%
REACTOME_FORMATION_OF_INCISION_COMPLEX_IN_GG_NER	21	-0.286652	-0.871911	0.681913	0.938181	1	4448	tags=38%, list=28%, signal=53%
REACTOME_CELL_CELL_COMMUNICATION	95	-0.200854	-0.871565	0.740519	0.934868	1	3599	tags=25%, list=23%, signal=32%
REACTOME_PYRUVATE_METABOLISM	18	-0.285597	-0.870524	0.656442	0.933236	1	2794	tags=33%, list=17%, signal=40%
KEGG_PROTEASOME	41	-0.240591	-0.870269	0.68323	0.929853	1	5379	tags=49%, list=34%, signal=73%
REACTOME_CELL_CYCLE_CHECKPOINTS	109	-0.19587	-0.870106	0.741617	0.926227	1	3121	tags=21%, list=20%, signal=26%
REACTOME_G2_M_CHECKPOINTS	40	-0.23788	-0.870064	0.676587	0.922356	1	3064	tags=23%, list=19%, signal=28%
KEGG_ENDOMETRIAL_CANCER	49	-0.233213	-0.868743	0.686508	0.921531	1	2672	tags=27%, list=17%, signal=32%
REACTOME_SPHINGOLIPID_METABOLISM	55	-0.225784	-0.865618	0.70334	0.92507	1	1202	tags=9%, list=8%, signal=10%
REACTOME_CELL_CYCLE	357	-0.169009	-0.865556	0.894169	0.921309	1	2688	tags=17%, list=17%, signal=19%
REACTOME_MITOTIC_G1_G1_S_PHASES	128	-0.189196	-0.864658	0.78719	0.919583	1	4308	tags=30%, list=27%, signal=40%
KEGG_AMINOACYL_TRNA_BIOSYNTHESIS	41	-0.237976	-0.862084	0.695652	0.922001	1	3883	tags=39%, list=24%, signal=51%
BIOCARTA_IGF1R_PATHWAY	22	-0.278368	-0.861934	0.650505	0.918393	1	3045	tags=36%, list=19%, signal=45%
REACTOME_SYNTHESIS_OF_GLYCOSYLPHOSPHATIDYLINOSITOL_GPI	17	-0.300316	-0.861078	0.669339	0.916555	1	4629	tags=59%, list=29%, signal=83%
REACTOME_CLASS_I_MHC_MEDIATED_ANTIGEN_PROCESSING_PRESENTATION	227	-0.175757	-0.857624	0.848739	0.920684	1	4293	tags=29%, list=27%, signal=39%
REACTOME_TRANSFERRIN_ENDOCYTOSIS_AND_RECYCLING	23	-0.272367	-0.857608	0.696653	0.916907	1	3086	tags=30%, list=19%, signal=38%
REACTOME_RNA_POL_II_TRANSCRIPTION_PRE_INITIATION_AND_PROMOTER_OPENING	40	-0.240593	-0.854386	0.682828	0.920484	1	4448	tags=38%, list=28%, signal=52%
REACTOME_ACTIVATED_AMPK_STIMULATES_FATTY_ACID_OXIDATION_IN_MUSCLE	17	-0.287899	-0.852094	0.66453	0.921744	1	1605	tags=24%, list=10%, signal=26%
KEGG_REGULATION_OF_ACTIN_CYTOSKELETON	183	-0.178581	-0.849348	0.869198	0.923952	1	3356	tags=23%, list=21%, signal=29%
KEGG_GLYCINE_SERINE_AND_THREONINE_METABOLISM	28	-0.253856	-0.848364	0.692308	0.922391	1	1966	tags=21%, list=12%, signal=24%
REACTOME_SYNTHESIS_OF_PIPS_AT_THE_GOLGI_MEMBRANE	16	-0.30153	-0.846872	0.667351	0.921852	1	2192	tags=19%, list=14%, signal=22%
REACTOME_INTEGRIN_ALPHAIIB_BETA3_SIGNALING	24	-0.273238	-0.846774	0.676533	0.91837	1	1178	tags=13%, list=7%, signal=13%
REACTOME_MRNA_CAPPING	29	-0.250323	-0.837579	0.70303	0.93397	1	4448	tags=38%, list=28%, signal=52%
KEGG_VASCULAR_SMOOTH_MUSCLE_CONTRACTION	98	-0.195854	-0.836001	0.808081	0.933474	1	3556	tags=28%, list=22%, signal=35%
REACTOME_GLUTATHIONE_CONJUGATION	19	-0.277862	-0.835155	0.712329	0.931518	1	2505	tags=21%, list=16%, signal=25%
BIOCARTA_ECM_PATHWAY	23	-0.267807	-0.832682	0.684211	0.933021	1	3356	tags=35%, list=21%, signal=44%
REACTOME_TRANSPORT_OF_INORGANIC_CATIONS_ANIONS_AND_AMINO_ACIDS_OLIGOPEPTIDES	68	-0.210394	-0.831206	0.802495	0.932453	1	3882	tags=32%, list=24%, signal=43%
KEGG_VEGF_SIGNALING_PATHWAY	66	-0.20719	-0.829545	0.802469	0.93194	1	2672	tags=21%, list=17%, signal=25%
REACTOME_SIGNALING_BY_ROBO_RECEPTOR	28	-0.249802	-0.826528	0.72956	0.934167	1	530	tags=11%, list=3%, signal=11%
KEGG_OOCYTE_MEIOSIS	100	-0.189915	-0.823578	0.845511	0.936434	1	2323	tags=15%, list=15%, signal=17%
BIOCARTA_MCALPAIN_PATHWAY	20	-0.272502	-0.823463	0.701717	0.933003	1	3356	tags=35%, list=21%, signal=44%
REACTOME_CTLA4_INHIBITORY_SIGNALING	20	-0.270069	-0.82215	0.70217	0.931866	1	2336	tags=20%, list=15%, signal=23%
REACTOME_ANTIGEN_PROCESSING_UBIQUITINATION_PROTEASOME_DEGRADATION	191	-0.173564	-0.821601	0.884058	0.929296	1	4285	tags=29%, list=27%, signal=39%
REACTOME_ACTIVATION_OF_ATR_IN_RESPONSE_TO_REPLICATION_STRESS	34	-0.235206	-0.817326	0.779412	0.933994	1	1707	tags=15%, list=11%, signal=16%
REACTOME_SHC_MEDIATED_SIGNALLING	15	-0.288568	-0.814408	0.72093	0.935916	1	2672	tags=27%, list=17%, signal=32%
REACTOME_OTHER_SEMAPHORIN_INTERACTIONS	15	-0.288837	-0.814267	0.714286	0.932549	1	2902	tags=27%, list=18%, signal=33%
REACTOME_IL_3_5_AND_GM_CSF_SIGNALING	38	-0.224156	-0.814203	0.762575	0.929116	1	2897	tags=21%, list=18%, signal=26%
REACTOME_SIGNALING_BY_WNT	62	-0.204911	-0.812359	0.835443	0.928874	1	2767	tags=23%, list=17%, signal=27%
BIOCARTA_IL2_PATHWAY	21	-0.256939	-0.803752	0.763486	0.941029	1	2897	tags=29%, list=18%, signal=35%
BIOCARTA_ERK_PATHWAY	26	-0.246529	-0.799441	0.794979	0.944928	1	2672	tags=27%, list=17%, signal=32%
BIOCARTA_GH_PATHWAY	26	-0.245401	-0.799158	0.757895	0.941834	1	2995	tags=35%, list=19%, signal=43%
REACTOME_ANTIGEN_ACTIVATES_B_CELL_RECEPTOR_LEADING_TO_GENERATION_OF_SECOND_MESSENGERS	27	-0.238477	-0.795993	0.774451	0.943773	1	3071	tags=33%, list=19%, signal=41%
REACTOME_SCF_BETA_TRCP_MEDIATED_DEGRADATION_OF_EMI1	48	-0.211886	-0.792866	0.84	0.945602	1	3304	tags=27%, list=21%, signal=34%
BIOCARTA_NDKDYNAMIN_PATHWAY	18	-0.269656	-0.791858	0.746479	0.943765	1	421	tags=11%, list=3%, signal=11%
REACTOME_SIGNALING_BY_HIPPO	20	-0.257732	-0.787566	0.765385	0.947133	1	3099	tags=30%, list=19%, signal=37%
REACTOME_REGULATION_OF_KIT_SIGNALING	16	-0.269791	-0.785066	0.782787	0.947577	1	2721	tags=25%, list=17%, signal=30%
REACTOME_MITOTIC_M_M_G1_PHASES	161	-0.169513	-0.78362	0.954071	0.94651	1	4327	tags=29%, list=27%, signal=40%
REACTOME_PI_3K_CASCADE	47	-0.205735	-0.782685	0.835729	0.944449	1	3840	tags=28%, list=24%, signal=36%
KEGG_ACUTE_MYELOID_LEUKEMIA	56	-0.201045	-0.782564	0.851774	0.94124	1	2897	tags=25%, list=18%, signal=30%
REACTOME_PRE_NOTCH_PROCESSING_IN_GOLGI	16	-0.266195	-0.77288	0.802846	0.952701	1	1694	tags=19%, list=11%, signal=21%
BIOCARTA_BAD_PATHWAY	24	-0.239579	-0.772379	0.781065	0.950001	1	3631	tags=33%, list=23%, signal=43%
KEGG_NITROGEN_METABOLISM	17	-0.261508	-0.770564	0.781053	0.949095	1	1365	tags=12%, list=9%, signal=13%
BIOCARTA_IL6_PATHWAY	22	-0.244198	-0.769185	0.8361	0.947892	1	1804	tags=18%, list=11%, signal=20%
REACTOME_MITOCHONDRIAL_TRNA_AMINOACYLATION	21	-0.245608	-0.765483	0.806841	0.949695	1	4335	tags=38%, list=27%, signal=52%
BIOCARTA_INTEGRIN_PATHWAY	35	-0.217361	-0.76341	0.859956	0.949072	1	3667	tags=26%, list=23%, signal=33%
KEGG_ONE_CARBON_POOL_BY_FOLATE	16	-0.257577	-0.747346	0.804348	0.967284	1	5936	tags=50%, list=37%, signal=79%
BIOCARTA_PTDINS_PATHWAY	23	-0.23077	-0.74518	0.839917	0.966535	1	2106	tags=22%, list=13%, signal=25%
REACTOME_FANCONI_ANEMIA_PATHWAY	19	-0.242461	-0.738429	0.845161	0.9713	1	2122	tags=21%, list=13%, signal=24%
BIOCARTA_HCMV_PATHWAY	17	-0.256906	-0.736195	0.829457	0.970617	1	2383	tags=24%, list=15%, signal=28%
REACTOME_APC_C_CDC20_MEDIATED_DEGRADATION_OF_CYCLIN_B	19	-0.245676	-0.734974	0.833333	0.968615	1	3465	tags=26%, list=22%, signal=34%
REACTOME_G1_S_TRANSITION	104	-0.165529	-0.730435	0.97541	0.970405	1	3121	tags=19%, list=20%, signal=24%
BIOCARTA_CTLA4_PATHWAY	16	-0.250105	-0.726673	0.863918	0.971022	1	2336	tags=25%, list=15%, signal=29%
REACTOME_CYTOSOLIC_TRNA_AMINOACYLATION	24	-0.219917	-0.720184	0.876569	0.974707	1	3883	tags=42%, list=24%, signal=55%
BIOCARTA_SPPA_PATHWAY	20	-0.23662	-0.716441	0.867521	0.975174	1	1732	tags=15%, list=11%, signal=17%
BIOCARTA_MITOCHONDRIA_PATHWAY	20	-0.233469	-0.711287	0.859184	0.977043	1	5302	tags=45%, list=33%, signal=67%
BIOCARTA_ERK5_PATHWAY	18	-0.244506	-0.71034	0.892339	0.974625	1	2672	tags=22%, list=17%, signal=27%
KEGG_GLYCOSPHINGOLIPID_BIOSYNTHESIS_LACTO_AND_NEOLACTO_SERIES	19	-0.239857	-0.706862	0.862955	0.974578	1	5061	tags=47%, list=32%, signal=69%
REACTOME_INSULIN_RECEPTOR_RECYCLING	20	-0.231443	-0.706683	0.861284	0.971461	1	3086	tags=30%, list=19%, signal=37%
REACTOME_NEUROTRANSMITTER_RELEASE_CYCLE	24	-0.219136	-0.692222	0.88521	0.9809	1	2495	tags=17%, list=16%, signal=20%
REACTOME_SIGNALING_BY_FGFR1_FUSION_MUTANTS	18	-0.237667	-0.688685	0.885081	0.980668	1	2897	tags=28%, list=18%, signal=34%
REACTOME_AMINO_ACID_SYNTHESIS_AND_INTERCONVERSION_TRANSAMINATION	16	-0.241337	-0.687753	0.891616	0.978148	1	56	tags=6%, list=0%, signal=6%
REACTOME_ACTIVATION_OF_BH3_ONLY_PROTEINS	16	-0.236082	-0.67772	0.877301	0.982534	1	980	tags=13%, list=6%, signal=13%
KEGG_GLYCOSAMINOGLYCAN_BIOSYNTHESIS_HEPARAN_SULFATE	18	-0.227535	-0.675809	0.897436	0.980634	1	1482	tags=17%, list=9%, signal=18%
REACTOME_GLUCAGON_TYPE_LIGAND_RECEPTORS	22	-0.214041	-0.672953	0.910675	0.979421	1	1823	tags=18%, list=11%, signal=20%
REACTOME_GRB2_EVENTS_IN_ERBB2_SIGNALING	19	-0.221963	-0.668104	0.919132	0.979386	1	2672	tags=26%, list=17%, signal=32%
BIOCARTA_ARAP_PATHWAY	17	-0.230888	-0.667704	0.893443	0.976461	1	1572	tags=12%, list=10%, signal=13%
BIOCARTA_CXCR4_PATHWAY	22	-0.20547	-0.63927	0.936214	0.989807	1	5244	tags=50%, list=33%, signal=74%
REACTOME_APC_CDC20_MEDIATED_DEGRADATION_OF_NEK2A	21	-0.203139	-0.633363	0.953722	0.989489	1	99	tags=5%, list=1%, signal=5%
BIOCARTA_PTEN_PATHWAY	18	-0.212942	-0.63239	0.933852	0.98671	1	2150	tags=17%, list=13%, signal=19%
REACTOME_INTRINSIC_PATHWAY_FOR_APOPTOSIS	29	-0.186523	-0.631034	0.948515	0.984113	1	3631	tags=24%, list=23%, signal=31%
REACTOME_TIGHT_JUNCTION_INTERACTIONS	19	-0.209286	-0.629831	0.958084	0.981446	1	3488	tags=26%, list=22%, signal=34%
REACTOME_ADP_SIGNALLING_THROUGH_P2RY1	21	-0.194811	-0.612088	0.955975	0.985664	1	3413	tags=24%, list=21%, signal=30%
BIOCARTA_FAS_PATHWAY	30	-0.17953	-0.601767	0.97451	0.986024	1	3340	tags=23%, list=21%, signal=29%
BIOCARTA_RAC1_PATHWAY	22	-0.191879	-0.58659	0.971831	0.987621	1	3511	tags=32%, list=22%, signal=41%
REACTOME_TRAFFICKING_OF_AMPA_RECEPTORS	20	-0.181907	-0.551438	0.988072	0.992505	1	4602	tags=35%, list=29%, signal=49%
KEGG_RNA_POLYMERASE	29	-0.163311	-0.544616	0.991684	0.990511	1	5425	tags=41%, list=34%, signal=63%

## Sheet: ECM_ORGANIZATION
PROBE	RANK IN GENE LIST	RANK METRIC SCORE	RUNNING ES	CORE ENRICHMENT
COL5A2	15957	-5.64584	0.00320017	Yes
PLOD2	15878	-4.71243	-0.0355375	Yes
COL11A1	15872	-4.65854	-0.0716424	Yes
COL4A1	15821	-4.36585	-0.104507	Yes
MMP24	15775	-4.13159	-0.135423	Yes
COL3A1	15731	-3.95822	-0.164655	Yes
MMP15	15716	-3.92246	-0.194366	Yes
PCOLCE2	15602	-3.59319	-0.217589	Yes
COL4A2	15534	-3.46022	-0.241154	Yes
ADAMTS2	15532	-3.45201	-0.267832	Yes
COL4A5	15449	-3.2937	-0.289364	Yes
MMP17	15389	-3.1867	-0.311116	Yes
COL5A3	15362	-3.14884	-0.334112	Yes
COL12A1	15328	-3.07946	-0.356376	Yes
COL24A1	15280	-3.02061	-0.377226	Yes
COL4A4	15248	-2.9836	-0.398624	Yes
COL4A3	15068	-2.74483	-0.41045	Yes
MMP25	14807	-2.50276	-0.415347	Yes
COL5A1	14702	-2.40569	-0.428163	Yes
PLOD1	14649	-2.35359	-0.443492	Yes
SERPINH1	14223	-2.04119	-0.435012	Yes
COL6A1	14159	-1.98603	-0.446833	Yes
MMP16	13892	-1.81909	-0.44549	Yes
COL22A1	13876	-1.81233	-0.458607	Yes
MMP7	13863	-1.80736	-0.47186	Yes
TLL1	13823	-1.78415	-0.48338	Yes
P4HB	13760	-1.75386	-0.493278	Yes
COL15A1	13684	-1.71545	-0.502126	Yes
MMP9	13386	-1.56751	-0.496746	No
COL21A1	12892	-1.35617	-0.477924	No
COL6A2	12881	-1.35076	-0.487777	No
GLT25D2	12697	-1.27871	-0.486732	No
COL4A6	12694	-1.27829	-0.496489	No
COL25A1	12566	-1.23065	-0.498399	No
TIMP1	12425	-1.17603	-0.499124	No
COL8A2	12185	-1.09086	-0.493215	No
COL10A1	11881	-0.98168	-0.482632	No
CRTAP	11414	-0.831598	-0.460977	No
COL16A1	11238	-0.775058	-0.456422	No
COL13A1	11018	-0.713257	-0.448669	No
COL17A1	10638	-0.605347	-0.430399	No
CMA1	10296	-0.513715	-0.413679	No
COL11A2	10233	-0.491612	-0.413759	No
COL9A3	9867	-0.391829	-0.394654	No
COL1A2	9857	-0.390595	-0.397117	No
COL8A1	9654	-0.329406	-0.38746	No
BMP1	9557	-0.30583	-0.383982	No
ELANE	8745	-0.0984959	-0.335454	No
COL1A1	8382	0.00272058	-0.3135	No
PCOLCE	8299	0.0245532	-0.308375	No
CTSG	8082	0.0844483	-0.295011	No
TPSAB1	7330	0.271827	-0.248537	No
COL23A1	6835	0.387158	-0.219639	No
COL14A1	6338	0.518953	-0.191506	No
KLKB1	6204	0.55142	-0.187171	No
ADAMTS3	6174	0.559425	-0.189613	No
LEPREL1	5970	0.618165	-0.181198	No
COL7A1	5573	0.723292	-0.161126	No
COL28A1	5454	0.757304	-0.159311	No
PPIB	5420	0.769302	-0.163093	No
PLOD3	5215	0.825647	-0.156237	No
MMP11	5154	0.839802	-0.158852	No
TIMP2	5112	0.852456	-0.16277	No
MMP14	3785	1.24006	-0.08615	No
COL6A3	3677	1.27203	-0.089019	No
COL9A2	3002	1.5027	-0.0565554	No
MMP8	2773	1.58835	-0.0538613	No
COL27A1	2673	1.63353	-0.0599241	No
ADAMTS14	2669	1.63589	-0.0723601	No
GLT25D1	2247	1.82559	-0.0585844	No
MMP2	1023	2.6389	0.00405158	No
LEPREL2	890	2.79061	-0.00805922	No
FURIN	469	3.385	-0.00327024	No

## Sheet: CHOLESTEROL_BIOSYNTHESIS
PROBE	RANK IN GENE LIST	RANK METRIC SCORE	RUNNING ES	CORE ENRICHMENT
DHCR24	15964	-5.81008	0.00275217	Yes
FDPS	15800	-4.27449	-0.108695	Yes
IDI1	15567	-3.5314	-0.183676	Yes
MVD	15561	-3.52349	-0.257299	Yes
GGPS1	15517	-3.41983	-0.328379	Yes
MVK	15445	-3.2861	-0.395538	Yes
MSMO1	15241	-2.97527	-0.451639	Yes
NSDHL	14844	-2.52494	-0.489161	Yes
HMGCS1	14566	-2.27724	-0.524698	Yes
DHCR7	14453	-2.19464	-0.56537	Yes
CYP51A1	14221	-2.03798	-0.596869	Yes
HMGCR	13911	-1.83072	-0.620209	Yes
SQLE	13689	-1.71838	-0.644714	Yes
SC5DL	12513	-1.20892	-0.607194	No
LSS	12462	-1.18923	-0.629377	No
HSD17B7	12161	-1.08341	-0.63551	No
EBP	11743	-0.933797	-0.63211	No
FDFT1	9518	-0.296207	-0.512547	No
PMVK	9113	-0.185892	-0.493478	No
LBR	7677	0.185576	-0.40761	No
IDI2	4841	0.920625	-0.234163	No
TM7SF2	1356	2.35511	-0.035511	No

## Sheet: BIOSYNTHESIS_UNSATURATED_FA
PROBE	RANK IN GENE LIST	RANK METRIC SCORE	RUNNING ES	CORE ENRICHMENT
SCD	15968	-5.89476	0.00250188	Yes
ACOX3	15961	-5.74622	-0.1101	Yes
FADS2	15931	-5.31803	-0.218417	Yes
ACOX1	15895	-4.88479	-0.318151	Yes
FADS1	15873	-4.67718	-0.410458	Yes
ELOVL6	15510	-3.4066	-0.477457	Yes
SCD5	14762	-2.45866	-0.496025	Yes
ACAA1	14708	-2.40936	-0.539832	Yes
ELOVL2	13518	-1.63247	-0.51164	Yes
ACOT4	13243	-1.50308	-0.52579	Yes
PTPLB	13140	-1.45325	-0.548218	Yes
ELOVL5	13095	-1.43507	-0.573318	Yes
TECR	12735	-1.29691	-0.578368	Yes
PECR	12701	-1.27907	-0.60116	Yes
ACOT1	12639	-1.25857	-0.621859	Yes
HSD17B12	12182	-1.0902	-0.617459	No
ACOT7	10575	-0.591004	-0.537903	No
ACOT2	10297	-0.514084	-0.531905	No
YOD1	8581	-0.0509122	-0.434489	No
HADHA	1672	2.1341	-0.00339107	No
PTPLA	600	3.14225	0.0226952	No

## Sheet: ABC_FAMILY_CHOL_TRANSPORT
PROBE	RANK IN GENE LIST	RANK METRIC SCORE	RUNNING ES	CORE ENRICHMENT
ABCC6	15997	-7.19316	0.000688	Yes
ABCC3	15917	-5.06867	-0.124803	Yes
ABCC1	15894	-4.87051	-0.215338	Yes
ABCA6	15764	-4.07714	-0.295583	Yes
ABCC11	15539	-3.4715	-0.355498	Yes
ABCD2	15441	-3.27708	-0.412378	Yes
ABCA8	15004	-2.67046	-0.444519	Yes
ABCA2	14621	-2.32167	-0.46904	Yes
ABCA4	14393	-2.15797	-0.496935	Yes
ABCC9	13946	-1.85412	-0.508158	Yes
ABCA9	13680	-1.71135	-0.525196	Yes
ABCA7	12839	-1.3353	-0.503666	No
ABCA10	12591	-1.23711	-0.512424	No
ABCD3	12004	-1.02814	-0.498188	No
ABCC4	10987	-0.704021	-0.453256	No
ABCB6	10944	-0.691732	-0.463394	No
ABCG4	10317	-0.519628	-0.436765	No
PEX3	9744	-0.357397	-0.410395	No
ABCA3	7937	0.117678	-0.303867	No
PEX19	7141	0.31833	-0.256254	No
ABCC8	6773	0.403271	-0.239062	No
ABCC2	5220	0.824706	-0.149259	No
ABCB10	5153	0.839937	-0.160084	No
ABCB5	3416	1.35917	-0.0666854	No
ABCG1	3397	1.37029	-0.0902051	No
ABCB1	3094	1.46896	-0.0961554	No
ABCC5	2191	1.85491	-0.0663503	No
ABCD1	1807	2.04332	-0.0760198	No

## Sheet: PACKAGING_TELOMERE_ENDS
PROBE	RANK IN GENE LIST	RANK METRIC SCORE	RUNNING ES	CORE ENRICHMENT
HIST2H2BE	15987	-6.37654	0.00131344	Yes
HIST1H4H	15865	-4.63579	-0.140911	Yes
HIST2H2AA4	15827	-4.37901	-0.247497	Yes
HIST2H2AA3	15826	-4.37901	-0.350365	Yes
HIST1H2AC	15662	-3.75622	-0.443038	Yes
TINF2	15518	-3.42042	-0.522332	Yes
HIST1H2BC	15464	-3.32761	-0.599367	Yes
HIST2H4B	12700	-1.27899	-0.50473	No
HIST2H4A	12699	-1.27899	-0.534775	No
HIST1H2BD	10687	-0.621033	-0.439046	No
HIST1H2BK	10078	-0.449392	-0.415609	No
H2AFX	10063	-0.446765	-0.42529	No
HIST1H4K	8721	-0.0908342	-0.351915	No
TERF2IP	6003	0.610363	-0.184119	No
TERF1	5316	0.7993	-0.155553	No
TERF2	5310	0.800452	-0.174017	No
HIST1H4J	5222	0.824391	-0.187379	No
POT1	4107	1.13409	-0.137072	No
ACD	3893	1.19926	-0.150391	No
H2AFZ	915	2.76078	0.00762699	No

## Sheet: PORPHYRIN_AND_CHLOROPHYLL_METAB
PROBE	RANK IN GENE LIST	RANK METRIC SCORE	RUNNING ES	CORE ENRICHMENT
ALAS1	15639	-3.69257	0.0230843	Yes
UGT1A7	15422	-3.24428	-0.0478466	Yes
MMAB	15405	-3.22262	-0.121038	Yes
ALAS2	15360	-3.14695	-0.191982	Yes
HMBS	15199	-2.92592	-0.253938	Yes
UGT1A6	15053	-2.73054	-0.311779	Yes
EARS2	14877	-2.54791	-0.363274	Yes
ALAD	14869	-2.5432	-0.421103	Yes
PPOX	14583	-2.28939	-0.461433	Yes
COX15	14239	-2.05436	-0.492331	Yes
HMOX2	13626	-1.68279	-0.501025	Yes
UROS	13463	-1.60119	-0.529373	Yes
COX10	13330	-1.54209	-0.557732	Yes
HCCS	13102	-1.43775	-0.578797	Yes
EPRS	12533	-1.21801	-0.576143	No
UROD	11464	-0.842294	-0.537184	No
FECH	10984	-0.702765	-0.526481	No
BLVRA	9813	-0.378438	-0.469358	No
CPOX	8991	-0.15839	-0.426652	No
CP	8627	-0.0639739	-0.407565	No
HMOX1	5404	0.772988	-0.207465	No
FTH1	5019	0.872228	-0.201119	No
GUSB	3211	1.43109	-0.108022	No
BLVRB	1035	2.62649	-0.00468413	No

## Sheet: STARCH_AND_SUCROSE_METAB
PROBE	RANK IN GENE LIST	RANK METRIC SCORE	RUNNING ES	CORE ENRICHMENT
ENPP3	15808	-4.30688	0.0125133	Yes
GYS1	15690	-3.84458	-0.0857562	Yes
UGT1A7	15422	-3.24428	-0.163307	Yes
AGL	15262	-2.99982	-0.232897	Yes
UGP2	15258	-2.99493	-0.306255	Yes
UGT1A6	15053	-2.73054	-0.366917	Yes
GANC	14866	-2.53856	-0.422223	Yes
MGAM	14628	-2.32665	-0.469631	Yes
PYGL	14119	-1.95875	-0.494888	Yes
GPI	13170	-1.46832	-0.483597	Yes
GYS2	13123	-1.44531	-0.516717	Yes
ENPP1	13089	-1.43294	-0.550087	Yes
PYGM	11834	-0.964854	-0.506759	No
GBE1	11278	-0.785709	-0.495689	No
PGM1	9331	-0.247355	-0.393198	No
AMY2B	9070	-0.176978	-0.382995	No
PYGB	8641	-0.0695747	-0.360555	No
HK2	8544	-0.0429005	-0.356255	No
PGM2L1	8189	0.0531993	-0.335158	No
PGM2	8161	0.0612262	-0.334773	No
HK3	8016	0.0987609	-0.327264	No
GAA	5736	0.680855	-0.187096	No
GUSB	3211	1.43109	-0.0458709	No
HK1	3208	1.43198	-0.0808312	No
UXS1	3156	1.4486	-0.112748	No
UGDH	1876	2.00416	-0.0682396	No
