# Supplementary material for: Bariatric Surgery Induces Disruption in Inflammatory Signaling Pathways Mediated by Immune Cells in Adipose Tissue: A RNA-Seq Study
Source: PLoS One. 2015 May 4;10(5):e0125718. doi: 10.1371/journal.pone.0125718 (PMC4418598; doi:10.1371/journal.pone.0125718)
Supplement: S5 Table — The first sheet shows the GSEA report and each following sheet corresponds to an enriched pathway. (XLSX) [file pone.0125718.s011.xlsx]

## Sheet: GSEA_up and down
NAME	GS<br> follow link to MSigDB	GS DETAILS	SIZE	ES	NES	NOM p-val	FDR q-val	FWER p-val	RANK AT MAX	LEADING EDGE
REACTOME_PEPTIDE_CHAIN_ELONGATION	REACTOME_PEPTIDE_CHAIN_ELONGATION	Details ...	83	0.789434	2.2575	0	0	0	2098	tags=82%, list=13%, signal=94%
KEGG_RIBOSOME	KEGG_RIBOSOME	Details ...	84	0.781222	2.23797	0	0	0	2539	tags=86%, list=16%, signal=101%
REACTOME_3_UTR_MEDIATED_TRANSLATIONAL_REGULATION	REACTOME_3_UTR_MEDIATED_TRANSLATIONAL_REGULATION	Details ...	103	0.7662	2.22158	0	0	0	1977	tags=72%, list=12%, signal=81%
REACTOME_NONSENSE_MEDIATED_DECAY_ENHANCED_BY_THE_EXON_JUNCTION_COMPLEX	REACTOME_NONSENSE_MEDIATED_DECAY_ENHANCED_BY_THE_EXON_JUNCTION_COMPLEX	Details ...	104	0.753715	2.16702	0	0	0	1977	tags=70%, list=12%, signal=80%
REACTOME_INFLUENZA_VIRAL_RNA_TRANSCRIPTION_AND_REPLICATION	REACTOME_INFLUENZA_VIRAL_RNA_TRANSCRIPTION_AND_REPLICATION	Details ...	99	0.743364	2.11652	0	0	0	1977	tags=66%, list=12%, signal=74%
REACTOME_SRP_DEPENDENT_COTRANSLATIONAL_PROTEIN_TARGETING_TO_MEMBRANE	REACTOME_SRP_DEPENDENT_COTRANSLATIONAL_PROTEIN_TARGETING_TO_MEMBRANE	Details ...	107	0.723475	2.09062	0	0	0	2539	tags=68%, list=16%, signal=81%
REACTOME_FORMATION_OF_THE_TERNARY_COMPLEX_AND_SUBSEQUENTLY_THE_43S_COMPLEX	REACTOME_FORMATION_OF_THE_TERNARY_COMPLEX_AND_SUBSEQUENTLY_THE_43S_COMPLEX	Details ...	48	0.749776	2.0561	0	0	0	3089	tags=75%, list=19%, signal=93%
REACTOME_ACTIVATION_OF_THE_MRNA_UPON_BINDING_OF_THE_CAP_BINDING_COMPLEX_AND_EIFS_AND_SUBSEQUENT_BINDING_TO_43S	REACTOME_ACTIVATION_OF_THE_MRNA_UPON_BINDING_OF_THE_CAP_BINDING_COMPLEX_AND_EIFS_AND_SUBSEQUENT_BINDING_TO_43S	Details ...	56	0.734091	2.03903	0	0	0	3089	tags=73%, list=19%, signal=90%
REACTOME_TRANSLATION	REACTOME_TRANSLATION	Details ...	144	0.699343	2.03598	0	0	0	2539	tags=62%, list=16%, signal=73%
REACTOME_INFLUENZA_LIFE_CYCLE	REACTOME_INFLUENZA_LIFE_CYCLE	Details ...	133	0.680231	1.98272	0	0	0	2732	tags=59%, list=17%, signal=71%
REACTOME_METABOLISM_OF_MRNA	REACTOME_METABOLISM_OF_MRNA	Details ...	207	0.61367	1.83	0	0.000727755	0.008	3109	tags=51%, list=19%, signal=62%
REACTOME_AMYLOIDS	REACTOME_AMYLOIDS	Details ...	29	0.697054	1.82502	0	0.000833556	0.01	2211	tags=55%, list=14%, signal=64%
REACTOME_RNA_POL_I_PROMOTER_OPENING	REACTOME_RNA_POL_I_PROMOTER_OPENING	Details ...	19	0.719436	1.77288	0	0.00277199	0.035	1835	tags=47%, list=11%, signal=53%
REACTOME_BILE_ACID_AND_BILE_SALT_METABOLISM	REACTOME_BILE_ACID_AND_BILE_SALT_METABOLISM	Details ...	16	0.726017	1.76781	0	0.00285971	0.039	2578	tags=56%, list=16%, signal=67%
REACTOME_METABOLISM_OF_RNA	REACTOME_METABOLISM_OF_RNA	Details ...	252	0.57681	1.7328	0	0.00560487	0.08	2589	tags=43%, list=16%, signal=50%
REACTOME_TAK1_ACTIVATES_NFKB_BY_PHOSPHORYLATION_AND_ACTIVATION_OF_IKKS_COMPLEX	REACTOME_TAK1_ACTIVATES_NFKB_BY_PHOSPHORYLATION_AND_ACTIVATION_OF_IKKS_COMPLEX	Details ...	23	0.660644	1.70539	0.00302115	0.00932178	0.137	1884	tags=35%, list=12%, signal=39%
REACTOME_PACKAGING_OF_TELOMERE_ENDS	REACTOME_PACKAGING_OF_TELOMERE_ENDS	Details ...	20	0.661581	1.66857	0	0.0183111	0.266	1835	tags=40%, list=11%, signal=45%
REACTOME_MRNA_SPLICING	REACTOME_MRNA_SPLICING	Details ...	106	0.573018	1.65182	0	0.023078	0.338	1867	tags=38%, list=12%, signal=42%
REACTOME_TRAF6_MEDIATED_NFKB_ACTIVATION	REACTOME_TRAF6_MEDIATED_NFKB_ACTIVATION	Details ...	21	0.646663	1.61891	0	0.0359317	0.499	2215	tags=38%, list=14%, signal=44%
REACTOME_DOWNREGULATION_OF_SMAD2_3_SMAD4_TRANSCRIPTIONAL_ACTIVITY	REACTOME_DOWNREGULATION_OF_SMAD2_3_SMAD4_TRANSCRIPTIONAL_ACTIVITY	Details ...	19	0.644749	1.61656	0.0020141	0.0351867	0.513	3822	tags=58%, list=24%, signal=76%
REACTOME_METABOLISM_OF_PROTEINS	REACTOME_METABOLISM_OF_PROTEINS	Details ...	389	0.528699	1.60124	0	0.0429011	0.604	2308	tags=33%, list=14%, signal=38%
KEGG_PPAR_SIGNALING_PATHWAY	KEGG_PPAR_SIGNALING_PATHWAY	Details ...	53	0.575042	1.58535	0	0.0535081	0.701	4146	tags=55%, list=26%, signal=74%
KEGG_DRUG_METABOLISM_OTHER_ENZYMES	KEGG_DRUG_METABOLISM_OTHER_ENZYMES	Details ...	26	0.613503	1.57992	0.001	0.0552316	0.724	2587	tags=50%, list=16%, signal=60%
REACTOME_SYNTHESIS_OF_PC	REACTOME_SYNTHESIS_OF_PC	Details ...	16	0.64402	1.56572	0.00505051	0.066322	0.801	4330	tags=69%, list=27%, signal=94%
REACTOME_PROCESSING_OF_CAPPED_INTRON_CONTAINING_PRE_MRNA	REACTOME_PROCESSING_OF_CAPPED_INTRON_CONTAINING_PRE_MRNA	Details ...	135	0.526582	1.5339	0	0.100989	0.922	4755	tags=52%, list=30%, signal=73%
REACTOME_HS_GAG_BIOSYNTHESIS	REACTOME_HS_GAG_BIOSYNTHESIS	Details ...	21	0.594605	1.53308	0.00808081	0.0983757	0.924	3791	tags=57%, list=24%, signal=75%
REACTOME_CITRIC_ACID_CYCLE_TCA_CYCLE	REACTOME_CITRIC_ACID_CYCLE_TCA_CYCLE	Details ...	19	0.609523	1.52224	0.0080402	0.110192	0.957	3899	tags=53%, list=24%, signal=70%
KEGG_FATTY_ACID_METABOLISM	KEGG_FATTY_ACID_METABOLISM	Details ...	39	0.566983	1.52077	0.002	0.108294	0.96	1457	tags=33%, list=9%, signal=37%
REACTOME_NCAM1_INTERACTIONS	REACTOME_NCAM1_INTERACTIONS	Details ...	27	0.579211	1.51365	0.005005	0.116332	0.972	3769	tags=52%, list=24%, signal=68%
REACTOME_MEIOTIC_RECOMBINATION	REACTOME_MEIOTIC_RECOMBINATION	Details ...	36	0.564841	1.50257	0.004004	0.130811	0.985	2552	tags=36%, list=16%, signal=43%
REACTOME_RIP_MEDIATED_NFKB_ACTIVATION_VIA_DAI	REACTOME_RIP_MEDIATED_NFKB_ACTIVATION_VIA_DAI	Details ...	18	0.609265	1.48575	0.0091001	0.158623	0.997	1884	tags=33%, list=12%, signal=38%
REACTOME_CLEAVAGE_OF_GROWING_TRANSCRIPT_IN_THE_TERMINATION_REGION_	REACTOME_CLEAVAGE_OF_GROWING_TRANSCRIPT_IN_THE_TERMINATION_REGION_	Details ...	42	0.547173	1.48566	0.001	0.153823	0.997	1631	tags=36%, list=10%, signal=40%
REACTOME_MRNA_PROCESSING	REACTOME_MRNA_PROCESSING	Details ...	153	0.505856	1.48083	0	0.158627	0.998	4755	tags=49%, list=30%, signal=69%
REACTOME_G1_PHASE	REACTOME_G1_PHASE	Details ...	35	0.551584	1.47817	0.002	0.160026	0.998	3146	tags=37%, list=20%, signal=46%
BIOCARTA_G1_PATHWAY	BIOCARTA_G1_PATHWAY	Details ...	27	0.568384	1.47499	0.01001	0.162175	0.998	4387	tags=52%, list=27%, signal=71%
KEGG_TRYPTOPHAN_METABOLISM	KEGG_TRYPTOPHAN_METABOLISM	Details ...	30	0.558258	1.46343	0.00800801	0.182781	0.998	1523	tags=30%, list=10%, signal=33%
KEGG_NICOTINATE_AND_NICOTINAMIDE_METABOLISM	KEGG_NICOTINATE_AND_NICOTINAMIDE_METABOLISM	Details ...	22	0.578748	1.45769	0.0150451	0.190855	0.999	2485	tags=41%, list=16%, signal=48%
KEGG_SPHINGOLIPID_METABOLISM	KEGG_SPHINGOLIPID_METABOLISM	Details ...	32	0.540906	1.45252	0.00700701	0.198161	0.999	2364	tags=28%, list=15%, signal=33%
KEGG_METABOLISM_OF_XENOBIOTICS_BY_CYTOCHROME_P450	KEGG_METABOLISM_OF_XENOBIOTICS_BY_CYTOCHROME_P450	Details ...	42	0.539001	1.45203	0.005005	0.194184	0.999	1372	tags=33%, list=9%, signal=36%
KEGG_BUTANOATE_METABOLISM	KEGG_BUTANOATE_METABOLISM	Details ...	26	0.558018	1.45078	0.014014	0.191907	0.999	4945	tags=65%, list=31%, signal=95%
REACTOME_NEGATIVE_REGULATORS_OF_RIG_I_MDA5_SIGNALING	REACTOME_NEGATIVE_REGULATORS_OF_RIG_I_MDA5_SIGNALING	Details ...	30	0.551868	1.44912	0.014	0.191011	1	4212	tags=43%, list=26%, signal=59%
KEGG_BIOSYNTHESIS_OF_UNSATURATED_FATTY_ACIDS	KEGG_BIOSYNTHESIS_OF_UNSATURATED_FATTY_ACIDS	Details ...	21	0.566366	1.44463	0.0150602	0.197021	1	2575	tags=43%, list=16%, signal=51%
REACTOME_CHOLESTEROL_BIOSYNTHESIS	REACTOME_CHOLESTEROL_BIOSYNTHESIS	Details ...	22	0.574937	1.443	0.0171026	0.196792	1	3605	tags=55%, list=23%, signal=70%
REACTOME_NCAM_SIGNALING_FOR_NEURITE_OUT_GROWTH	REACTOME_NCAM_SIGNALING_FOR_NEURITE_OUT_GROWTH	Details ...	52	0.522602	1.44259	0.005	0.193367	1	3839	tags=44%, list=24%, signal=58%
REACTOME_GLYCOGEN_BREAKDOWN_GLYCOGENOLYSIS	REACTOME_GLYCOGEN_BREAKDOWN_GLYCOGENOLYSIS	Details ...	16	0.586287	1.43711	0.0307062	0.202326	1	4315	tags=56%, list=27%, signal=77%
KEGG_GLUTATHIONE_METABOLISM	KEGG_GLUTATHIONE_METABOLISM	Details ...	43	0.529346	1.43404	0.007	0.204804	1	1690	tags=30%, list=11%, signal=34%
REACTOME_DEPOSITION_OF_NEW_CENPA_CONTAINING_NUCLEOSOMES_AT_THE_CENTROMERE	REACTOME_DEPOSITION_OF_NEW_CENPA_CONTAINING_NUCLEOSOMES_AT_THE_CENTROMERE	Details ...	34	0.539774	1.43234	0.00600601	0.204366	1	1835	tags=26%, list=11%, signal=30%
KEGG_STEROID_HORMONE_BIOSYNTHESIS	KEGG_STEROID_HORMONE_BIOSYNTHESIS	Details ...	24	0.553744	1.43111	0.0250752	0.203215	1	2099	tags=42%, list=13%, signal=48%
KEGG_SPLICEOSOME	KEGG_SPLICEOSOME	Details ...	125	0.488551	1.42838	0	0.205749	1	2235	tags=32%, list=14%, signal=37%
REACTOME_PYRUVATE_METABOLISM_AND_CITRIC_ACID_TCA_CYCLE	REACTOME_PYRUVATE_METABOLISM_AND_CITRIC_ACID_TCA_CYCLE	Details ...	40	0.529968	1.42757	0.006	0.203515	1	4088	tags=45%, list=26%, signal=60%
REACTOME_LIPOPROTEIN_METABOLISM	REACTOME_LIPOPROTEIN_METABOLISM	Details ...	23	0.556181	1.42092	0.0220662	0.21678	1	4658	tags=57%, list=29%, signal=80%
REACTOME_PEROXISOMAL_LIPID_METABOLISM	REACTOME_PEROXISOMAL_LIPID_METABOLISM	Details ...	20	0.56375	1.41864	0.0302419	0.21802	1	2575	tags=45%, list=16%, signal=54%
REACTOME_TELOMERE_MAINTENANCE	REACTOME_TELOMERE_MAINTENANCE	Details ...	46	0.521698	1.4174	0.007	0.217344	1	1205	tags=26%, list=8%, signal=28%
REACTOME_VOLTAGE_GATED_POTASSIUM_CHANNELS	REACTOME_VOLTAGE_GATED_POTASSIUM_CHANNELS	Details ...	24	0.544912	1.40468	0.0370742	0.248822	1	3640	tags=46%, list=23%, signal=59%
KEGG_STARCH_AND_SUCROSE_METABOLISM	KEGG_STARCH_AND_SUCROSE_METABOLISM	Details ...	26	0.538915	1.39839	0.0270541	0.261354	1	6131	tags=62%, list=38%, signal=100%
BIOCARTA_CELLCYCLE_PATHWAY	BIOCARTA_CELLCYCLE_PATHWAY	Details ...	22	0.550077	1.3908	0.0240722	0.280034	1	3146	tags=41%, list=20%, signal=51%
REACTOME_MRNA_3_END_PROCESSING	REACTOME_MRNA_3_END_PROCESSING	Details ...	33	0.521737	1.38695	0.017017	0.287259	1	4063	tags=48%, list=25%, signal=65%
KEGG_CITRATE_CYCLE_TCA_CYCLE	KEGG_CITRATE_CYCLE_TCA_CYCLE	Details ...	28	0.532451	1.38676	0.0220441	0.282755	1	3899	tags=50%, list=24%, signal=66%
REACTOME_ACYL_CHAIN_REMODELLING_OF_PC	REACTOME_ACYL_CHAIN_REMODELLING_OF_PC	Details ...	15	0.567482	1.38386	0.0677452	0.28716	1	3952	tags=53%, list=25%, signal=71%
REACTOME_AMINE_LIGAND_BINDING_RECEPTORS	REACTOME_AMINE_LIGAND_BINDING_RECEPTORS	Details ...	15	0.568325	1.37929	0.0446247	0.297758	1	3331	tags=47%, list=21%, signal=59%
REACTOME_RIG_I_MDA5_MEDIATED_INDUCTION_OF_IFN_ALPHA_BETA_PATHWAYS	REACTOME_RIG_I_MDA5_MEDIATED_INDUCTION_OF_IFN_ALPHA_BETA_PATHWAYS	Details ...	59	0.496427	1.37918	0.006	0.293123	1	4337	tags=39%, list=27%, signal=53%
BIOCARTA_CARM_ER_PATHWAY	BIOCARTA_CARM_ER_PATHWAY	Details ...	34	0.508399	1.37319	0.019019	0.308238	1	4968	tags=53%, list=31%, signal=77%
REACTOME_PYRIMIDINE_METABOLISM	REACTOME_PYRIMIDINE_METABOLISM	Details ...	20	0.540352	1.36801	0.0542169	0.321128	1	4627	tags=55%, list=29%, signal=77%
KEGG_PROPANOATE_METABOLISM	KEGG_PROPANOATE_METABOLISM	Details ...	30	0.518577	1.36436	0.03	0.328564	1	3618	tags=40%, list=23%, signal=52%
REACTOME_GLUCOSE_METABOLISM	REACTOME_GLUCOSE_METABOLISM	Details ...	61	0.486219	1.36177	0.007	0.332828	1	5346	tags=52%, list=33%, signal=79%
REACTOME_GLYCOLYSIS	REACTOME_GLYCOLYSIS	Details ...	26	0.523679	1.36149	0.042042	0.328649	1	5346	tags=58%, list=33%, signal=87%
REACTOME_INTERACTION_BETWEEN_L1_AND_ANKYRINS	REACTOME_INTERACTION_BETWEEN_L1_AND_ANKYRINS	Details ...	20	0.534438	1.35779	0.060423	0.33634	1	2799	tags=35%, list=18%, signal=42%
REACTOME_KERATAN_SULFATE_KERATIN_METABOLISM	REACTOME_KERATAN_SULFATE_KERATIN_METABOLISM	Details ...	26	0.527011	1.35391	0.042	0.345234	1	3274	tags=42%, list=20%, signal=53%
KEGG_DRUG_METABOLISM_CYTOCHROME_P450	KEGG_DRUG_METABOLISM_CYTOCHROME_P450	Details ...	44	0.502583	1.35279	0.014	0.344206	1	1372	tags=27%, list=9%, signal=30%
REACTOME_FATTY_ACYL_COA_BIOSYNTHESIS	REACTOME_FATTY_ACYL_COA_BIOSYNTHESIS	Details ...	18	0.539498	1.34721	0.0583501	0.360124	1	2338	tags=39%, list=15%, signal=45%
REACTOME_GLUCONEOGENESIS	REACTOME_GLUCONEOGENESIS	Details ...	29	0.510104	1.34015	0.043043	0.382096	1	5931	tags=62%, list=37%, signal=98%
KEGG_LYSINE_DEGRADATION	KEGG_LYSINE_DEGRADATION	Details ...	43	0.496157	1.33845	0.025	0.383477	1	3967	tags=44%, list=25%, signal=59%
KEGG_RETINOL_METABOLISM	KEGG_RETINOL_METABOLISM	Details ...	31	0.501028	1.32744	0.049	0.422736	1	1904	tags=32%, list=12%, signal=37%
REACTOME_CELL_DEATH_SIGNALLING_VIA_NRAGE_NRIF_AND_NADE	REACTOME_CELL_DEATH_SIGNALLING_VIA_NRAGE_NRIF_AND_NADE	Details ...	56	0.476025	1.32624	0.021	0.422379	1	5628	tags=55%, list=35%, signal=85%
REACTOME_MEIOTIC_SYNAPSIS	REACTOME_MEIOTIC_SYNAPSIS	Details ...	40	0.497464	1.32557	0.025	0.419363	1	2264	tags=30%, list=14%, signal=35%
REACTOME_BASE_EXCISION_REPAIR	REACTOME_BASE_EXCISION_REPAIR	Details ...	18	0.526492	1.32524	0.0756811	0.415281	1	5473	tags=61%, list=34%, signal=93%
BIOCARTA_PPARA_PATHWAY	BIOCARTA_PPARA_PATHWAY	Details ...	51	0.475688	1.31656	0.025	0.448086	1	5034	tags=53%, list=31%, signal=77%
REACTOME_HS_GAG_DEGRADATION	REACTOME_HS_GAG_DEGRADATION	Details ...	19	0.529897	1.31513	0.0826613	0.448285	1	4310	tags=47%, list=27%, signal=65%
REACTOME_ERK_MAPK_TARGETS	REACTOME_ERK_MAPK_TARGETS	Details ...	21	0.513224	1.31345	0.0734406	0.450364	1	3669	tags=38%, list=23%, signal=49%
REACTOME_RNA_POL_I_TRANSCRIPTION	REACTOME_RNA_POL_I_TRANSCRIPTION	Details ...	44	0.483994	1.31221	0.037	0.450753	1	3214	tags=32%, list=20%, signal=40%
BIOCARTA_CHREBP2_PATHWAY	BIOCARTA_CHREBP2_PATHWAY	Details ...	37	0.489354	1.31154	0.038	0.448512	1	4927	tags=49%, list=31%, signal=70%
REACTOME_MEIOSIS	REACTOME_MEIOSIS	Details ...	61	0.471286	1.30646	0.02	0.46668	1	2552	tags=30%, list=16%, signal=35%
REACTOME_GLYCEROPHOSPHOLIPID_BIOSYNTHESIS	REACTOME_GLYCEROPHOSPHOLIPID_BIOSYNTHESIS	Details ...	73	0.464299	1.30578	0.014	0.464375	1	5452	tags=56%, list=34%, signal=85%
REACTOME_HEPARAN_SULFATE_HEPARIN_HS_GAG_METABOLISM	REACTOME_HEPARAN_SULFATE_HEPARIN_HS_GAG_METABOLISM	Details ...	39	0.485178	1.30482	0.038	0.463149	1	3078	tags=36%, list=19%, signal=44%
REACTOME_BIOLOGICAL_OXIDATIONS	REACTOME_BIOLOGICAL_OXIDATIONS	Details ...	90	0.456754	1.3046	0.013	0.458619	1	5241	tags=46%, list=33%, signal=67%
REACTOME_METABOLISM_OF_LIPIDS_AND_LIPOPROTEINS	REACTOME_METABOLISM_OF_LIPIDS_AND_LIPOPROTEINS	Details ...	408	0.428738	1.30287	0	0.461935	1	4994	tags=43%, list=31%, signal=61%
KEGG_GLYCOSAMINOGLYCAN_DEGRADATION	KEGG_GLYCOSAMINOGLYCAN_DEGRADATION	Details ...	18	0.526682	1.30201	0.0879676	0.461044	1	2850	tags=39%, list=18%, signal=47%
REACTOME_POST_CHAPERONIN_TUBULIN_FOLDING_PATHWAY	REACTOME_POST_CHAPERONIN_TUBULIN_FOLDING_PATHWAY	Details ...	15	0.537438	1.30195	0.0919305	0.456021	1	3788	tags=40%, list=24%, signal=52%
KEGG_PEROXISOME	KEGG_PEROXISOME	Details ...	73	0.461388	1.30166	0.02	0.452247	1	2575	tags=27%, list=16%, signal=33%
REACTOME_TRANSPORT_OF_RIBONUCLEOPROTEINS_INTO_THE_HOST_NUCLEUS	REACTOME_TRANSPORT_OF_RIBONUCLEOPROTEINS_INTO_THE_HOST_NUCLEUS	Details ...	27	0.498116	1.30141	0.0680681	0.448379	1	4166	tags=48%, list=26%, signal=65%
REACTOME_SIGNALING_BY_CONSTITUTIVELY_ACTIVE_EGFR	REACTOME_SIGNALING_BY_CONSTITUTIVELY_ACTIVE_EGFR	Details ...	16	0.540874	1.30119	0.0868233	0.44431	1	5671	tags=63%, list=35%, signal=97%
REACTOME_NRAGE_SIGNALS_DEATH_THROUGH_JNK	REACTOME_NRAGE_SIGNALS_DEATH_THROUGH_JNK	Details ...	41	0.480542	1.30096	0.042042	0.440601	1	5628	tags=59%, list=35%, signal=90%
REACTOME_RORA_ACTIVATES_CIRCADIAN_EXPRESSION	REACTOME_RORA_ACTIVATES_CIRCADIAN_EXPRESSION	Details ...	24	0.511157	1.29759	0.0785499	0.450351	1	3657	tags=42%, list=23%, signal=54%
REACTOME_FATTY_ACID_TRIACYLGLYCEROL_AND_KETONE_BODY_METABOLISM	REACTOME_FATTY_ACID_TRIACYLGLYCEROL_AND_KETONE_BODY_METABOLISM	Details ...	160	0.442535	1.29759	0	0.445561	1	3657	tags=38%, list=23%, signal=48%
KEGG_BLADDER_CANCER	KEGG_BLADDER_CANCER	Details ...	40	0.481464	1.29571	0.044	0.448731	1	6136	tags=60%, list=38%, signal=97%
KEGG_NON_SMALL_CELL_LUNG_CANCER	KEGG_NON_SMALL_CELL_LUNG_CANCER	Details ...	52	0.469415	1.29415	0.036	0.450575	1	5563	tags=56%, list=35%, signal=85%
REACTOME_TRANSPORT_OF_MATURE_TRANSCRIPT_TO_CYTOPLASM	REACTOME_TRANSPORT_OF_MATURE_TRANSCRIPT_TO_CYTOPLASM	Details ...	52	0.47156	1.29342	0.029	0.44886	1	4166	tags=44%, list=26%, signal=60%
REACTOME_DOWNREGULATION_OF_TGF_BETA_RECEPTOR_SIGNALING	REACTOME_DOWNREGULATION_OF_TGF_BETA_RECEPTOR_SIGNALING	Details ...	21	0.516482	1.29274	0.0824121	0.447232	1	2725	tags=33%, list=17%, signal=40%
REACTOME_ANTIVIRAL_MECHANISM_BY_IFN_STIMULATED_GENES	REACTOME_ANTIVIRAL_MECHANISM_BY_IFN_STIMULATED_GENES	Details ...	65	0.459663	1.28875	0.027	0.459783	1	5259	tags=51%, list=33%, signal=75%
REACTOME_CYTOCHROME_P450_ARRANGED_BY_SUBSTRATE_TYPE	REACTOME_CYTOCHROME_P450_ARRANGED_BY_SUBSTRATE_TYPE	Details ...	31	0.486579	1.28121	0.076	0.488731	1	6032	tags=55%, list=38%, signal=88%
REACTOME_PHASE1_FUNCTIONALIZATION_OF_COMPOUNDS	REACTOME_PHASE1_FUNCTIONALIZATION_OF_COMPOUNDS		48	0.467296	1.28035	0.038	0.487689	1	6566	tags=56%, list=41%, signal=95%
REACTOME_TGF_BETA_RECEPTOR_SIGNALING_ACTIVATES_SMADS	REACTOME_TGF_BETA_RECEPTOR_SIGNALING_ACTIVATES_SMADS		24	0.498196	1.28014	0.0954774	0.483791	1	2725	tags=33%, list=17%, signal=40%
REACTOME_LIPID_DIGESTION_MOBILIZATION_AND_TRANSPORT	REACTOME_LIPID_DIGESTION_MOBILIZATION_AND_TRANSPORT		34	0.490219	1.27947	0.0510511	0.482096	1	4927	tags=50%, list=31%, signal=72%
KEGG_PORPHYRIN_AND_CHLOROPHYLL_METABOLISM	KEGG_PORPHYRIN_AND_CHLOROPHYLL_METABOLISM		24	0.50241	1.27716	0.0980981	0.487818	1	6131	tags=67%, list=38%, signal=108%
KEGG_GALACTOSE_METABOLISM	KEGG_GALACTOSE_METABOLISM		21	0.505056	1.27623	0.106426	0.487044	1	3735	tags=38%, list=23%, signal=50%
REACTOME_PHASE_II_CONJUGATION	REACTOME_PHASE_II_CONJUGATION		43	0.466039	1.27566	0.066	0.484867	1	5194	tags=47%, list=32%, signal=69%
REACTOME_METABOLISM_OF_CARBOHYDRATES	REACTOME_METABOLISM_OF_CARBOHYDRATES		201	0.427443	1.2732	0.001	0.492039	1	4492	tags=40%, list=28%, signal=55%
REACTOME_POST_NMDA_RECEPTOR_ACTIVATION_EVENTS	REACTOME_POST_NMDA_RECEPTOR_ACTIVATION_EVENTS		27	0.488397	1.2715	0.0822467	0.495678	1	4782	tags=48%, list=30%, signal=69%
REACTOME_COMPLEMENT_CASCADE	REACTOME_COMPLEMENT_CASCADE		21	0.503581	1.27107	0.113682	0.492912	1	3060	tags=38%, list=19%, signal=47%
REACTOME_EXTRACELLULAR_MATRIX_ORGANIZATION	REACTOME_EXTRACELLULAR_MATRIX_ORGANIZATION		73	0.450849	1.27057	0.027	0.490679	1	5456	tags=49%, list=34%, signal=75%
KEGG_ECM_RECEPTOR_INTERACTION	KEGG_ECM_RECEPTOR_INTERACTION		74	0.446426	1.26947	0.033	0.491192	1	5485	tags=51%, list=34%, signal=78%
REACTOME_PPARA_ACTIVATES_GENE_EXPRESSION	REACTOME_PPARA_ACTIVATES_GENE_EXPRESSION		96	0.440986	1.26901	0.019	0.488934	1	3657	tags=35%, list=23%, signal=46%
REACTOME_COLLAGEN_FORMATION	REACTOME_COLLAGEN_FORMATION		54	0.458052	1.26665	0.048	0.495414	1	5160	tags=48%, list=32%, signal=71%
KEGG_TYROSINE_METABOLISM	KEGG_TYROSINE_METABOLISM		33	0.477734	1.26476	0.0720721	0.49963	1	1261	tags=18%, list=8%, signal=20%
REACTOME_KERATAN_SULFATE_BIOSYNTHESIS	REACTOME_KERATAN_SULFATE_BIOSYNTHESIS		22	0.497814	1.26306	0.117588	0.50319	1	3274	tags=41%, list=20%, signal=51%
REACTOME_ABC_FAMILY_PROTEINS_MEDIATED_TRANSPORT	REACTOME_ABC_FAMILY_PROTEINS_MEDIATED_TRANSPORT		28	0.475191	1.25994	0.109	0.513721	1	4253	tags=43%, list=27%, signal=58%
REACTOME_SIGNALING_BY_BMP	REACTOME_SIGNALING_BY_BMP		20	0.501724	1.25744	0.137235	0.521464	1	3822	tags=40%, list=24%, signal=52%
KEGG_NEUROACTIVE_LIGAND_RECEPTOR_INTERACTION	KEGG_NEUROACTIVE_LIGAND_RECEPTOR_INTERACTION		137	0.4308	1.2559	0.006	0.523746	1	3758	tags=32%, list=24%, signal=42%
REACTOME_RESOLUTION_OF_AP_SITES_VIA_THE_MULTIPLE_NUCLEOTIDE_PATCH_REPLACEMENT_PATHWAY	REACTOME_RESOLUTION_OF_AP_SITES_VIA_THE_MULTIPLE_NUCLEOTIDE_PATCH_REPLACEMENT_PATHWAY		16	0.514716	1.25477	0.138244	0.524754	1	5473	tags=63%, list=34%, signal=95%
REACTOME_PROCESSING_OF_CAPPED_INTRONLESS_PRE_MRNA	REACTOME_PROCESSING_OF_CAPPED_INTRONLESS_PRE_MRNA		23	0.494562	1.25404	0.122367	0.523635	1	1370	tags=26%, list=9%, signal=28%
REACTOME_FORMATION_OF_TUBULIN_FOLDING_INTERMEDIATES_BY_CCT_TRIC	REACTOME_FORMATION_OF_TUBULIN_FOLDING_INTERMEDIATES_BY_CCT_TRIC		18	0.50367	1.2523	0.142132	0.527465	1	1671	tags=28%, list=10%, signal=31%
REACTOME_TRANSPORT_OF_VITAMINS_NUCLEOSIDES_AND_RELATED_MOLECULES	REACTOME_TRANSPORT_OF_VITAMINS_NUCLEOSIDES_AND_RELATED_MOLECULES		26	0.479295	1.25119	0.123123	0.528179	1	4511	tags=46%, list=28%, signal=64%
REACTOME_PLC_BETA_MEDIATED_EVENTS	REACTOME_PLC_BETA_MEDIATED_EVENTS		36	0.469012	1.24896	0.084	0.534319	1	6562	tags=67%, list=41%, signal=113%
REACTOME_DAG_AND_IP3_SIGNALING	REACTOME_DAG_AND_IP3_SIGNALING		27	0.475309	1.24769	0.105422	0.536274	1	6451	tags=67%, list=40%, signal=112%
KEGG_PROXIMAL_TUBULE_BICARBONATE_RECLAMATION	KEGG_PROXIMAL_TUBULE_BICARBONATE_RECLAMATION		20	0.495127	1.24692	0.135542	0.535523	1	3569	tags=35%, list=22%, signal=45%
KEGG_STEROID_BIOSYNTHESIS	KEGG_STEROID_BIOSYNTHESIS		16	0.512907	1.24669	0.145046	0.532441	1	4811	tags=56%, list=30%, signal=80%
KEGG_RENAL_CELL_CARCINOMA	KEGG_RENAL_CELL_CARCINOMA		68	0.442652	1.2449	0.04	0.536644	1	5563	tags=44%, list=35%, signal=67%
REACTOME_CIRCADIAN_REPRESSION_OF_EXPRESSION_BY_REV_ERBA	REACTOME_CIRCADIAN_REPRESSION_OF_EXPRESSION_BY_REV_ERBA		23	0.485509	1.24296	0.126633	0.54186	1	3657	tags=39%, list=23%, signal=51%
KEGG_VALINE_LEUCINE_AND_ISOLEUCINE_DEGRADATION	KEGG_VALINE_LEUCINE_AND_ISOLEUCINE_DEGRADATION		43	0.456532	1.24194	0.08	0.542712	1	3308	tags=37%, list=21%, signal=47%
REACTOME_ACTIVATION_OF_CHAPERONE_GENES_BY_XBP1S	REACTOME_ACTIVATION_OF_CHAPERONE_GENES_BY_XBP1S		46	0.453998	1.24181	0.073	0.538992	1	4564	tags=50%, list=29%, signal=70%
REACTOME_TRANSCRIPTIONAL_ACTIVITY_OF_SMAD2_SMAD3_SMAD4_HETEROTRIMER	REACTOME_TRANSCRIPTIONAL_ACTIVITY_OF_SMAD2_SMAD3_SMAD4_HETEROTRIMER		36	0.467118	1.23916	0.099	0.54767	1	3822	tags=39%, list=24%, signal=51%
BIOCARTA_NO1_PATHWAY	BIOCARTA_NO1_PATHWAY		26	0.474978	1.23871	0.121121	0.545485	1	3991	tags=38%, list=25%, signal=51%
REACTOME_ACTIVATED_AMPK_STIMULATES_FATTY_ACID_OXIDATION_IN_MUSCLE	REACTOME_ACTIVATED_AMPK_STIMULATES_FATTY_ACID_OXIDATION_IN_MUSCLE		17	0.505479	1.23821	0.141271	0.543694	1	4918	tags=53%, list=31%, signal=76%
REACTOME_GLYCOSPHINGOLIPID_METABOLISM	REACTOME_GLYCOSPHINGOLIPID_METABOLISM		28	0.470877	1.23818	0.104208	0.539793	1	2157	tags=21%, list=13%, signal=25%
KEGG_MELANOGENESIS	KEGG_MELANOGENESIS		84	0.434221	1.23712	0.034	0.540823	1	6562	tags=56%, list=41%, signal=94%
REACTOME_CA_DEPENDENT_EVENTS	REACTOME_CA_DEPENDENT_EVENTS		25	0.474605	1.23594	0.12173	0.542308	1	6451	tags=68%, list=40%, signal=114%
REACTOME_METABOLISM_OF_VITAMINS_AND_COFACTORS	REACTOME_METABOLISM_OF_VITAMINS_AND_COFACTORS		49	0.451461	1.23575	0.075	0.539249	1	3173	tags=35%, list=20%, signal=43%
REACTOME_REGULATION_OF_HYPOXIA_INDUCIBLE_FACTOR_HIF_BY_OXYGEN	REACTOME_REGULATION_OF_HYPOXIA_INDUCIBLE_FACTOR_HIF_BY_OXYGEN		21	0.493648	1.23513	0.136409	0.538315	1	5527	tags=43%, list=35%, signal=65%
REACTOME_P75_NTR_RECEPTOR_MEDIATED_SIGNALLING	REACTOME_P75_NTR_RECEPTOR_MEDIATED_SIGNALLING		74	0.437035	1.23475	0.05	0.536358	1	5628	tags=50%, list=35%, signal=77%
REACTOME_ASSOCIATION_OF_TRIC_CCT_WITH_TARGET_PROTEINS_DURING_BIOSYNTHESIS	REACTOME_ASSOCIATION_OF_TRIC_CCT_WITH_TARGET_PROTEINS_DURING_BIOSYNTHESIS		26	0.479312	1.23414	0.132397	0.535373	1	4556	tags=42%, list=28%, signal=59%
REACTOME_PROTEIN_FOLDING	REACTOME_PROTEIN_FOLDING		48	0.448918	1.23379	0.067	0.533194	1	4556	tags=35%, list=28%, signal=49%
REACTOME_NUCLEAR_EVENTS_KINASE_AND_TRANSCRIPTION_FACTOR_ACTIVATION	REACTOME_NUCLEAR_EVENTS_KINASE_AND_TRANSCRIPTION_FACTOR_ACTIVATION		24	0.478651	1.23083	0.147147	0.543194	1	3669	tags=38%, list=23%, signal=49%
KEGG_PHENYLALANINE_METABOLISM	KEGG_PHENYLALANINE_METABOLISM		16	0.501961	1.22993	0.16175	0.543736	1	5172	tags=50%, list=32%, signal=74%
REACTOME_NOTCH1_INTRACELLULAR_DOMAIN_REGULATES_TRANSCRIPTION	REACTOME_NOTCH1_INTRACELLULAR_DOMAIN_REGULATES_TRANSCRIPTION		44	0.445425	1.22845	0.083	0.546954	1	6313	tags=61%, list=39%, signal=101%
BIOCARTA_P53_PATHWAY	BIOCARTA_P53_PATHWAY		16	0.514483	1.22714	0.173469	0.549167	1	4387	tags=50%, list=27%, signal=69%
KEGG_OLFACTORY_TRANSDUCTION	KEGG_OLFACTORY_TRANSDUCTION		24	0.478858	1.22596	0.135271	0.551118	1	5471	tags=50%, list=34%, signal=76%
REACTOME_METABOLISM_OF_NON_CODING_RNA	REACTOME_METABOLISM_OF_NON_CODING_RNA		48	0.448273	1.22356	0.081	0.558681	1	5280	tags=50%, list=33%, signal=74%
REACTOME_OXYGEN_DEPENDENT_PROLINE_HYDROXYLATION_OF_HYPOXIA_INDUCIBLE_FACTOR_ALPHA	REACTOME_OXYGEN_DEPENDENT_PROLINE_HYDROXYLATION_OF_HYPOXIA_INDUCIBLE_FACTOR_ALPHA		16	0.510928	1.22247	0.185976	0.560208	1	5527	tags=44%, list=35%, signal=67%
REACTOME_GPVI_MEDIATED_ACTIVATION_CASCADE	REACTOME_GPVI_MEDIATED_ACTIVATION_CASCADE		31	0.462551	1.2213	0.124	0.562239	1	6468	tags=65%, list=40%, signal=108%
REACTOME_CREB_PHOSPHORYLATION_THROUGH_THE_ACTIVATION_OF_RAS	REACTOME_CREB_PHOSPHORYLATION_THROUGH_THE_ACTIVATION_OF_RAS		23	0.482876	1.22034	0.16349	0.562949	1	4782	tags=48%, list=30%, signal=68%
REACTOME_SMAD2_SMAD3_SMAD4_HETEROTRIMER_REGULATES_TRANSCRIPTION	REACTOME_SMAD2_SMAD3_SMAD4_HETEROTRIMER_REGULATES_TRANSCRIPTION		25	0.470481	1.22013	0.145436	0.560255	1	6893	tags=60%, list=43%, signal=105%
REACTOME_RESPONSE_TO_ELEVATED_PLATELET_CYTOSOLIC_CA2_	REACTOME_RESPONSE_TO_ELEVATED_PLATELET_CYTOSOLIC_CA2_		71	0.429622	1.21904	0.058	0.562002	1	5034	tags=38%, list=31%, signal=55%
BIOCARTA_NDKDYNAMIN_PATHWAY	BIOCARTA_NDKDYNAMIN_PATHWAY		18	0.496843	1.21867	0.167002	0.560017	1	802	tags=17%, list=5%, signal=18%
KEGG_PENTOSE_PHOSPHATE_PATHWAY	KEGG_PENTOSE_PHOSPHATE_PATHWAY		22	0.478854	1.21395	0.169849	0.578879	1	4636	tags=45%, list=29%, signal=64%
KEGG_NOTCH_SIGNALING_PATHWAY	KEGG_NOTCH_SIGNALING_PATHWAY		45	0.444274	1.21383	0.088	0.575616	1	4520	tags=40%, list=28%, signal=56%
KEGG_WNT_SIGNALING_PATHWAY	KEGG_WNT_SIGNALING_PATHWAY		132	0.415756	1.21032	0.021	0.589547	1	5600	tags=45%, list=35%, signal=69%
KEGG_PROTEIN_EXPORT	KEGG_PROTEIN_EXPORT		23	0.473787	1.20953	0.14759	0.589918	1	4136	tags=35%, list=26%, signal=47%
KEGG_SYSTEMIC_LUPUS_ERYTHEMATOSUS	KEGG_SYSTEMIC_LUPUS_ERYTHEMATOSUS		72	0.429857	1.20939	0.063	0.586881	1	4107	tags=40%, list=26%, signal=54%
BIOCARTA_IGF1MTOR_PATHWAY	BIOCARTA_IGF1MTOR_PATHWAY		20	0.482759	1.20909	0.17505	0.5846	1	4949	tags=45%, list=31%, signal=65%
KEGG_GLYCOLYSIS_GLUCONEOGENESIS	KEGG_GLYCOLYSIS_GLUCONEOGENESIS		50	0.436271	1.20868	0.099	0.58328	1	3754	tags=36%, list=23%, signal=47%
REACTOME_INTERACTIONS_OF_VPR_WITH_HOST_CELLULAR_PROTEINS	REACTOME_INTERACTIONS_OF_VPR_WITH_HOST_CELLULAR_PROTEINS		32	0.454526	1.20845	0.133267	0.580714	1	5890	tags=56%, list=37%, signal=89%
KEGG_ALANINE_ASPARTATE_AND_GLUTAMATE_METABOLISM	KEGG_ALANINE_ASPARTATE_AND_GLUTAMATE_METABOLISM		28	0.460937	1.20651	0.157	0.586367	1	4444	tags=46%, list=28%, signal=64%
BIOCARTA_MTOR_PATHWAY	BIOCARTA_MTOR_PATHWAY		23	0.469669	1.20634	0.160481	0.583661	1	4949	tags=39%, list=31%, signal=57%
REACTOME_REGULATION_OF_GLUCOKINASE_BY_GLUCOKINASE_REGULATORY_PROTEIN	REACTOME_REGULATION_OF_GLUCOKINASE_BY_GLUCOKINASE_REGULATORY_PROTEIN		26	0.471841	1.20634	0.149598	0.58012	1	4987	tags=50%, list=31%, signal=73%
REACTOME_SULFUR_AMINO_ACID_METABOLISM	REACTOME_SULFUR_AMINO_ACID_METABOLISM		23	0.47042	1.20437	0.165663	0.586561	1	6345	tags=61%, list=40%, signal=101%
KEGG_CYSTEINE_AND_METHIONINE_METABOLISM	KEGG_CYSTEINE_AND_METHIONINE_METABOLISM		30	0.454616	1.20435	0.155	0.583123	1	4444	tags=40%, list=28%, signal=55%
KEGG_GLIOMA	KEGG_GLIOMA		62	0.430089	1.20402	0.093	0.581094	1	5563	tags=50%, list=35%, signal=76%
REACTOME_METABOLISM_OF_NUCLEOTIDES	REACTOME_METABOLISM_OF_NUCLEOTIDES		65	0.426059	1.20332	0.083	0.580757	1	4992	tags=43%, list=31%, signal=62%
BIOCARTA_HER2_PATHWAY	BIOCARTA_HER2_PATHWAY		22	0.473502	1.20258	0.186492	0.580679	1	5563	tags=55%, list=35%, signal=84%
REACTOME_APOPTOTIC_EXECUTION_PHASE	REACTOME_APOPTOTIC_EXECUTION_PHASE		48	0.436462	1.20151	0.112	0.582504	1	4355	tags=40%, list=27%, signal=54%
BIOCARTA_COMP_PATHWAY	BIOCARTA_COMP_PATHWAY		16	0.492745	1.20122	0.196356	0.580467	1	4616	tags=50%, list=29%, signal=70%
KEGG_PRION_DISEASES	KEGG_PRION_DISEASES		30	0.456052	1.20057	0.147442	0.580271	1	4927	tags=40%, list=31%, signal=58%
KEGG_BASAL_CELL_CARCINOMA	KEGG_BASAL_CELL_CARCINOMA		46	0.439313	1.2005	0.113	0.577241	1	6346	tags=54%, list=40%, signal=90%
REACTOME_DEADENYLATION_OF_MRNA	REACTOME_DEADENYLATION_OF_MRNA		19	0.48224	1.20031	0.197581	0.574746	1	4016	tags=42%, list=25%, signal=56%
REACTOME_DEGRADATION_OF_THE_EXTRACELLULAR_MATRIX	REACTOME_DEGRADATION_OF_THE_EXTRACELLULAR_MATRIX		19	0.484056	1.19966	0.196177	0.57438	1	5456	tags=53%, list=34%, signal=80%
REACTOME_PHOSPHOLIPASE_C_MEDIATED_CASCADE	REACTOME_PHOSPHOLIPASE_C_MEDIATED_CASCADE		42	0.439931	1.19808	0.147	0.578266	1	6451	tags=60%, list=40%, signal=100%
REACTOME_GLYCOSAMINOGLYCAN_METABOLISM	REACTOME_GLYCOSAMINOGLYCAN_METABOLISM		90	0.419574	1.19711	0.068	0.579608	1	4492	tags=38%, list=28%, signal=52%
BIOCARTA_NFAT_PATHWAY	BIOCARTA_NFAT_PATHWAY		43	0.445457	1.19688	0.123	0.577673	1	4962	tags=44%, list=31%, signal=64%
REACTOME_ACTIVATION_OF_NMDA_RECEPTOR_UPON_GLUTAMATE_BINDING_AND_POSTSYNAPTIC_EVENTS	REACTOME_ACTIVATION_OF_NMDA_RECEPTOR_UPON_GLUTAMATE_BINDING_AND_POSTSYNAPTIC_EVENTS		29	0.456339	1.19484	0.157	0.584022	1	4782	tags=45%, list=30%, signal=64%
KEGG_BETA_ALANINE_METABOLISM	KEGG_BETA_ALANINE_METABOLISM		18	0.485627	1.19428	0.195344	0.583385	1	4618	tags=50%, list=29%, signal=70%
REACTOME_NFKB_AND_MAP_KINASES_ACTIVATION_MEDIATED_BY_TLR4_SIGNALING_REPERTOIRE	REACTOME_NFKB_AND_MAP_KINASES_ACTIVATION_MEDIATED_BY_TLR4_SIGNALING_REPERTOIRE		70	0.421105	1.19258	0.083	0.588525	1	3669	tags=30%, list=23%, signal=39%
REACTOME_TRIF_MEDIATED_TLR3_SIGNALING	REACTOME_TRIF_MEDIATED_TLR3_SIGNALING		72	0.422548	1.19207	0.084	0.587777	1	3669	tags=29%, list=23%, signal=38%
REACTOME_G0_AND_EARLY_G1	REACTOME_G0_AND_EARLY_G1		22	0.466185	1.19175	0.178894	0.586212	1	5595	tags=50%, list=35%, signal=77%
REACTOME_RNA_POL_I_RNA_POL_III_AND_MITOCHONDRIAL_TRANSCRIPTION	REACTOME_RNA_POL_I_RNA_POL_III_AND_MITOCHONDRIAL_TRANSCRIPTION		77	0.420022	1.19051	0.081	0.589229	1	3220	tags=29%, list=20%, signal=36%
REACTOME_CHROMOSOME_MAINTENANCE	REACTOME_CHROMOSOME_MAINTENANCE		85	0.419318	1.19004	0.078	0.588203	1	1835	tags=21%, list=11%, signal=24%
KEGG_PANCREATIC_CANCER	KEGG_PANCREATIC_CANCER		69	0.424403	1.18949	0.096	0.58736	1	5288	tags=49%, list=33%, signal=73%
REACTOME_REGULATION_OF_MRNA_STABILITY_BY_PROTEINS_THAT_BIND_AU_RICH_ELEMENTS	REACTOME_REGULATION_OF_MRNA_STABILITY_BY_PROTEINS_THAT_BIND_AU_RICH_ELEMENTS		80	0.417351	1.18935	0.065	0.584835	1	5949	tags=49%, list=37%, signal=77%
KEGG_INSULIN_SIGNALING_PATHWAY	KEGG_INSULIN_SIGNALING_PATHWAY		125	0.408175	1.18606	0.057	0.59721	1	5671	tags=46%, list=35%, signal=70%
BIOCARTA_ARF_PATHWAY	BIOCARTA_ARF_PATHWAY		17	0.480229	1.18487	0.218367	0.600029	1	6136	tags=59%, list=38%, signal=95%
REACTOME_TRIGLYCERIDE_BIOSYNTHESIS	REACTOME_TRIGLYCERIDE_BIOSYNTHESIS		38	0.442794	1.18418	0.144144	0.600085	1	2338	tags=32%, list=15%, signal=37%
REACTOME_STRIATED_MUSCLE_CONTRACTION	REACTOME_STRIATED_MUSCLE_CONTRACTION		18	0.48448	1.18335	0.199	0.600885	1	4795	tags=56%, list=30%, signal=79%
KEGG_ABC_TRANSPORTERS	KEGG_ABC_TRANSPORTERS		38	0.442781	1.18333	0.142	0.597813	1	7207	tags=68%, list=45%, signal=124%
REACTOME_DESTABILIZATION_OF_MRNA_BY_AUF1_HNRNP_D0	REACTOME_DESTABILIZATION_OF_MRNA_BY_AUF1_HNRNP_D0		49	0.431053	1.18246	0.132	0.598651	1	2959	tags=29%, list=19%, signal=35%
KEGG_SMALL_CELL_LUNG_CANCER	KEGG_SMALL_CELL_LUNG_CANCER		83	0.41646	1.18116	0.078	0.601546	1	5450	tags=49%, list=34%, signal=75%
REACTOME_DEADENYLATION_DEPENDENT_MRNA_DECAY	REACTOME_DEADENYLATION_DEPENDENT_MRNA_DECAY		44	0.430805	1.18023	0.141	0.603132	1	7513	tags=66%, list=47%, signal=124%
BIOCARTA_CREB_PATHWAY	BIOCARTA_CREB_PATHWAY		25	0.450194	1.17839	0.202811	0.608732	1	5563	tags=52%, list=35%, signal=80%
REACTOME_AXON_GUIDANCE	REACTOME_AXON_GUIDANCE		221	0.395241	1.17816	0.023	0.606577	1	3958	tags=33%, list=25%, signal=43%
KEGG_VIRAL_MYOCARDITIS	KEGG_VIRAL_MYOCARDITIS		61	0.41921	1.17807	0.122	0.603888	1	6704	tags=59%, list=42%, signal=101%
KEGG_AUTOIMMUNE_THYROID_DISEASE	KEGG_AUTOIMMUNE_THYROID_DISEASE		31	0.442778	1.17785	0.183367	0.60198	1	8548	tags=77%, list=53%, signal=166%
BIOCARTA_GH_PATHWAY	BIOCARTA_GH_PATHWAY		26	0.454361	1.17668	0.186373	0.604406	1	6272	tags=62%, list=39%, signal=101%
REACTOME_NEP_NS2_INTERACTS_WITH_THE_CELLULAR_EXPORT_MACHINERY	REACTOME_NEP_NS2_INTERACTS_WITH_THE_CELLULAR_EXPORT_MACHINERY		27	0.448971	1.17556	0.184184	0.606837	1	4166	tags=41%, list=26%, signal=55%
KEGG_FRUCTOSE_AND_MANNOSE_METABOLISM	KEGG_FRUCTOSE_AND_MANNOSE_METABOLISM		32	0.443958	1.17417	0.188188	0.610965	1	4470	tags=34%, list=28%, signal=48%
KEGG_PYRUVATE_METABOLISM	KEGG_PYRUVATE_METABOLISM		35	0.443429	1.17295	0.182	0.613879	1	5198	tags=49%, list=33%, signal=72%
REACTOME_MHC_CLASS_II_ANTIGEN_PRESENTATION	REACTOME_MHC_CLASS_II_ANTIGEN_PRESENTATION		84	0.411913	1.17235	0.09	0.613549	1	5837	tags=50%, list=37%, signal=78%
REACTOME_PRE_NOTCH_TRANSCRIPTION_AND_TRANSLATION	REACTOME_PRE_NOTCH_TRANSCRIPTION_AND_TRANSLATION		27	0.45469	1.17196	0.206206	0.612572	1	5791	tags=56%, list=36%, signal=87%
REACTOME_L1CAM_INTERACTIONS	REACTOME_L1CAM_INTERACTIONS		80	0.413924	1.17189	0.102	0.609934	1	3654	tags=33%, list=23%, signal=42%
REACTOME_SIGNALING_BY_NOTCH	REACTOME_SIGNALING_BY_NOTCH		99	0.406755	1.17162	0.09	0.608129	1	5527	tags=45%, list=35%, signal=69%
BIOCARTA_IL7_PATHWAY	BIOCARTA_IL7_PATHWAY		17	0.468116	1.17101	0.221436	0.607997	1	4948	tags=53%, list=31%, signal=77%
REACTOME_NETRIN1_SIGNALING	REACTOME_NETRIN1_SIGNALING		34	0.439399	1.17046	0.176	0.607722	1	4588	tags=41%, list=29%, signal=58%
REACTOME_DIABETES_PATHWAYS	REACTOME_DIABETES_PATHWAYS		117	0.402252	1.16862	0.062	0.613829	1	5702	tags=47%, list=36%, signal=73%
BIOCARTA_GSK3_PATHWAY	BIOCARTA_GSK3_PATHWAY		26	0.448339	1.16211	0.195	0.642502	1	4916	tags=50%, list=31%, signal=72%
REACTOME_NITRIC_OXIDE_STIMULATES_GUANYLATE_CYCLASE	REACTOME_NITRIC_OXIDE_STIMULATES_GUANYLATE_CYCLASE		23	0.45913	1.16193	0.217871	0.64034	1	4972	tags=43%, list=31%, signal=63%
REACTOME_SIGNALING_BY_NOTCH1	REACTOME_SIGNALING_BY_NOTCH1		67	0.411454	1.16054	0.143	0.644374	1	5527	tags=46%, list=35%, signal=70%
KEGG_ALLOGRAFT_REJECTION	KEGG_ALLOGRAFT_REJECTION		28	0.441891	1.15439	0.237237	0.673172	1	6740	tags=64%, list=42%, signal=111%
REACTOME_SHC_RELATED_EVENTS	REACTOME_SHC_RELATED_EVENTS		16	0.47016	1.15413	0.24924	0.671364	1	3839	tags=38%, list=24%, signal=49%
REACTOME_GLUCOSE_TRANSPORT	REACTOME_GLUCOSE_TRANSPORT		34	0.436023	1.15326	0.202	0.67271	1	4371	tags=41%, list=27%, signal=57%
REACTOME_UNFOLDED_PROTEIN_RESPONSE	REACTOME_UNFOLDED_PROTEIN_RESPONSE		77	0.405358	1.15267	0.113	0.672423	1	5604	tags=48%, list=35%, signal=74%
BIOCARTA_MEF2D_PATHWAY	BIOCARTA_MEF2D_PATHWAY		17	0.468159	1.15221	0.229293	0.671755	1	6451	tags=53%, list=40%, signal=89%
KEGG_VASOPRESSIN_REGULATED_WATER_REABSORPTION	KEGG_VASOPRESSIN_REGULATED_WATER_REABSORPTION		41	0.424729	1.15163	0.201	0.671608	1	5639	tags=49%, list=35%, signal=75%
KEGG_ARRHYTHMOGENIC_RIGHT_VENTRICULAR_CARDIOMYOPATHY_ARVC	KEGG_ARRHYTHMOGENIC_RIGHT_VENTRICULAR_CARDIOMYOPATHY_ARVC		60	0.416743	1.15096	0.142	0.671762	1	7263	tags=63%, list=45%, signal=116%
REACTOME_SIGNALING_BY_TGF_BETA_RECEPTOR_COMPLEX	REACTOME_SIGNALING_BY_TGF_BETA_RECEPTOR_COMPLEX		59	0.412482	1.14831	0.161	0.681878	1	6558	tags=49%, list=41%, signal=83%
REACTOME_SIGNALLING_BY_NGF	REACTOME_SIGNALLING_BY_NGF		201	0.388717	1.14779	0.056	0.681561	1	5340	tags=43%, list=33%, signal=63%
REACTOME_MUSCLE_CONTRACTION	REACTOME_MUSCLE_CONTRACTION		37	0.426504	1.14712	0.205	0.681939	1	4814	tags=46%, list=30%, signal=66%
REACTOME_INTERFERON_SIGNALING	REACTOME_INTERFERON_SIGNALING		136	0.390614	1.14546	0.099	0.687614	1	5311	tags=43%, list=33%, signal=64%
KEGG_TYPE_I_DIABETES_MELLITUS	KEGG_TYPE_I_DIABETES_MELLITUS		30	0.436935	1.14479	0.233701	0.687899	1	6740	tags=60%, list=42%, signal=104%
REACTOME_INTEGRATION_OF_ENERGY_METABOLISM	REACTOME_INTEGRATION_OF_ENERGY_METABOLISM		96	0.399488	1.14401	0.129	0.688744	1	7198	tags=57%, list=45%, signal=104%
REACTOME_PRE_NOTCH_EXPRESSION_AND_PROCESSING	REACTOME_PRE_NOTCH_EXPRESSION_AND_PROCESSING		42	0.419597	1.14356	0.188	0.687923	1	4431	tags=40%, list=28%, signal=56%
REACTOME_AMINE_COMPOUND_SLC_TRANSPORTERS	REACTOME_AMINE_COMPOUND_SLC_TRANSPORTERS		17	0.458131	1.14344	0.26337	0.685481	1	4433	tags=41%, list=28%, signal=57%
REACTOME_CD28_DEPENDENT_PI3K_AKT_SIGNALING	REACTOME_CD28_DEPENDENT_PI3K_AKT_SIGNALING		20	0.461064	1.14232	0.256281	0.688097	1	5288	tags=55%, list=33%, signal=82%
REACTOME_MRNA_SPLICING_MINOR_PATHWAY	REACTOME_MRNA_SPLICING_MINOR_PATHWAY		42	0.42195	1.14178	0.215	0.688052	1	4755	tags=40%, list=30%, signal=57%
REACTOME_CLASS_A1_RHODOPSIN_LIKE_RECEPTORS	REACTOME_CLASS_A1_RHODOPSIN_LIKE_RECEPTORS		161	0.3863	1.14112	0.092	0.688441	1	4546	tags=34%, list=28%, signal=46%
BIOCARTA_NGF_PATHWAY	BIOCARTA_NGF_PATHWAY		18	0.458339	1.14087	0.273003	0.68676	1	5563	tags=56%, list=35%, signal=85%
BIOCARTA_VEGF_PATHWAY	BIOCARTA_VEGF_PATHWAY		29	0.432958	1.1386	0.263	0.695018	1	5563	tags=48%, list=35%, signal=74%
REACTOME_LYSOSOME_VESICLE_BIOGENESIS	REACTOME_LYSOSOME_VESICLE_BIOGENESIS		22	0.448201	1.13791	0.262575	0.695628	1	6743	tags=64%, list=42%, signal=110%
REACTOME_PYRUVATE_METABOLISM	REACTOME_PYRUVATE_METABOLISM		18	0.461314	1.13735	0.285859	0.695556	1	6330	tags=56%, list=40%, signal=92%
REACTOME_DEVELOPMENTAL_BIOLOGY	REACTOME_DEVELOPMENTAL_BIOLOGY		336	0.376589	1.13672	0.028	0.69582	1	3958	tags=31%, list=25%, signal=40%
BIOCARTA_RACCYCD_PATHWAY	BIOCARTA_RACCYCD_PATHWAY		26	0.437007	1.13647	0.258551	0.694227	1	3759	tags=38%, list=24%, signal=50%
KEGG_FOCAL_ADHESION	KEGG_FOCAL_ADHESION		183	0.382827	1.13566	0.064	0.695162	1	5600	tags=43%, list=35%, signal=66%
REACTOME_REGULATION_OF_KIT_SIGNALING	REACTOME_REGULATION_OF_KIT_SIGNALING		16	0.465812	1.13423	0.284264	0.699617	1	5671	tags=50%, list=35%, signal=77%
KEGG_GLYCEROLIPID_METABOLISM	KEGG_GLYCEROLIPID_METABOLISM		42	0.421934	1.13396	0.224	0.698133	1	2045	tags=26%, list=13%, signal=30%
REACTOME_PEPTIDE_LIGAND_BINDING_RECEPTORS	REACTOME_PEPTIDE_LIGAND_BINDING_RECEPTORS		93	0.396776	1.13389	0.171	0.695531	1	4065	tags=31%, list=25%, signal=42%
KEGG_ASTHMA	KEGG_ASTHMA		20	0.450613	1.13307	0.277387	0.696802	1	6740	tags=75%, list=42%, signal=129%
REACTOME_SIGNALING_BY_PDGF	REACTOME_SIGNALING_BY_PDGF		111	0.392598	1.13157	0.134	0.701572	1	6066	tags=49%, list=38%, signal=78%
REACTOME_GLUTATHIONE_CONJUGATION	REACTOME_GLUTATHIONE_CONJUGATION		19	0.447975	1.1287	0.279678	0.713233	1	1353	tags=21%, list=8%, signal=23%
KEGG_MTOR_SIGNALING_PATHWAY	KEGG_MTOR_SIGNALING_PATHWAY		50	0.408366	1.12863	0.208	0.710726	1	5527	tags=48%, list=35%, signal=73%
REACTOME_EFFECTS_OF_PIP2_HYDROLYSIS	REACTOME_EFFECTS_OF_PIP2_HYDROLYSIS		21	0.446952	1.12776	0.292169	0.712419	1	4716	tags=43%, list=29%, signal=61%
BIOCARTA_GPCR_PATHWAY	BIOCARTA_GPCR_PATHWAY		32	0.424129	1.12662	0.229229	0.715497	1	6456	tags=56%, list=40%, signal=94%
KEGG_LONG_TERM_POTENTIATION	KEGG_LONG_TERM_POTENTIATION		59	0.407257	1.12541	0.205	0.718514	1	5661	tags=47%, list=35%, signal=73%
KEGG_LYSOSOME	KEGG_LYSOSOME		118	0.386101	1.12272	0.139	0.729543	1	5945	tags=45%, list=37%, signal=71%
KEGG_BASE_EXCISION_REPAIR	KEGG_BASE_EXCISION_REPAIR		32	0.422494	1.12266	0.264	0.726954	1	6338	tags=50%, list=40%, signal=83%
REACTOME_TRANSCRIPTION	REACTOME_TRANSCRIPTION		162	0.381335	1.1218	0.098	0.728432	1	3666	tags=30%, list=23%, signal=39%
BIOCARTA_RAS_PATHWAY	BIOCARTA_RAS_PATHWAY		23	0.43763	1.12169	0.292044	0.726153	1	8376	tags=87%, list=52%, signal=182%
REACTOME_SYNTHESIS_OF_GLYCOSYLPHOSPHATIDYLINOSITOL_GPI	REACTOME_SYNTHESIS_OF_GLYCOSYLPHOSPHATIDYLINOSITOL_GPI		17	0.459176	1.12166	0.299292	0.723406	1	2308	tags=29%, list=14%, signal=34%
REACTOME_CTNNB1_PHOSPHORYLATION_CASCADE	REACTOME_CTNNB1_PHOSPHORYLATION_CASCADE		16	0.456233	1.12027	0.311044	0.727719	1	5493	tags=50%, list=34%, signal=76%
REACTOME_GROWTH_HORMONE_RECEPTOR_SIGNALING	REACTOME_GROWTH_HORMONE_RECEPTOR_SIGNALING		20	0.444035	1.12014	0.300805	0.725537	1	6259	tags=60%, list=39%, signal=98%
REACTOME_SEMA4D_INDUCED_CELL_MIGRATION_AND_GROWTH_CONE_COLLAPSE	REACTOME_SEMA4D_INDUCED_CELL_MIGRATION_AND_GROWTH_CONE_COLLAPSE		25	0.429044	1.11966	0.282412	0.725202	1	5793	tags=44%, list=36%, signal=69%
BIOCARTA_NOS1_PATHWAY	BIOCARTA_NOS1_PATHWAY		17	0.454488	1.11952	0.291667	0.723143	1	6451	tags=53%, list=40%, signal=89%
REACTOME_G_ALPHA_I_SIGNALLING_EVENTS	REACTOME_G_ALPHA_I_SIGNALLING_EVENTS		118	0.385005	1.118	0.161	0.727837	1	6680	tags=50%, list=42%, signal=85%
KEGG_GAP_JUNCTION	KEGG_GAP_JUNCTION		74	0.395538	1.11654	0.187	0.732281	1	5764	tags=43%, list=36%, signal=67%
REACTOME_HIV_LIFE_CYCLE	REACTOME_HIV_LIFE_CYCLE		114	0.386474	1.11427	0.161	0.740853	1	6716	tags=54%, list=42%, signal=92%
REACTOME_SLC_MEDIATED_TRANSMEMBRANE_TRANSPORT	REACTOME_SLC_MEDIATED_TRANSMEMBRANE_TRANSPORT		183	0.378305	1.1135	0.109	0.741758	1	4987	tags=39%, list=31%, signal=56%
BIOCARTA_TID_PATHWAY	BIOCARTA_TID_PATHWAY		16	0.459808	1.11279	0.326884	0.742587	1	3673	tags=31%, list=23%, signal=41%
REACTOME_REGULATION_OF_INSULIN_SECRETION	REACTOME_REGULATION_OF_INSULIN_SECRETION		71	0.395633	1.11166	0.22	0.74531	1	7198	tags=58%, list=45%, signal=105%
KEGG_PATHWAYS_IN_CANCER	KEGG_PATHWAYS_IN_CANCER		298	0.369204	1.10893	0.071	0.756599	1	6152	tags=45%, list=38%, signal=72%
BIOCARTA_P53HYPOXIA_PATHWAY	BIOCARTA_P53HYPOXIA_PATHWAY		22	0.435772	1.10892	0.2999	0.75379	1	1056	tags=18%, list=7%, signal=19%
BIOCARTA_EIF4_PATHWAY	BIOCARTA_EIF4_PATHWAY		24	0.431918	1.10887	0.306921	0.751189	1	5203	tags=50%, list=33%, signal=74%
REACTOME_HOST_INTERACTIONS_OF_HIV_FACTORS	REACTOME_HOST_INTERACTIONS_OF_HIV_FACTORS		119	0.378279	1.10789	0.178	0.753513	1	6103	tags=47%, list=38%, signal=76%
KEGG_ENDOMETRIAL_CANCER	KEGG_ENDOMETRIAL_CANCER		49	0.404231	1.10758	0.246	0.752423	1	5563	tags=47%, list=35%, signal=72%
REACTOME_PHOSPHOLIPID_METABOLISM	REACTOME_PHOSPHOLIPID_METABOLISM		173	0.377941	1.10744	0.139	0.750314	1	5342	tags=40%, list=33%, signal=59%
KEGG_GLYCEROPHOSPHOLIPID_METABOLISM	KEGG_GLYCEROPHOSPHOLIPID_METABOLISM		67	0.396288	1.10733	0.215	0.748106	1	3766	tags=36%, list=24%, signal=47%
REACTOME_METABOLISM_OF_AMINO_ACIDS_AND_DERIVATIVES	REACTOME_METABOLISM_OF_AMINO_ACIDS_AND_DERIVATIVES		161	0.376132	1.10535	0.137	0.755623	1	2710	tags=24%, list=17%, signal=29%
REACTOME_SIGNALING_BY_HIPPO	REACTOME_SIGNALING_BY_HIPPO		20	0.435555	1.10496	0.303912	0.75481	1	7385	tags=65%, list=46%, signal=121%
KEGG_VASCULAR_SMOOTH_MUSCLE_CONTRACTION	KEGG_VASCULAR_SMOOTH_MUSCLE_CONTRACTION		98	0.382516	1.10485	0.185	0.752606	1	5434	tags=42%, list=34%, signal=63%
REACTOME_TRANSMEMBRANE_TRANSPORT_OF_SMALL_MOLECULES	REACTOME_TRANSMEMBRANE_TRANSPORT_OF_SMALL_MOLECULES		308	0.366721	1.10485	0.075	0.749882	1	5012	tags=38%, list=31%, signal=55%
KEGG_CHRONIC_MYELOID_LEUKEMIA	KEGG_CHRONIC_MYELOID_LEUKEMIA		72	0.392067	1.1041	0.223	0.751043	1	6136	tags=50%, list=38%, signal=81%
KEGG_ADIPOCYTOKINE_SIGNALING_PATHWAY	KEGG_ADIPOCYTOKINE_SIGNALING_PATHWAY		61	0.396554	1.10332	0.252	0.752116	1	5288	tags=43%, list=33%, signal=63%
KEGG_GRAFT_VERSUS_HOST_DISEASE	KEGG_GRAFT_VERSUS_HOST_DISEASE		28	0.420075	1.1031	0.283567	0.750611	1	6740	tags=61%, list=42%, signal=105%
REACTOME_HIV_INFECTION	REACTOME_HIV_INFECTION		192	0.372177	1.10246	0.147	0.751011	1	6743	tags=52%, list=42%, signal=88%
BIOCARTA_IGF1R_PATHWAY	BIOCARTA_IGF1R_PATHWAY		22	0.432502	1.10237	0.308233	0.74871	1	5563	tags=50%, list=35%, signal=77%
REACTOME_SIGNALLING_TO_RAS	REACTOME_SIGNALLING_TO_RAS		27	0.430016	1.10111	0.294885	0.752361	1	3839	tags=37%, list=24%, signal=49%
BIOCARTA_CSK_PATHWAY	BIOCARTA_CSK_PATHWAY		20	0.438477	1.10078	0.338693	0.751301	1	6456	tags=60%, list=40%, signal=100%
KEGG_ANTIGEN_PROCESSING_AND_PRESENTATION	KEGG_ANTIGEN_PROCESSING_AND_PRESENTATION		56	0.40137	1.10077	0.255	0.748665	1	7102	tags=64%, list=44%, signal=115%
REACTOME_REGULATION_OF_APOPTOSIS	REACTOME_REGULATION_OF_APOPTOSIS		55	0.393949	1.10055	0.26	0.747159	1	5767	tags=44%, list=36%, signal=68%
KEGG_PHOSPHATIDYLINOSITOL_SIGNALING_SYSTEM	KEGG_PHOSPHATIDYLINOSITOL_SIGNALING_SYSTEM		72	0.387414	1.09937	0.233	0.750517	1	5434	tags=42%, list=34%, signal=63%
KEGG_HEDGEHOG_SIGNALING_PATHWAY	KEGG_HEDGEHOG_SIGNALING_PATHWAY		42	0.407186	1.09934	0.27	0.748108	1	6431	tags=55%, list=40%, signal=91%
KEGG_FC_GAMMA_R_MEDIATED_PHAGOCYTOSIS	KEGG_FC_GAMMA_R_MEDIATED_PHAGOCYTOSIS		92	0.382917	1.09749	0.217	0.75476	1	5878	tags=43%, list=37%, signal=68%
KEGG_NEUROTROPHIN_SIGNALING_PATHWAY	KEGG_NEUROTROPHIN_SIGNALING_PATHWAY		122	0.376786	1.09684	0.194	0.755437	1	5600	tags=42%, list=35%, signal=64%
REACTOME_METAL_ION_SLC_TRANSPORTERS	REACTOME_METAL_ION_SLC_TRANSPORTERS		17	0.44928	1.09576	0.344793	0.758137	1	6053	tags=59%, list=38%, signal=95%
REACTOME_METABOLISM_OF_POLYAMINES	REACTOME_METABOLISM_OF_POLYAMINES		15	0.457648	1.09555	0.329218	0.756594	1	1517	tags=27%, list=9%, signal=29%
REACTOME_SIGNALING_BY_GPCR	REACTOME_SIGNALING_BY_GPCR		400	0.361216	1.09437	0.071	0.759681	1	6704	tags=47%, list=42%, signal=78%
KEGG_JAK_STAT_SIGNALING_PATHWAY	KEGG_JAK_STAT_SIGNALING_PATHWAY		101	0.382013	1.09296	0.23	0.764089	1	6965	tags=51%, list=44%, signal=91%
KEGG_GLYCOSAMINOGLYCAN_BIOSYNTHESIS_HEPARAN_SULFATE	KEGG_GLYCOSAMINOGLYCAN_BIOSYNTHESIS_HEPARAN_SULFATE		18	0.442574	1.09068	0.346425	0.77301	1	2985	tags=33%, list=19%, signal=41%
REACTOME_DESTABILIZATION_OF_MRNA_BY_BRF1	REACTOME_DESTABILIZATION_OF_MRNA_BY_BRF1		17	0.439392	1.08998	0.363636	0.774003	1	5365	tags=53%, list=34%, signal=80%
REACTOME_TRANSFERRIN_ENDOCYTOSIS_AND_RECYCLING	REACTOME_TRANSFERRIN_ENDOCYTOSIS_AND_RECYCLING		23	0.431081	1.08977	0.341023	0.772361	1	6480	tags=61%, list=41%, signal=102%
BIOCARTA_WNT_PATHWAY	BIOCARTA_WNT_PATHWAY		24	0.424363	1.08871	0.331996	0.775033	1	5499	tags=58%, list=34%, signal=89%
REACTOME_TRANSCRIPTIONAL_REGULATION_OF_WHITE_ADIPOCYTE_DIFFERENTIATION	REACTOME_TRANSCRIPTIONAL_REGULATION_OF_WHITE_ADIPOCYTE_DIFFERENTIATION		71	0.38575	1.08329	0.277	0.800455	1	3657	tags=31%, list=23%, signal=40%
BIOCARTA_HDAC_PATHWAY	BIOCARTA_HDAC_PATHWAY		26	0.421469	1.08323	0.343687	0.79808	1	4948	tags=38%, list=31%, signal=56%
REACTOME_GPCR_DOWNSTREAM_SIGNALING	REACTOME_GPCR_DOWNSTREAM_SIGNALING		314	0.35837	1.08314	0.136	0.795879	1	7717	tags=54%, list=48%, signal=102%
KEGG_CYTOKINE_CYTOKINE_RECEPTOR_INTERACTION	KEGG_CYTOKINE_CYTOKINE_RECEPTOR_INTERACTION		179	0.367239	1.08251	0.189	0.796292	1	5022	tags=36%, list=31%, signal=52%
BIOCARTA_GCR_PATHWAY	BIOCARTA_GCR_PATHWAY		17	0.438597	1.08245	0.370071	0.793897	1	6715	tags=71%, list=42%, signal=122%
KEGG_ENDOCYTOSIS	KEGG_ENDOCYTOSIS		173	0.364563	1.08208	0.188	0.793142	1	5878	tags=43%, list=37%, signal=67%
REACTOME_P53_DEPENDENT_G1_DNA_DAMAGE_RESPONSE	REACTOME_P53_DEPENDENT_G1_DNA_DAMAGE_RESPONSE		52	0.392352	1.08189	0.298	0.791478	1	5818	tags=44%, list=36%, signal=69%
REACTOME_OPIOID_SIGNALLING	REACTOME_OPIOID_SIGNALLING		65	0.387503	1.08178	0.282	0.789368	1	6972	tags=57%, list=44%, signal=101%
REACTOME_PI3K_CASCADE	REACTOME_PI3K_CASCADE		59	0.390466	1.08135	0.299	0.788961	1	6943	tags=53%, list=43%, signal=93%
REACTOME_RNA_POL_II_TRANSCRIPTION	REACTOME_RNA_POL_II_TRANSCRIPTION		101	0.375485	1.0799	0.248	0.793734	1	6716	tags=50%, list=42%, signal=87%
KEGG_DILATED_CARDIOMYOPATHY	KEGG_DILATED_CARDIOMYOPATHY		72	0.381357	1.07946	0.28	0.793446	1	7263	tags=58%, list=45%, signal=106%
REACTOME_DARPP_32_EVENTS	REACTOME_DARPP_32_EVENTS		23	0.425333	1.07849	0.351107	0.795628	1	7651	tags=65%, list=48%, signal=125%
REACTOME_FANCONI_ANEMIA_PATHWAY	REACTOME_FANCONI_ANEMIA_PATHWAY		19	0.438807	1.07726	0.353597	0.799279	1	4387	tags=42%, list=27%, signal=58%
REACTOME_FACTORS_INVOLVED_IN_MEGAKARYOCYTE_DEVELOPMENT_AND_PLATELET_PRODUCTION	REACTOME_FACTORS_INVOLVED_IN_MEGAKARYOCYTE_DEVELOPMENT_AND_PLATELET_PRODUCTION		91	0.372733	1.07541	0.284	0.806022	1	4134	tags=32%, list=26%, signal=43%
REACTOME_TRAF6_MEDIATED_INDUCTION_OF_NFKB_AND_MAP_KINASES_UPON_TLR7_8_OR_9_ACTIVATION	REACTOME_TRAF6_MEDIATED_INDUCTION_OF_NFKB_AND_MAP_KINASES_UPON_TLR7_8_OR_9_ACTIVATION		75	0.379609	1.0754	0.279	0.803487	1	3669	tags=27%, list=23%, signal=34%
REACTOME_MITOCHONDRIAL_PROTEIN_IMPORT	REACTOME_MITOCHONDRIAL_PROTEIN_IMPORT		49	0.392143	1.07386	0.324	0.808823	1	5966	tags=45%, list=37%, signal=71%
REACTOME_PKB_MEDIATED_EVENTS	REACTOME_PKB_MEDIATED_EVENTS		27	0.416839	1.07342	0.369849	0.808675	1	5288	tags=41%, list=33%, signal=61%
REACTOME_ACTIVATED_NOTCH1_TRANSMITS_SIGNAL_TO_THE_NUCLEUS	REACTOME_ACTIVATED_NOTCH1_TRANSMITS_SIGNAL_TO_THE_NUCLEUS		25	0.417244	1.07091	0.371371	0.818767	1	4520	tags=32%, list=28%, signal=45%
REACTOME_SIGNALING_BY_ERBB2	REACTOME_SIGNALING_BY_ERBB2		90	0.374421	1.07058	0.285	0.817865	1	5323	tags=43%, list=33%, signal=65%
BIOCARTA_PTDINS_PATHWAY	BIOCARTA_PTDINS_PATHWAY		23	0.420222	1.07027	0.379137	0.816848	1	3505	tags=35%, list=22%, signal=44%
REACTOME_INTERFERON_GAMMA_SIGNALING	REACTOME_INTERFERON_GAMMA_SIGNALING		55	0.387229	1.06915	0.329	0.819668	1	8004	tags=65%, list=50%, signal=131%
REACTOME_CTLA4_INHIBITORY_SIGNALING	REACTOME_CTLA4_INHIBITORY_SIGNALING		20	0.428159	1.0691	0.381193	0.817294	1	5288	tags=45%, list=33%, signal=67%
KEGG_ARACHIDONIC_ACID_METABOLISM	KEGG_ARACHIDONIC_ACID_METABOLISM		39	0.398291	1.06891	0.339	0.815561	1	1690	tags=18%, list=11%, signal=20%
REACTOME_G_ALPHA_S_SIGNALLING_EVENTS	REACTOME_G_ALPHA_S_SIGNALLING_EVENTS		80	0.376659	1.06881	0.309	0.813579	1	7664	tags=58%, list=48%, signal=110%
REACTOME_TRANSPORT_OF_GLUCOSE_AND_OTHER_SUGARS_BILE_SALTS_AND_ORGANIC_ACIDS_METAL_IONS_AND_AMINE_COMPOUNDS	REACTOME_TRANSPORT_OF_GLUCOSE_AND_OTHER_SUGARS_BILE_SALTS_AND_ORGANIC_ACIDS_METAL_IONS_AND_AMINE_COMPOUNDS		62	0.379347	1.06856	0.315	0.81236	1	4433	tags=32%, list=28%, signal=44%
REACTOME_SIGNALING_BY_FGFR	REACTOME_SIGNALING_BY_FGFR		97	0.370589	1.06839	0.29	0.810627	1	6111	tags=46%, list=38%, signal=75%
KEGG_HYPERTROPHIC_CARDIOMYOPATHY_HCM	KEGG_HYPERTROPHIC_CARDIOMYOPATHY_HCM		66	0.384497	1.06836	0.314	0.808275	1	7263	tags=59%, list=45%, signal=108%
REACTOME_DESTABILIZATION_OF_MRNA_BY_TRISTETRAPROLIN_TTP	REACTOME_DESTABILIZATION_OF_MRNA_BY_TRISTETRAPROLIN_TTP		17	0.430857	1.0679	0.399596	0.808165	1	7513	tags=71%, list=47%, signal=133%
REACTOME_LATE_PHASE_OF_HIV_LIFE_CYCLE	REACTOME_LATE_PHASE_OF_HIV_LIFE_CYCLE		101	0.3706	1.06632	0.297	0.813717	1	6716	tags=50%, list=42%, signal=87%
REACTOME_MYD88_MAL_CASCADE_INITIATED_ON_PLASMA_MEMBRANE	REACTOME_MYD88_MAL_CASCADE_INITIATED_ON_PLASMA_MEMBRANE		81	0.374562	1.06621	0.316	0.811688	1	3669	tags=26%, list=23%, signal=33%
REACTOME_AUTODEGRADATION_OF_THE_E3_UBIQUITIN_LIGASE_COP1	REACTOME_AUTODEGRADATION_OF_THE_E3_UBIQUITIN_LIGASE_COP1		46	0.390721	1.06592	0.353	0.810604	1	5767	tags=43%, list=36%, signal=68%
REACTOME_PRE_NOTCH_PROCESSING_IN_GOLGI	REACTOME_PRE_NOTCH_PROCESSING_IN_GOLGI		16	0.440841	1.06545	0.38313	0.810427	1	4266	tags=38%, list=27%, signal=51%
KEGG_GLYCINE_SERINE_AND_THREONINE_METABOLISM	KEGG_GLYCINE_SERINE_AND_THREONINE_METABOLISM		28	0.409391	1.06482	0.37976	0.810923	1	3061	tags=29%, list=19%, signal=35%
REACTOME_A_TETRASACCHARIDE_LINKER_SEQUENCE_IS_REQUIRED_FOR_GAG_SYNTHESIS	REACTOME_A_TETRASACCHARIDE_LINKER_SEQUENCE_IS_REQUIRED_FOR_GAG_SYNTHESIS		21	0.419557	1.0648	0.384538	0.808598	1	3791	tags=33%, list=24%, signal=44%
REACTOME_SIGNALING_BY_INSULIN_RECEPTOR	REACTOME_SIGNALING_BY_INSULIN_RECEPTOR		94	0.37163	1.06319	0.312	0.814167	1	5288	tags=40%, list=33%, signal=60%
REACTOME_PURINE_METABOLISM	REACTOME_PURINE_METABOLISM		29	0.405693	1.06207	0.376754	0.817484	1	3736	tags=34%, list=23%, signal=45%
REACTOME_SIGNALING_BY_FGFR_IN_DISEASE	REACTOME_SIGNALING_BY_FGFR_IN_DISEASE		111	0.366963	1.06118	0.309	0.819349	1	7072	tags=53%, list=44%, signal=95%
KEGG_PROSTATE_CANCER	KEGG_PROSTATE_CANCER		83	0.371604	1.06093	0.323	0.818039	1	5823	tags=45%, list=36%, signal=70%
BIOCARTA_TPO_PATHWAY	BIOCARTA_TPO_PATHWAY		24	0.413708	1.06032	0.372116	0.818682	1	6066	tags=50%, list=38%, signal=80%
KEGG_CELL_CYCLE	KEGG_CELL_CYCLE		119	0.364704	1.05902	0.288	0.82278	1	4387	tags=29%, list=27%, signal=40%
KEGG_AXON_GUIDANCE	KEGG_AXON_GUIDANCE		116	0.364204	1.05854	0.291	0.822736	1	6706	tags=47%, list=42%, signal=81%
KEGG_THYROID_CANCER	KEGG_THYROID_CANCER		29	0.400513	1.0584	0.390782	0.821017	1	8036	tags=69%, list=50%, signal=138%
REACTOME_NEPHRIN_INTERACTIONS	REACTOME_NEPHRIN_INTERACTIONS		17	0.430221	1.05811	0.38641	0.819947	1	8110	tags=71%, list=51%, signal=143%
REACTOME_PKA_MEDIATED_PHOSPHORYLATION_OF_CREB	REACTOME_PKA_MEDIATED_PHOSPHORYLATION_OF_CREB		15	0.434088	1.05799	0.407747	0.818122	1	6378	tags=60%, list=40%, signal=100%
REACTOME_CYTOKINE_SIGNALING_IN_IMMUNE_SYSTEM	REACTOME_CYTOKINE_SIGNALING_IN_IMMUNE_SYSTEM		236	0.354568	1.05777	0.25	0.816828	1	5671	tags=40%, list=35%, signal=61%
REACTOME_AQUAPORIN_MEDIATED_TRANSPORT	REACTOME_AQUAPORIN_MEDIATED_TRANSPORT		40	0.389249	1.05743	0.366	0.815986	1	6972	tags=58%, list=44%, signal=102%
BIOCARTA_INSULIN_PATHWAY	BIOCARTA_INSULIN_PATHWAY		21	0.416458	1.05567	0.403421	0.822095	1	6124	tags=57%, list=38%, signal=92%
REACTOME_P53_INDEPENDENT_G1_S_DNA_DAMAGE_CHECKPOINT	REACTOME_P53_INDEPENDENT_G1_S_DNA_DAMAGE_CHECKPOINT		47	0.385397	1.05509	0.382	0.822517	1	5767	tags=43%, list=36%, signal=66%
REACTOME_INSULIN_RECEPTOR_SIGNALLING_CASCADE	REACTOME_INSULIN_RECEPTOR_SIGNALLING_CASCADE		75	0.371636	1.05481	0.367	0.821552	1	5288	tags=39%, list=33%, signal=57%
REACTOME_SHC_MEDIATED_SIGNALLING	REACTOME_SHC_MEDIATED_SIGNALLING		15	0.435357	1.05431	0.414807	0.821562	1	3839	tags=33%, list=24%, signal=44%
BIOCARTA_ERK_PATHWAY	BIOCARTA_ERK_PATHWAY		26	0.405091	1.05348	0.405216	0.823113	1	6456	tags=50%, list=40%, signal=84%
KEGG_ETHER_LIPID_METABOLISM	KEGG_ETHER_LIPID_METABOLISM		25	0.410065	1.05343	0.397796	0.820998	1	3555	tags=32%, list=22%, signal=41%
REACTOME_TIE2_SIGNALING	REACTOME_TIE2_SIGNALING		17	0.428261	1.05315	0.413131	0.819885	1	5563	tags=47%, list=35%, signal=72%
REACTOME_PLATELET_HOMEOSTASIS	REACTOME_PLATELET_HOMEOSTASIS		65	0.375871	1.05286	0.359	0.818964	1	7664	tags=57%, list=48%, signal=109%
REACTOME_SIGNALING_BY_EGFR_IN_CANCER	REACTOME_SIGNALING_BY_EGFR_IN_CANCER		99	0.367483	1.05162	0.342	0.822574	1	6001	tags=46%, list=38%, signal=74%
REACTOME_INNATE_IMMUNE_SYSTEM	REACTOME_INNATE_IMMUNE_SYSTEM		206	0.354547	1.05099	0.28	0.82341	1	6011	tags=40%, list=38%, signal=63%
REACTOME_DOWNSTREAM_SIGNALING_OF_ACTIVATED_FGFR	REACTOME_DOWNSTREAM_SIGNALING_OF_ACTIVATED_FGFR		86	0.368218	1.05074	0.356	0.822242	1	6451	tags=49%, list=40%, signal=81%
REACTOME_ACTIVATED_TAK1_MEDIATES_P38_MAPK_ACTIVATION	REACTOME_ACTIVATED_TAK1_MEDIATES_P38_MAPK_ACTIVATION		17	0.424682	1.04899	0.42446	0.828192	1	3109	tags=24%, list=19%, signal=29%
REACTOME_NGF_SIGNALLING_VIA_TRKA_FROM_THE_PLASMA_MEMBRANE	REACTOME_NGF_SIGNALLING_VIA_TRKA_FROM_THE_PLASMA_MEMBRANE		128	0.361292	1.04871	0.328	0.827136	1	7021	tags=51%, list=44%, signal=90%
KEGG_LONG_TERM_DEPRESSION	KEGG_LONG_TERM_DEPRESSION		53	0.379153	1.04759	0.364	0.830091	1	1959	tags=19%, list=12%, signal=21%
KEGG_BASAL_TRANSCRIPTION_FACTORS	KEGG_BASAL_TRANSCRIPTION_FACTORS		33	0.398966	1.04625	0.411411	0.833774	1	6583	tags=55%, list=41%, signal=93%
REACTOME_TCA_CYCLE_AND_RESPIRATORY_ELECTRON_TRANSPORT	REACTOME_TCA_CYCLE_AND_RESPIRATORY_ELECTRON_TRANSPORT		115	0.361033	1.04556	0.352	0.834587	1	5895	tags=41%, list=37%, signal=64%
REACTOME_SYNTHESIS_AND_INTERCONVERSION_OF_NUCLEOTIDE_DI_AND_TRIPHOSPHATES	REACTOME_SYNTHESIS_AND_INTERCONVERSION_OF_NUCLEOTIDE_DI_AND_TRIPHOSPHATES		19	0.418018	1.04514	0.425101	0.834326	1	5692	tags=47%, list=36%, signal=73%
REACTOME_SIGNALING_BY_WNT	REACTOME_SIGNALING_BY_WNT		62	0.374903	1.04316	0.392	0.841244	1	5767	tags=42%, list=36%, signal=65%
REACTOME_ANTIGEN_ACTIVATES_B_CELL_RECEPTOR_LEADING_TO_GENERATION_OF_SECOND_MESSENGERS	REACTOME_ANTIGEN_ACTIVATES_B_CELL_RECEPTOR_LEADING_TO_GENERATION_OF_SECOND_MESSENGERS		27	0.400738	1.04265	0.416	0.841212	1	6814	tags=63%, list=43%, signal=110%
REACTOME_G_ALPHA1213_SIGNALLING_EVENTS	REACTOME_G_ALPHA1213_SIGNALLING_EVENTS		68	0.372161	1.0426	0.383	0.839098	1	7438	tags=57%, list=47%, signal=107%
REACTOME_NEF_MEDIATES_DOWN_MODULATION_OF_CELL_SURFACE_RECEPTORS_BY_RECRUITING_THEM_TO_CLATHRIN_ADAPTERS	REACTOME_NEF_MEDIATES_DOWN_MODULATION_OF_CELL_SURFACE_RECEPTORS_BY_RECRUITING_THEM_TO_CLATHRIN_ADAPTERS		20	0.4132	1.04229	0.446465	0.838293	1	6846	tags=65%, list=43%, signal=114%
KEGG_GNRH_SIGNALING_PATHWAY	KEGG_GNRH_SIGNALING_PATHWAY		83	0.36845	1.04228	0.381	0.83599	1	5787	tags=43%, list=36%, signal=68%
REACTOME_TRANS_GOLGI_NETWORK_VESICLE_BUDDING	REACTOME_TRANS_GOLGI_NETWORK_VESICLE_BUDDING		58	0.377405	1.04165	0.395	0.836462	1	7486	tags=57%, list=47%, signal=107%
REACTOME_EXTENSION_OF_TELOMERES	REACTOME_EXTENSION_OF_TELOMERES		26	0.399005	1.0412	0.426559	0.836306	1	1205	tags=19%, list=8%, signal=21%
REACTOME_G1_S_SPECIFIC_TRANSCRIPTION	REACTOME_G1_S_SPECIFIC_TRANSCRIPTION		16	0.426144	1.04081	0.42668	0.836042	1	3426	tags=31%, list=21%, signal=40%
REACTOME_APOPTOSIS	REACTOME_APOPTOSIS		138	0.356927	1.04023	0.335	0.83632	1	7001	tags=49%, list=44%, signal=86%
BIOCARTA_CALCINEURIN_PATHWAY	BIOCARTA_CALCINEURIN_PATHWAY		18	0.418573	1.03946	0.431472	0.837951	1	5034	tags=39%, list=31%, signal=57%
REACTOME_GRB2_EVENTS_IN_ERBB2_SIGNALING	REACTOME_GRB2_EVENTS_IN_ERBB2_SIGNALING		19	0.418805	1.03896	0.442656	0.837926	1	5563	tags=47%, list=35%, signal=73%
BIOCARTA_BIOPEPTIDES_PATHWAY	BIOCARTA_BIOPEPTIDES_PATHWAY		37	0.388642	1.03888	0.413	0.835995	1	6456	tags=49%, list=40%, signal=81%
REACTOME_CDK_MEDIATED_PHOSPHORYLATION_AND_REMOVAL_OF_CDC6	REACTOME_CDK_MEDIATED_PHOSPHORYLATION_AND_REMOVAL_OF_CDC6		45	0.384652	1.03875	0.406	0.834362	1	5767	tags=42%, list=36%, signal=66%
REACTOME_PLATELET_ACTIVATION_SIGNALING_AND_AGGREGATION	REACTOME_PLATELET_ACTIVATION_SIGNALING_AND_AGGREGATION		177	0.351477	1.03786	0.347	0.836368	1	5034	tags=35%, list=31%, signal=51%
BIOCARTA_PML_PATHWAY	BIOCARTA_PML_PATHWAY		17	0.416454	1.03717	0.427411	0.837407	1	6740	tags=53%, list=42%, signal=91%
REACTOME_COSTIMULATION_BY_THE_CD28_FAMILY	REACTOME_COSTIMULATION_BY_THE_CD28_FAMILY		59	0.368951	1.03535	0.395	0.843655	1	5711	tags=44%, list=36%, signal=68%
KEGG_ERBB_SIGNALING_PATHWAY	KEGG_ERBB_SIGNALING_PATHWAY		78	0.365374	1.0352	0.399	0.842106	1	6136	tags=47%, list=38%, signal=77%
REACTOME_INSULIN_RECEPTOR_RECYCLING	REACTOME_INSULIN_RECEPTOR_RECYCLING		20	0.413769	1.03431	0.439638	0.844149	1	5012	tags=50%, list=31%, signal=73%
REACTOME_GPCR_LIGAND_BINDING	REACTOME_GPCR_LIGAND_BINDING		227	0.345848	1.03396	0.355	0.843474	1	7812	tags=52%, list=49%, signal=99%
REACTOME_CHONDROITIN_SULFATE_DERMATAN_SULFATE_METABOLISM	REACTOME_CHONDROITIN_SULFATE_DERMATAN_SULFATE_METABOLISM		42	0.380444	1.03129	0.433	0.853597	1	3791	tags=31%, list=24%, signal=40%
REACTOME_SCF_BETA_TRCP_MEDIATED_DEGRADATION_OF_EMI1	REACTOME_SCF_BETA_TRCP_MEDIATED_DEGRADATION_OF_EMI1		48	0.374317	1.03099	0.421	0.852682	1	7001	tags=50%, list=44%, signal=89%
REACTOME_REGULATION_OF_INSULIN_SECRETION_BY_GLUCAGON_LIKE_PEPTIDE1	REACTOME_REGULATION_OF_INSULIN_SECRETION_BY_GLUCAGON_LIKE_PEPTIDE1		32	0.389892	1.03038	0.435	0.85329	1	7664	tags=66%, list=48%, signal=126%
BIOCARTA_VIP_PATHWAY	BIOCARTA_VIP_PATHWAY		25	0.401188	1.03036	0.44489	0.851176	1	7437	tags=56%, list=47%, signal=105%
REACTOME_AMINO_ACID_TRANSPORT_ACROSS_THE_PLASMA_MEMBRANE	REACTOME_AMINO_ACID_TRANSPORT_ACROSS_THE_PLASMA_MEMBRANE		25	0.39678	1.03026	0.445226	0.84943	1	1695	tags=24%, list=11%, signal=27%
REACTOME_REGULATION_OF_WATER_BALANCE_BY_RENAL_AQUAPORINS	REACTOME_REGULATION_OF_WATER_BALANCE_BY_RENAL_AQUAPORINS		36	0.383742	1.02797	0.431	0.857413	1	6972	tags=56%, list=44%, signal=98%
REACTOME_MAPK_TARGETS_NUCLEAR_EVENTS_MEDIATED_BY_MAP_KINASES	REACTOME_MAPK_TARGETS_NUCLEAR_EVENTS_MEDIATED_BY_MAP_KINASES		30	0.391997	1.02769	0.45	0.856425	1	3669	tags=30%, list=23%, signal=39%
BIOCARTA_EIF_PATHWAY	BIOCARTA_EIF_PATHWAY		16	0.425809	1.02734	0.467072	0.855846	1	4016	tags=31%, list=25%, signal=42%
REACTOME_PTM_GAMMA_CARBOXYLATION_HYPUSINE_FORMATION_AND_ARYLSULFATASE_ACTIVATION	REACTOME_PTM_GAMMA_CARBOXYLATION_HYPUSINE_FORMATION_AND_ARYLSULFATASE_ACTIVATION		18	0.41439	1.02622	0.447581	0.85868	1	2261	tags=22%, list=14%, signal=26%
REACTOME_SHC_MEDIATED_CASCADE	REACTOME_SHC_MEDIATED_CASCADE		21	0.406837	1.0248	0.439074	0.862722	1	6111	tags=48%, list=38%, signal=77%
KEGG_MELANOMA	KEGG_MELANOMA		61	0.369151	1.02399	0.449	0.864082	1	5818	tags=46%, list=36%, signal=72%
BIOCARTA_TCR_PATHWAY	BIOCARTA_TCR_PATHWAY		44	0.37473	1.02305	0.454	0.866146	1	5563	tags=41%, list=35%, signal=63%
REACTOME_FRS2_MEDIATED_CASCADE	REACTOME_FRS2_MEDIATED_CASCADE		29	0.388345	1.02233	0.452906	0.86718	1	6111	tags=45%, list=38%, signal=72%
KEGG_RNA_DEGRADATION	KEGG_RNA_DEGRADATION		56	0.36819	1.02228	0.453453	0.865221	1	7971	tags=59%, list=50%, signal=117%
REACTOME_BMAL1_CLOCK_NPAS2_ACTIVATES_CIRCADIAN_EXPRESSION	REACTOME_BMAL1_CLOCK_NPAS2_ACTIVATES_CIRCADIAN_EXPRESSION		35	0.380542	1.02163	0.458	0.865975	1	3946	tags=34%, list=25%, signal=45%
REACTOME_NUCLEAR_SIGNALING_BY_ERBB4	REACTOME_NUCLEAR_SIGNALING_BY_ERBB4		31	0.388544	1.01849	0.472946	0.878081	1	5323	tags=42%, list=33%, signal=63%
REACTOME_POTASSIUM_CHANNELS	REACTOME_POTASSIUM_CHANNELS		59	0.364019	1.01836	0.443	0.876442	1	4299	tags=36%, list=27%, signal=49%
BIOCARTA_LAIR_PATHWAY	BIOCARTA_LAIR_PATHWAY		15	0.427526	1.01785	0.451318	0.876369	1	2620	tags=27%, list=16%, signal=32%
BIOCARTA_IGF1_PATHWAY	BIOCARTA_IGF1_PATHWAY		21	0.403579	1.01782	0.466801	0.874275	1	6124	tags=52%, list=38%, signal=85%
REACTOME_YAP1_AND_WWTR1_TAZ_STIMULATED_GENE_EXPRESSION	REACTOME_YAP1_AND_WWTR1_TAZ_STIMULATED_GENE_EXPRESSION		23	0.397138	1.01773	0.459215	0.872502	1	6608	tags=48%, list=41%, signal=81%
BIOCARTA_FMLP_PATHWAY	BIOCARTA_FMLP_PATHWAY		33	0.385126	1.01739	0.455	0.871828	1	3991	tags=30%, list=25%, signal=40%
BIOCARTA_GLEEVEC_PATHWAY	BIOCARTA_GLEEVEC_PATHWAY		23	0.397593	1.01675	0.471831	0.872631	1	6136	tags=52%, list=38%, signal=85%
BIOCARTA_IL1R_PATHWAY	BIOCARTA_IL1R_PATHWAY		30	0.384652	1.01666	0.46994	0.870852	1	2743	tags=20%, list=17%, signal=24%
REACTOME_SIGNAL_TRANSDUCTION_BY_L1	REACTOME_SIGNAL_TRANSDUCTION_BY_L1		33	0.381522	1.0166	0.467467	0.868983	1	5248	tags=42%, list=33%, signal=63%
BIOCARTA_UCALPAIN_PATHWAY	BIOCARTA_UCALPAIN_PATHWAY		15	0.423303	1.01631	0.473523	0.868009	1	1568	tags=20%, list=10%, signal=22%
REACTOME_SIGNALING_BY_FGFR1_MUTANTS	REACTOME_SIGNALING_BY_FGFR1_MUTANTS		25	0.39286	1.01566	0.455823	0.868771	1	7072	tags=60%, list=44%, signal=107%
KEGG_EPITHELIAL_CELL_SIGNALING_IN_HELICOBACTER_PYLORI_INFECTION	KEGG_EPITHELIAL_CELL_SIGNALING_IN_HELICOBACTER_PYLORI_INFECTION		65	0.363695	1.01547	0.438	0.867491	1	5248	tags=38%, list=33%, signal=57%
REACTOME_HEMOSTASIS	REACTOME_HEMOSTASIS		377	0.335772	1.01506	0.411	0.867123	1	5835	tags=37%, list=36%, signal=57%
REACTOME_DOWNSTREAM_SIGNAL_TRANSDUCTION	REACTOME_DOWNSTREAM_SIGNAL_TRANSDUCTION		87	0.354373	1.01432	0.46	0.868309	1	6066	tags=47%, list=38%, signal=76%
KEGG_CELL_ADHESION_MOLECULES_CAMS	KEGG_CELL_ADHESION_MOLECULES_CAMS		114	0.351503	1.01288	0.464	0.872384	1	7197	tags=53%, list=45%, signal=95%
KEGG_ACUTE_MYELOID_LEUKEMIA	KEGG_ACUTE_MYELOID_LEUKEMIA		56	0.361896	1.01224	0.468	0.872969	1	6414	tags=48%, list=40%, signal=80%
REACTOME_SCFSKP2_MEDIATED_DEGRADATION_OF_P27_P21	REACTOME_SCFSKP2_MEDIATED_DEGRADATION_OF_P27_P21		52	0.365958	1.01191	0.464	0.872271	1	5767	tags=40%, list=36%, signal=63%
REACTOME_SEMA4D_IN_SEMAPHORIN_SIGNALING	REACTOME_SEMA4D_IN_SEMAPHORIN_SIGNALING		30	0.385493	1.01153	0.469469	0.871873	1	5793	tags=40%, list=36%, signal=63%
BIOCARTA_EDG1_PATHWAY	BIOCARTA_EDG1_PATHWAY		25	0.392258	1.00948	0.472417	0.878551	1	5034	tags=40%, list=31%, signal=58%
REACTOME_SEMAPHORIN_INTERACTIONS	REACTOME_SEMAPHORIN_INTERACTIONS		64	0.361321	1.00886	0.489	0.879092	1	6676	tags=47%, list=42%, signal=80%
KEGG_COLORECTAL_CANCER	KEGG_COLORECTAL_CANCER		62	0.362535	1.00854	0.486	0.878382	1	5288	tags=40%, list=33%, signal=60%
BIOCARTA_SPRY_PATHWAY	BIOCARTA_SPRY_PATHWAY		17	0.409978	1.00795	0.502028	0.878929	1	5671	tags=53%, list=35%, signal=82%
BIOCARTA_RARRXR_PATHWAY	BIOCARTA_RARRXR_PATHWAY		15	0.415916	1.00792	0.489837	0.87693	1	6608	tags=60%, list=41%, signal=102%
KEGG_ARGININE_AND_PROLINE_METABOLISM	KEGG_ARGININE_AND_PROLINE_METABOLISM		46	0.368737	1.00628	0.474	0.881555	1	2724	tags=22%, list=17%, signal=26%
REACTOME_REGULATION_OF_ORNITHINE_DECARBOXYLASE_ODC	REACTOME_REGULATION_OF_ORNITHINE_DECARBOXYLASE_ODC		47	0.366848	1.00536	0.501	0.883409	1	5767	tags=40%, list=36%, signal=63%
REACTOME_NEURONAL_SYSTEM	REACTOME_NEURONAL_SYSTEM		185	0.337986	1.00533	0.492	0.881444	1	6972	tags=47%, list=44%, signal=82%
REACTOME_TRANSPORT_OF_MATURE_MRNA_DERIVED_FROM_AN_INTRONLESS_TRANSCRIPT	REACTOME_TRANSPORT_OF_MATURE_MRNA_DERIVED_FROM_AN_INTRONLESS_TRANSCRIPT		32	0.384503	1.00516	0.484	0.880026	1	7837	tags=59%, list=49%, signal=116%
BIOCARTA_P38MAPK_PATHWAY	BIOCARTA_P38MAPK_PATHWAY		40	0.370463	1.00484	0.495	0.879315	1	6558	tags=43%, list=41%, signal=72%
REACTOME_CD28_CO_STIMULATION	REACTOME_CD28_CO_STIMULATION		30	0.378798	1.00457	0.484	0.878342	1	5498	tags=47%, list=34%, signal=71%
KEGG_CHEMOKINE_SIGNALING_PATHWAY	KEGG_CHEMOKINE_SIGNALING_PATHWAY		163	0.341149	1.00327	0.496	0.881716	1	6680	tags=47%, list=42%, signal=80%
REACTOME_SIGNALING_BY_RHO_GTPASES	REACTOME_SIGNALING_BY_RHO_GTPASES		105	0.348535	1.0015	0.501	0.887202	1	5853	tags=41%, list=37%, signal=64%
REACTOME_ER_PHAGOSOME_PATHWAY	REACTOME_ER_PHAGOSOME_PATHWAY		57	0.360772	1.00072	0.516	0.888406	1	7276	tags=51%, list=46%, signal=93%
BIOCARTA_ATRBRCA_PATHWAY	BIOCARTA_ATRBRCA_PATHWAY		21	0.39513	0.999857	0.49497	0.89012	1	4768	tags=38%, list=30%, signal=54%
REACTOME_SPHINGOLIPID_METABOLISM	REACTOME_SPHINGOLIPID_METABOLISM		55	0.362438	0.999648	0.499	0.888918	1	2364	tags=18%, list=15%, signal=21%
REACTOME_PHOSPHORYLATION_OF_CD3_AND_TCR_ZETA_CHAINS	REACTOME_PHOSPHORYLATION_OF_CD3_AND_TCR_ZETA_CHAINS		15	0.414152	0.998989	0.479592	0.889603	1	6328	tags=53%, list=40%, signal=88%
REACTOME_EGFR_DOWNREGULATION	REACTOME_EGFR_DOWNREGULATION		22	0.39452	0.998584	0.514544	0.889181	1	6846	tags=59%, list=43%, signal=103%
KEGG_TASTE_TRANSDUCTION	KEGG_TASTE_TRANSDUCTION		19	0.398996	0.997561	0.519076	0.891541	1	8379	tags=74%, list=52%, signal=155%
REACTOME_SIGNALING_BY_SCF_KIT	REACTOME_SIGNALING_BY_SCF_KIT		75	0.352424	0.997265	0.508	0.890755	1	5818	tags=45%, list=36%, signal=71%
BIOCARTA_IL2RB_PATHWAY	BIOCARTA_IL2RB_PATHWAY		37	0.370562	0.996083	0.518	0.893483	1	6468	tags=49%, list=40%, signal=82%
REACTOME_SIGNALING_BY_FGFR1_FUSION_MUTANTS	REACTOME_SIGNALING_BY_FGFR1_FUSION_MUTANTS		18	0.401347	0.995838	0.514141	0.892369	1	7072	tags=61%, list=44%, signal=109%
REACTOME_PREFOLDIN_MEDIATED_TRANSFER_OF_SUBSTRATE_TO_CCT_TRIC	REACTOME_PREFOLDIN_MEDIATED_TRANSFER_OF_SUBSTRATE_TO_CCT_TRIC		24	0.386433	0.995386	0.514573	0.892245	1	1671	tags=17%, list=10%, signal=19%
KEGG_OXIDATIVE_PHOSPHORYLATION	KEGG_OXIDATIVE_PHOSPHORYLATION		108	0.343828	0.995367	0.506	0.890251	1	6480	tags=44%, list=41%, signal=74%
KEGG_DORSO_VENTRAL_AXIS_FORMATION	KEGG_DORSO_VENTRAL_AXIS_FORMATION		22	0.389305	0.993281	0.498492	0.896791	1	5248	tags=41%, list=33%, signal=61%
REACTOME_LATENT_INFECTION_OF_HOMO_SAPIENS_WITH_MYCOBACTERIUM_TUBERCULOSIS	REACTOME_LATENT_INFECTION_OF_HOMO_SAPIENS_WITH_MYCOBACTERIUM_TUBERCULOSIS		27	0.382931	0.992916	0.519076	0.89616	1	5012	tags=41%, list=31%, signal=59%
REACTOME_SIGNALING_BY_ROBO_RECEPTOR	REACTOME_SIGNALING_BY_ROBO_RECEPTOR		28	0.381553	0.992719	0.517068	0.894996	1	4125	tags=32%, list=26%, signal=43%
REACTOME_VIF_MEDIATED_DEGRADATION_OF_APOBEC3G	REACTOME_VIF_MEDIATED_DEGRADATION_OF_APOBEC3G		48	0.363796	0.992048	0.518	0.895695	1	5767	tags=40%, list=36%, signal=62%
BIOCARTA_AGR_PATHWAY	BIOCARTA_AGR_PATHWAY		29	0.378665	0.990791	0.534604	0.898784	1	5248	tags=41%, list=33%, signal=61%
KEGG_FC_EPSILON_RI_SIGNALING_PATHWAY	KEGG_FC_EPSILON_RI_SIGNALING_PATHWAY		66	0.355012	0.990003	0.533	0.899906	1	5787	tags=42%, list=36%, signal=66%
REACTOME_CDT1_ASSOCIATION_WITH_THE_CDC6_ORC_ORIGIN_COMPLEX	REACTOME_CDT1_ASSOCIATION_WITH_THE_CDC6_ORC_ORIGIN_COMPLEX		53	0.356075	0.989638	0.525	0.899394	1	5767	tags=38%, list=36%, signal=59%
REACTOME_CHEMOKINE_RECEPTORS_BIND_CHEMOKINES	REACTOME_CHEMOKINE_RECEPTORS_BIND_CHEMOKINES		40	0.363798	0.988402	0.521	0.902399	1	7000	tags=50%, list=44%, signal=89%
BIOCARTA_ALK_PATHWAY	BIOCARTA_ALK_PATHWAY		30	0.37491	0.988036	0.521521	0.9019	1	6878	tags=53%, list=43%, signal=93%
BIOCARTA_NKT_PATHWAY	BIOCARTA_NKT_PATHWAY		20	0.387497	0.987891	0.51863	0.900478	1	5711	tags=45%, list=36%, signal=70%
REACTOME_MAP_KINASE_ACTIVATION_IN_TLR_CASCADE	REACTOME_MAP_KINASE_ACTIVATION_IN_TLR_CASCADE		49	0.355378	0.986993	0.534	0.902146	1	3669	tags=24%, list=23%, signal=32%
BIOCARTA_CTCF_PATHWAY	BIOCARTA_CTCF_PATHWAY		23	0.38977	0.986394	0.521565	0.902546	1	6878	tags=52%, list=43%, signal=91%
REACTOME_CROSS_PRESENTATION_OF_SOLUBLE_EXOGENOUS_ANTIGENS_ENDOSOMES	REACTOME_CROSS_PRESENTATION_OF_SOLUBLE_EXOGENOUS_ANTIGENS_ENDOSOMES		45	0.360969	0.98619	0.519	0.901299	1	5767	tags=40%, list=36%, signal=62%
BIOCARTA_EGF_PATHWAY	BIOCARTA_EGF_PATHWAY		30	0.374145	0.983195	0.52505	0.911146	1	6124	tags=47%, list=38%, signal=75%
REACTOME_TRAF6_MEDIATED_IRF7_ACTIVATION	REACTOME_TRAF6_MEDIATED_IRF7_ACTIVATION		17	0.400378	0.982893	0.521916	0.910247	1	3792	tags=29%, list=24%, signal=39%
REACTOME_SHC1_EVENTS_IN_ERBB4_SIGNALING	REACTOME_SHC1_EVENTS_IN_ERBB4_SIGNALING		18	0.396906	0.982088	0.513595	0.911383	1	5563	tags=44%, list=35%, signal=68%
REACTOME_SIGNALING_BY_ERBB4	REACTOME_SIGNALING_BY_ERBB4		79	0.345873	0.980559	0.56	0.915539	1	5563	tags=41%, list=35%, signal=62%
KEGG_COMPLEMENT_AND_COAGULATION_CASCADES	KEGG_COMPLEMENT_AND_COAGULATION_CASCADES		48	0.35624	0.980529	0.561	0.913648	1	4862	tags=29%, list=30%, signal=42%
REACTOME_E2F_MEDIATED_REGULATION_OF_DNA_REPLICATION	REACTOME_E2F_MEDIATED_REGULATION_OF_DNA_REPLICATION		32	0.370433	0.980332	0.545546	0.912365	1	3426	tags=25%, list=21%, signal=32%
KEGG_AMINO_SUGAR_AND_NUCLEOTIDE_SUGAR_METABOLISM	KEGG_AMINO_SUGAR_AND_NUCLEOTIDE_SUGAR_METABOLISM		42	0.358133	0.978981	0.529	0.915614	1	8460	tags=64%, list=53%, signal=136%
REACTOME_SIGNALING_BY_FGFR_MUTANTS	REACTOME_SIGNALING_BY_FGFR_MUTANTS		37	0.364764	0.978734	0.547	0.914513	1	6529	tags=49%, list=41%, signal=82%
REACTOME_APOPTOTIC_CLEAVAGE_OF_CELLULAR_PROTEINS	REACTOME_APOPTOTIC_CLEAVAGE_OF_CELLULAR_PROTEINS		38	0.361969	0.978518	0.555	0.913318	1	4355	tags=34%, list=27%, signal=47%
REACTOME_SMOOTH_MUSCLE_CONTRACTION	REACTOME_SMOOTH_MUSCLE_CONTRACTION		23	0.384487	0.978484	0.522613	0.911427	1	6451	tags=52%, list=40%, signal=87%
REACTOME_G_ALPHA_Z_SIGNALLING_EVENTS	REACTOME_G_ALPHA_Z_SIGNALLING_EVENTS		38	0.362701	0.97813	0.54955	0.910796	1	7256	tags=55%, list=45%, signal=101%
BIOCARTA_ETS_PATHWAY	BIOCARTA_ETS_PATHWAY		18	0.39378	0.978037	0.536906	0.909218	1	2517	tags=22%, list=16%, signal=26%
KEGG_ALZHEIMERS_DISEASE	KEGG_ALZHEIMERS_DISEASE		148	0.33244	0.976225	0.579	0.914064	1	5892	tags=39%, list=37%, signal=60%
KEGG_REGULATION_OF_ACTIN_CYTOSKELETON	KEGG_REGULATION_OF_ACTIN_CYTOSKELETON		183	0.329374	0.976184	0.588	0.912205	1	5930	tags=39%, list=37%, signal=62%
REACTOME_STEROID_HORMONES	REACTOME_STEROID_HORMONES		17	0.392088	0.975882	0.525784	0.911379	1	3940	tags=35%, list=25%, signal=47%
REACTOME_CLASS_B_2_SECRETIN_FAMILY_RECEPTORS	REACTOME_CLASS_B_2_SECRETIN_FAMILY_RECEPTORS		61	0.349367	0.975846	0.566	0.909556	1	7812	tags=56%, list=49%, signal=109%
KEGG_GLYCOSYLPHOSPHATIDYLINOSITOL_GPI_ANCHOR_BIOSYNTHESIS	KEGG_GLYCOSYLPHOSPHATIDYLINOSITOL_GPI_ANCHOR_BIOSYNTHESIS		25	0.379691	0.974982	0.550652	0.910788	1	2308	tags=24%, list=14%, signal=28%
REACTOME_INTERFERON_ALPHA_BETA_SIGNALING	REACTOME_INTERFERON_ALPHA_BETA_SIGNALING		49	0.356482	0.974635	0.55	0.910068	1	8004	tags=55%, list=50%, signal=110%
BIOCARTA_G2_PATHWAY	BIOCARTA_G2_PATHWAY		22	0.379458	0.973948	0.545821	0.910583	1	4768	tags=32%, list=30%, signal=45%
REACTOME_ADHERENS_JUNCTIONS_INTERACTIONS	REACTOME_ADHERENS_JUNCTIONS_INTERACTIONS		18	0.397246	0.973772	0.548387	0.909313	1	7197	tags=56%, list=45%, signal=101%
KEGG_TGF_BETA_SIGNALING_PATHWAY	KEGG_TGF_BETA_SIGNALING_PATHWAY		78	0.343763	0.973751	0.58	0.90747	1	7566	tags=50%, list=47%, signal=94%
KEGG_O_GLYCAN_BIOSYNTHESIS	KEGG_O_GLYCAN_BIOSYNTHESIS		23	0.3832	0.973701	0.559356	0.905719	1	6180	tags=48%, list=39%, signal=78%
REACTOME_APC_C_CDH1_MEDIATED_DEGRADATION_OF_CDC20_AND_OTHER_APC_C_CDH1_TARGETED_PROTEINS_IN_LATE_MITOSIS_EARLY_G1	REACTOME_APC_C_CDH1_MEDIATED_DEGRADATION_OF_CDC20_AND_OTHER_APC_C_CDH1_TARGETED_PROTEINS_IN_LATE_MITOSIS_EARLY_G1		63	0.351985	0.973639	0.572	0.904018	1	5767	tags=37%, list=36%, signal=57%
REACTOME_LAGGING_STRAND_SYNTHESIS	REACTOME_LAGGING_STRAND_SYNTHESIS		19	0.385593	0.973417	0.557789	0.902927	1	5091	tags=42%, list=32%, signal=62%
BIOCARTA_CDMAC_PATHWAY	BIOCARTA_CDMAC_PATHWAY		15	0.397859	0.973027	0.52809	0.902405	1	8435	tags=73%, list=53%, signal=155%
REACTOME_BOTULINUM_NEUROTOXICITY	REACTOME_BOTULINUM_NEUROTOXICITY		18	0.39524	0.972837	0.519757	0.901202	1	6905	tags=50%, list=43%, signal=88%
BIOCARTA_PYK2_PATHWAY	BIOCARTA_PYK2_PATHWAY		28	0.371371	0.970936	0.568569	0.9065	1	5563	tags=39%, list=35%, signal=60%
BIOCARTA_MAPK_PATHWAY	BIOCARTA_MAPK_PATHWAY		86	0.339586	0.970233	0.573	0.9072	1	3481	tags=24%, list=22%, signal=31%
BIOCARTA_MCM_PATHWAY	BIOCARTA_MCM_PATHWAY		18	0.388837	0.969721	0.556898	0.907218	1	3146	tags=28%, list=20%, signal=35%
KEGG_PATHOGENIC_ESCHERICHIA_COLI_INFECTION	KEGG_PATHOGENIC_ESCHERICHIA_COLI_INFECTION		50	0.349172	0.969231	0.561	0.907173	1	8290	tags=64%, list=52%, signal=132%
KEGG_MISMATCH_REPAIR	KEGG_MISMATCH_REPAIR		21	0.379758	0.968325	0.550959	0.908569	1	5091	tags=38%, list=32%, signal=56%
REACTOME_DNA_REPAIR	REACTOME_DNA_REPAIR		102	0.338303	0.967527	0.59	0.909662	1	4488	tags=31%, list=28%, signal=43%
KEGG_CALCIUM_SIGNALING_PATHWAY	KEGG_CALCIUM_SIGNALING_PATHWAY		132	0.331191	0.967013	0.605	0.909679	1	8249	tags=55%, list=52%, signal=113%
REACTOME_O_LINKED_GLYCOSYLATION_OF_MUCINS	REACTOME_O_LINKED_GLYCOSYLATION_OF_MUCINS		36	0.362708	0.966503	0.576	0.909624	1	3243	tags=28%, list=20%, signal=35%
KEGG_INTESTINAL_IMMUNE_NETWORK_FOR_IGA_PRODUCTION	KEGG_INTESTINAL_IMMUNE_NETWORK_FOR_IGA_PRODUCTION		35	0.359469	0.964721	0.581	0.914216	1	6425	tags=51%, list=40%, signal=86%
REACTOME_IL1_SIGNALING	REACTOME_IL1_SIGNALING		38	0.356196	0.964614	0.577	0.912698	1	3661	tags=24%, list=23%, signal=31%
KEGG_NATURAL_KILLER_CELL_MEDIATED_CYTOTOXICITY	KEGG_NATURAL_KILLER_CELL_MEDIATED_CYTOTOXICITY		100	0.336526	0.964507	0.604	0.91117	1	5674	tags=38%, list=35%, signal=59%
REACTOME_THE_ROLE_OF_NEF_IN_HIV1_REPLICATION_AND_DISEASE_PATHOGENESIS	REACTOME_THE_ROLE_OF_NEF_IN_HIV1_REPLICATION_AND_DISEASE_PATHOGENESIS		27	0.373618	0.964062	0.571859	0.91091	1	5837	tags=52%, list=37%, signal=82%
BIOCARTA_BCELLSURVIVAL_PATHWAY	BIOCARTA_BCELLSURVIVAL_PATHWAY		16	0.398801	0.96243	0.572301	0.914764	1	4948	tags=38%, list=31%, signal=54%
BIOCARTA_IL2_PATHWAY	BIOCARTA_IL2_PATHWAY		21	0.380193	0.961503	0.58794	0.916155	1	6468	tags=48%, list=40%, signal=80%
REACTOME_PLATELET_SENSITIZATION_BY_LDL	REACTOME_PLATELET_SENSITIZATION_BY_LDL		16	0.394773	0.961072	0.574359	0.915792	1	7602	tags=56%, list=48%, signal=107%
REACTOME_SYNTHESIS_OF_PA	REACTOME_SYNTHESIS_OF_PA		22	0.374926	0.961002	0.571572	0.914165	1	992	tags=18%, list=6%, signal=19%
REACTOME_CIRCADIAN_CLOCK	REACTOME_CIRCADIAN_CLOCK		51	0.349881	0.960144	0.592	0.915129	1	3946	tags=31%, list=25%, signal=42%
BIOCARTA_SPPA_PATHWAY	BIOCARTA_SPPA_PATHWAY		20	0.381378	0.959557	0.576186	0.915169	1	6468	tags=45%, list=40%, signal=75%
REACTOME_MITOTIC_G1_G1_S_PHASES	REACTOME_MITOTIC_G1_G1_S_PHASES		128	0.332488	0.959182	0.635	0.914603	1	3146	tags=23%, list=20%, signal=28%
BIOCARTA_ECM_PATHWAY	BIOCARTA_ECM_PATHWAY		23	0.369188	0.958986	0.55287	0.913416	1	5563	tags=43%, list=35%, signal=67%
REACTOME_MYOGENESIS	REACTOME_MYOGENESIS		20	0.380511	0.958521	0.581067	0.913131	1	4125	tags=30%, list=26%, signal=40%
KEGG_REGULATION_OF_AUTOPHAGY	KEGG_REGULATION_OF_AUTOPHAGY		19	0.386925	0.9584	0.566265	0.911699	1	8819	tags=79%, list=55%, signal=176%
REACTOME_PROTEOLYTIC_CLEAVAGE_OF_SNARE_COMPLEX_PROTEINS	REACTOME_PROTEOLYTIC_CLEAVAGE_OF_SNARE_COMPLEX_PROTEINS		16	0.39184	0.95823	0.564024	0.910449	1	6905	tags=50%, list=43%, signal=88%
BIOCARTA_MTA3_PATHWAY	BIOCARTA_MTA3_PATHWAY		17	0.38968	0.958173	0.585117	0.90881	1	8697	tags=76%, list=54%, signal=167%
REACTOME_ACTIVATION_OF_GENES_BY_ATF4	REACTOME_ACTIVATION_OF_GENES_BY_ATF4		23	0.377927	0.957346	0.568844	0.909908	1	8910	tags=70%, list=56%, signal=157%
BIOCARTA_BCR_PATHWAY	BIOCARTA_BCR_PATHWAY		34	0.359619	0.957264	0.588	0.908361	1	6468	tags=47%, list=40%, signal=79%
REACTOME_ANTIGEN_PROCESSING_CROSS_PRESENTATION	REACTOME_ANTIGEN_PROCESSING_CROSS_PRESENTATION		70	0.337666	0.957175	0.615	0.90686	1	5767	tags=39%, list=36%, signal=60%
KEGG_APOPTOSIS	KEGG_APOPTOSIS		83	0.335357	0.956457	0.623	0.907459	1	6938	tags=48%, list=43%, signal=85%
REACTOME_GOLGI_ASSOCIATED_VESICLE_BIOGENESIS	REACTOME_GOLGI_ASSOCIATED_VESICLE_BIOGENESIS		51	0.347055	0.956	0.611	0.907208	1	7486	tags=53%, list=47%, signal=99%
BIOCARTA_IL6_PATHWAY	BIOCARTA_IL6_PATHWAY		22	0.371711	0.9555	0.60201	0.907077	1	3645	tags=27%, list=23%, signal=35%
REACTOME_ORC1_REMOVAL_FROM_CHROMATIN	REACTOME_ORC1_REMOVAL_FROM_CHROMATIN		63	0.342161	0.953352	0.617	0.912686	1	6695	tags=43%, list=42%, signal=73%
KEGG_UBIQUITIN_MEDIATED_PROTEOLYSIS	KEGG_UBIQUITIN_MEDIATED_PROTEOLYSIS		130	0.326201	0.952897	0.653	0.912391	1	6974	tags=44%, list=44%, signal=77%
KEGG_SNARE_INTERACTIONS_IN_VESICULAR_TRANSPORT	KEGG_SNARE_INTERACTIONS_IN_VESICULAR_TRANSPORT		37	0.355351	0.951824	0.607	0.914282	1	7108	tags=49%, list=44%, signal=87%
REACTOME_TRANSPORT_TO_THE_GOLGI_AND_SUBSEQUENT_MODIFICATION	REACTOME_TRANSPORT_TO_THE_GOLGI_AND_SUBSEQUENT_MODIFICATION		29	0.364868	0.950132	0.60983	0.918146	1	1228	tags=17%, list=8%, signal=19%
REACTOME_PROCESSIVE_SYNTHESIS_ON_THE_LAGGING_STRAND	REACTOME_PROCESSIVE_SYNTHESIS_ON_THE_LAGGING_STRAND		15	0.393612	0.948872	0.574619	0.920552	1	5091	tags=47%, list=32%, signal=68%
REACTOME_CELL_CELL_JUNCTION_ORGANIZATION	REACTOME_CELL_CELL_JUNCTION_ORGANIZATION		37	0.354544	0.948638	0.623	0.919546	1	7342	tags=51%, list=46%, signal=95%
KEGG_TYPE_II_DIABETES_MELLITUS	KEGG_TYPE_II_DIABETES_MELLITUS		36	0.354896	0.948603	0.623	0.917874	1	6938	tags=50%, list=43%, signal=88%
REACTOME_ACTIVATED_TLR4_SIGNALLING	REACTOME_ACTIVATED_TLR4_SIGNALLING		91	0.330297	0.946191	0.669	0.923937	1	3669	tags=24%, list=23%, signal=31%
REACTOME_RECYCLING_PATHWAY_OF_L1	REACTOME_RECYCLING_PATHWAY_OF_L1		25	0.370019	0.944828	0.618857	0.926544	1	2673	tags=20%, list=17%, signal=24%
REACTOME_MEMBRANE_TRAFFICKING	REACTOME_MEMBRANE_TRAFFICKING		113	0.323785	0.943572	0.669	0.928829	1	7512	tags=50%, list=47%, signal=94%
REACTOME_AMINO_ACID_SYNTHESIS_AND_INTERCONVERSION_TRANSAMINATION	REACTOME_AMINO_ACID_SYNTHESIS_AND_INTERCONVERSION_TRANSAMINATION		16	0.386192	0.943514	0.586137	0.927219	1	4444	tags=31%, list=28%, signal=43%
BIOCARTA_CTLA4_PATHWAY	BIOCARTA_CTLA4_PATHWAY		16	0.387447	0.943442	0.579858	0.925682	1	4850	tags=44%, list=30%, signal=63%
REACTOME_MITOTIC_PROMETAPHASE	REACTOME_MITOTIC_PROMETAPHASE		81	0.331679	0.943026	0.66	0.9252	1	5381	tags=31%, list=34%, signal=46%
KEGG_NITROGEN_METABOLISM	KEGG_NITROGEN_METABOLISM		17	0.382587	0.942974	0.603659	0.923575	1	4977	tags=35%, list=31%, signal=51%
BIOCARTA_KERATINOCYTE_PATHWAY	BIOCARTA_KERATINOCYTE_PATHWAY		44	0.345696	0.942133	0.623	0.924489	1	3832	tags=27%, list=24%, signal=36%
REACTOME_GLUCAGON_SIGNALING_IN_METABOLIC_REGULATION	REACTOME_GLUCAGON_SIGNALING_IN_METABOLIC_REGULATION		26	0.365605	0.941538	0.608609	0.924639	1	6972	tags=58%, list=44%, signal=102%
REACTOME_TRANSMISSION_ACROSS_CHEMICAL_SYNAPSES	REACTOME_TRANSMISSION_ACROSS_CHEMICAL_SYNAPSES		124	0.324325	0.940328	0.711	0.926689	1	6846	tags=46%, list=43%, signal=80%
REACTOME_GLUCAGON_TYPE_LIGAND_RECEPTORS	REACTOME_GLUCAGON_TYPE_LIGAND_RECEPTORS		22	0.37049	0.940258	0.607823	0.925129	1	7664	tags=64%, list=48%, signal=122%
KEGG_PURINE_METABOLISM	KEGG_PURINE_METABOLISM		144	0.322104	0.938967	0.705	0.927377	1	8131	tags=54%, list=51%, signal=109%
KEGG_PYRIMIDINE_METABOLISM	KEGG_PYRIMIDINE_METABOLISM		93	0.328436	0.938489	0.678	0.927108	1	8318	tags=56%, list=52%, signal=116%
REACTOME_TOLL_RECEPTOR_CASCADES	REACTOME_TOLL_RECEPTOR_CASCADES		114	0.323652	0.936252	0.716	0.932293	1	4904	tags=32%, list=31%, signal=45%
REACTOME_AMINO_ACID_AND_OLIGOPEPTIDE_SLC_TRANSPORTERS	REACTOME_AMINO_ACID_AND_OLIGOPEPTIDE_SLC_TRANSPORTERS		37	0.350584	0.934649	0.626	0.935572	1	5821	tags=46%, list=36%, signal=72%
KEGG_TIGHT_JUNCTION	KEGG_TIGHT_JUNCTION		104	0.326063	0.93347	0.695	0.937524	1	7342	tags=47%, list=46%, signal=87%
BIOCARTA_MAL_PATHWAY	BIOCARTA_MAL_PATHWAY		18	0.379648	0.933185	0.611336	0.936598	1	6578	tags=56%, list=41%, signal=94%
BIOCARTA_CDC42RAC_PATHWAY	BIOCARTA_CDC42RAC_PATHWAY		16	0.386381	0.932866	0.606122	0.935756	1	8770	tags=75%, list=55%, signal=166%
KEGG_VEGF_SIGNALING_PATHWAY	KEGG_VEGF_SIGNALING_PATHWAY		66	0.334734	0.932749	0.667	0.93433	1	5787	tags=39%, list=36%, signal=61%
BIOCARTA_ARAP_PATHWAY	BIOCARTA_ARAP_PATHWAY		17	0.380846	0.931075	0.594731	0.937707	1	8177	tags=59%, list=51%, signal=120%
REACTOME_NEUROTRANSMITTER_RECEPTOR_BINDING_AND_DOWNSTREAM_TRANSMISSION_IN_THE_POSTSYNAPTIC_CELL	REACTOME_NEUROTRANSMITTER_RECEPTOR_BINDING_AND_DOWNSTREAM_TRANSMISSION_IN_THE_POSTSYNAPTIC_CELL		87	0.326104	0.930201	0.711	0.938553	1	6972	tags=48%, list=44%, signal=85%
BIOCARTA_CASPASE_PATHWAY	BIOCARTA_CASPASE_PATHWAY		23	0.362616	0.929804	0.625631	0.937915	1	8350	tags=61%, list=52%, signal=127%
REACTOME_ENDOSOMAL_SORTING_COMPLEX_REQUIRED_FOR_TRANSPORT_ESCRT	REACTOME_ENDOSOMAL_SORTING_COMPLEX_REQUIRED_FOR_TRANSPORT_ESCRT		26	0.357552	0.928431	0.629518	0.940164	1	7216	tags=54%, list=45%, signal=98%
KEGG_HISTIDINE_METABOLISM	KEGG_HISTIDINE_METABOLISM		23	0.360493	0.927294	0.632427	0.941798	1	5172	tags=35%, list=32%, signal=51%
REACTOME_IL_2_SIGNALING	REACTOME_IL_2_SIGNALING		36	0.343755	0.925982	0.660661	0.943944	1	6938	tags=44%, list=43%, signal=78%
REACTOME_DESTABILIZATION_OF_MRNA_BY_KSRP	REACTOME_DESTABILIZATION_OF_MRNA_BY_KSRP		17	0.374685	0.924846	0.624113	0.945592	1	5365	tags=41%, list=34%, signal=62%
REACTOME_ARMS_MEDIATED_ACTIVATION	REACTOME_ARMS_MEDIATED_ACTIVATION		17	0.369522	0.921825	0.63174	0.952513	1	6022	tags=41%, list=38%, signal=66%
REACTOME_SYNTHESIS_OF_DNA	REACTOME_SYNTHESIS_OF_DNA		88	0.32244	0.921686	0.724	0.951153	1	6695	tags=42%, list=42%, signal=72%
REACTOME_ACTIVATION_OF_KAINATE_RECEPTORS_UPON_GLUTAMATE_BINDING	REACTOME_ACTIVATION_OF_KAINATE_RECEPTORS_UPON_GLUTAMATE_BINDING		23	0.361029	0.920547	0.634635	0.95258	1	6972	tags=57%, list=44%, signal=100%
REACTOME_SIGNALLING_TO_ERKS	REACTOME_SIGNALLING_TO_ERKS		35	0.345106	0.919651	0.666667	0.953179	1	6022	tags=40%, list=38%, signal=64%
BIOCARTA_RAC1_PATHWAY	BIOCARTA_RAC1_PATHWAY		22	0.358534	0.919358	0.644935	0.952252	1	7389	tags=59%, list=46%, signal=110%
REACTOME_POST_TRANSLATIONAL_PROTEIN_MODIFICATION	REACTOME_POST_TRANSLATIONAL_PROTEIN_MODIFICATION		151	0.313118	0.919091	0.793	0.951142	1	3320	tags=23%, list=21%, signal=29%
BIOCARTA_DEATH_PATHWAY	BIOCARTA_DEATH_PATHWAY		33	0.350473	0.918961	0.663664	0.949747	1	7437	tags=61%, list=47%, signal=113%
REACTOME_NUCLEAR_RECEPTOR_TRANSCRIPTION_PATHWAY	REACTOME_NUCLEAR_RECEPTOR_TRANSCRIPTION_PATHWAY		36	0.342433	0.91661	0.652653	0.954681	1	5714	tags=44%, list=36%, signal=69%
BIOCARTA_MET_PATHWAY	BIOCARTA_MET_PATHWAY		36	0.341425	0.916353	0.662	0.95369	1	4948	tags=33%, list=31%, signal=48%
REACTOME_IRON_UPTAKE_AND_TRANSPORT	REACTOME_IRON_UPTAKE_AND_TRANSPORT		34	0.344469	0.915072	0.674	0.955423	1	5012	tags=41%, list=31%, signal=60%
REACTOME_ANTIGEN_PRESENTATION_FOLDING_ASSEMBLY_AND_PEPTIDE_LOADING_OF_CLASS_I_MHC	REACTOME_ANTIGEN_PRESENTATION_FOLDING_ASSEMBLY_AND_PEPTIDE_LOADING_OF_CLASS_I_MHC		20	0.368858	0.914068	0.653885	0.956507	1	9121	tags=75%, list=57%, signal=174%
KEGG_LINOLEIC_ACID_METABOLISM	KEGG_LINOLEIC_ACID_METABOLISM		15	0.379889	0.912542	0.634888	0.959134	1	8849	tags=60%, list=55%, signal=134%
REACTOME_ASSEMBLY_OF_THE_PRE_REPLICATIVE_COMPLEX	REACTOME_ASSEMBLY_OF_THE_PRE_REPLICATIVE_COMPLEX		62	0.325317	0.911277	0.722	0.960819	1	7617	tags=47%, list=48%, signal=89%
REACTOME_M_G1_TRANSITION	REACTOME_M_G1_TRANSITION		76	0.321274	0.910602	0.744	0.960785	1	7617	tags=49%, list=48%, signal=93%
REACTOME_DOUBLE_STRAND_BREAK_REPAIR	REACTOME_DOUBLE_STRAND_BREAK_REPAIR		22	0.361542	0.909377	0.658291	0.962301	1	5091	tags=41%, list=32%, signal=60%
BIOCARTA_MCALPAIN_PATHWAY	BIOCARTA_MCALPAIN_PATHWAY		20	0.364776	0.908901	0.668	0.96184	1	7046	tags=50%, list=44%, signal=89%
REACTOME_CELL_CYCLE	REACTOME_CELL_CYCLE		357	0.300446	0.907748	0.909	0.963207	1	6256	tags=36%, list=39%, signal=58%
BIOCARTA_FCER1_PATHWAY	BIOCARTA_FCER1_PATHWAY		38	0.337053	0.907321	0.701	0.962524	1	5674	tags=39%, list=35%, signal=61%
REACTOME_NEGATIVE_REGULATION_OF_FGFR_SIGNALING	REACTOME_NEGATIVE_REGULATION_OF_FGFR_SIGNALING		29	0.344441	0.906975	0.696	0.961761	1	6111	tags=41%, list=38%, signal=67%
KEGG_PANTOTHENATE_AND_COA_BIOSYNTHESIS	KEGG_PANTOTHENATE_AND_COA_BIOSYNTHESIS		15	0.374056	0.90162	0.649337	0.974095	1	6321	tags=47%, list=40%, signal=77%
KEGG_AMYOTROPHIC_LATERAL_SCLEROSIS_ALS	KEGG_AMYOTROPHIC_LATERAL_SCLEROSIS_ALS		46	0.329698	0.90089	0.736	0.974228	1	4070	tags=26%, list=25%, signal=35%
REACTOME_RNA_POL_II_PRE_TRANSCRIPTION_EVENTS	REACTOME_RNA_POL_II_PRE_TRANSCRIPTION_EVENTS		59	0.32464	0.900405	0.741	0.973689	1	6716	tags=46%, list=42%, signal=79%
REACTOME_FGFR_LIGAND_BINDING_AND_ACTIVATION	REACTOME_FGFR_LIGAND_BINDING_AND_ACTIVATION		15	0.37326	0.899489	0.652396	0.974351	1	6111	tags=47%, list=38%, signal=75%
KEGG_VIBRIO_CHOLERAE_INFECTION	KEGG_VIBRIO_CHOLERAE_INFECTION		48	0.326803	0.898886	0.728	0.9741	1	6747	tags=48%, list=42%, signal=83%
REACTOME_GASTRIN_CREB_SIGNALLING_PATHWAY_VIA_PKC_AND_MAPK	REACTOME_GASTRIN_CREB_SIGNALLING_PATHWAY_VIA_PKC_AND_MAPK		132	0.307952	0.898559	0.809	0.973244	1	7769	tags=48%, list=49%, signal=94%
KEGG_OOCYTE_MEIOSIS	KEGG_OOCYTE_MEIOSIS		100	0.314842	0.897617	0.811	0.974025	1	4927	tags=29%, list=31%, signal=42%
BIOCARTA_IL10_PATHWAY	BIOCARTA_IL10_PATHWAY		16	0.366711	0.896454	0.675483	0.975219	1	6740	tags=50%, list=42%, signal=86%
REACTOME_SPHINGOLIPID_DE_NOVO_BIOSYNTHESIS	REACTOME_SPHINGOLIPID_DE_NOVO_BIOSYNTHESIS		27	0.345087	0.895603	0.717	0.975703	1	6384	tags=41%, list=40%, signal=68%
REACTOME_REGULATION_OF_MITOTIC_CELL_CYCLE	REACTOME_REGULATION_OF_MITOTIC_CELL_CYCLE		75	0.314405	0.895374	0.782	0.9745	1	6546	tags=39%, list=41%, signal=65%
REACTOME_PERK_REGULATED_GENE_EXPRESSION	REACTOME_PERK_REGULATED_GENE_EXPRESSION		26	0.347647	0.89448	0.709419	0.975107	1	8910	tags=62%, list=56%, signal=139%
REACTOME_G_ALPHA_Q_SIGNALLING_EVENTS	REACTOME_G_ALPHA_Q_SIGNALLING_EVENTS		112	0.309175	0.894318	0.809	0.973791	1	7769	tags=48%, list=49%, signal=93%
REACTOME_G_PROTEIN_BETA_GAMMA_SIGNALLING	REACTOME_G_PROTEIN_BETA_GAMMA_SIGNALLING		24	0.345685	0.893376	0.663992	0.974305	1	8952	tags=75%, list=56%, signal=170%
BIOCARTA_AT1R_PATHWAY	BIOCARTA_AT1R_PATHWAY		33	0.333584	0.892526	0.714429	0.974732	1	5563	tags=33%, list=35%, signal=51%
REACTOME_APC_C_CDC20_MEDIATED_DEGRADATION_OF_MITOTIC_PROTEINS	REACTOME_APC_C_CDC20_MEDIATED_DEGRADATION_OF_MITOTIC_PROTEINS		64	0.317254	0.892514	0.778	0.973049	1	6546	tags=38%, list=41%, signal=63%
KEGG_B_CELL_RECEPTOR_SIGNALING_PATHWAY	KEGG_B_CELL_RECEPTOR_SIGNALING_PATHWAY		72	0.315206	0.892199	0.77	0.972189	1	8478	tags=57%, list=53%, signal=121%
REACTOME_CGMP_EFFECTS	REACTOME_CGMP_EFFECTS		18	0.359336	0.890102	0.683148	0.975741	1	4972	tags=33%, list=31%, signal=48%
KEGG_HUNTINGTONS_DISEASE	KEGG_HUNTINGTONS_DISEASE		159	0.303469	0.889556	0.862	0.975424	1	8299	tags=53%, list=52%, signal=109%
BIOCARTA_TNFR2_PATHWAY	BIOCARTA_TNFR2_PATHWAY		17	0.363184	0.889303	0.681911	0.974312	1	4212	tags=29%, list=26%, signal=40%
BIOCARTA_ATM_PATHWAY	BIOCARTA_ATM_PATHWAY		20	0.352212	0.888557	0.673428	0.9744	1	9406	tags=80%, list=59%, signal=194%
REACTOME_METABOLISM_OF_STEROID_HORMONES_AND_VITAMINS_A_AND_D	REACTOME_METABOLISM_OF_STEROID_HORMONES_AND_VITAMINS_A_AND_D		18	0.360054	0.888525	0.694726	0.972806	1	8091	tags=61%, list=51%, signal=124%
REACTOME_APC_CDC20_MEDIATED_DEGRADATION_OF_NEK2A	REACTOME_APC_CDC20_MEDIATED_DEGRADATION_OF_NEK2A		21	0.348869	0.888024	0.698492	0.972302	1	487	tags=10%, list=3%, signal=10%
BIOCARTA_PDGF_PATHWAY	BIOCARTA_PDGF_PATHWAY		32	0.333175	0.886505	0.705	0.974143	1	6124	tags=44%, list=38%, signal=71%
REACTOME_TRANSPORT_OF_INORGANIC_CATIONS_ANIONS_AND_AMINO_ACIDS_OLIGOPEPTIDES	REACTOME_TRANSPORT_OF_INORGANIC_CATIONS_ANIONS_AND_AMINO_ACIDS_OLIGOPEPTIDES		68	0.315438	0.886186	0.798	0.973254	1	8199	tags=59%, list=51%, signal=120%
REACTOME_ACTIVATION_OF_ATR_IN_RESPONSE_TO_REPLICATION_STRESS	REACTOME_ACTIVATION_OF_ATR_IN_RESPONSE_TO_REPLICATION_STRESS		34	0.332126	0.885717	0.706	0.972677	1	7571	tags=50%, list=47%, signal=95%
REACTOME_ENERGY_DEPENDENT_REGULATION_OF_MTOR_BY_LKB1_AMPK	REACTOME_ENERGY_DEPENDENT_REGULATION_OF_MTOR_BY_LKB1_AMPK		16	0.362353	0.884417	0.694501	0.97402	1	9610	tags=75%, list=60%, signal=188%
REACTOME_INTEGRIN_CELL_SURFACE_INTERACTIONS	REACTOME_INTEGRIN_CELL_SURFACE_INTERACTIONS		73	0.313706	0.881335	0.793	0.979392	1	6792	tags=42%, list=42%, signal=73%
REACTOME_INHIBITION_OF_VOLTAGE_GATED_CA2_CHANNELS_VIA_GBETA_GAMMA_SUBUNITS	REACTOME_INHIBITION_OF_VOLTAGE_GATED_CA2_CHANNELS_VIA_GBETA_GAMMA_SUBUNITS		15	0.36453	0.881061	0.674847	0.978333	1	8668	tags=73%, list=54%, signal=160%
KEGG_MAPK_SIGNALING_PATHWAY	KEGG_MAPK_SIGNALING_PATHWAY		227	0.295206	0.879014	0.924	0.981343	1	6175	tags=35%, list=39%, signal=56%
REACTOME_IL_3_5_AND_GM_CSF_SIGNALING	REACTOME_IL_3_5_AND_GM_CSF_SIGNALING		38	0.327317	0.87887	0.748749	0.980003	1	6938	tags=42%, list=43%, signal=74%
REACTOME_LOSS_OF_NLP_FROM_MITOTIC_CENTROSOMES	REACTOME_LOSS_OF_NLP_FROM_MITOTIC_CENTROSOMES		55	0.318233	0.878869	0.788	0.978338	1	6059	tags=42%, list=38%, signal=67%
BIOCARTA_EPO_PATHWAY	BIOCARTA_EPO_PATHWAY		18	0.355053	0.877733	0.694022	0.979152	1	6066	tags=39%, list=38%, signal=63%
REACTOME_PLATELET_AGGREGATION_PLUG_FORMATION	REACTOME_PLATELET_AGGREGATION_PLUG_FORMATION		29	0.335976	0.876251	0.724725	0.980752	1	3505	tags=24%, list=22%, signal=31%
REACTOME_CELL_CYCLE_CHECKPOINTS	REACTOME_CELL_CYCLE_CHECKPOINTS		109	0.302671	0.875452	0.85	0.980812	1	6695	tags=39%, list=42%, signal=66%
REACTOME_CYCLIN_E_ASSOCIATED_EVENTS_DURING_G1_S_TRANSITION_	REACTOME_CYCLIN_E_ASSOCIATED_EVENTS_DURING_G1_S_TRANSITION_		61	0.313307	0.874752	0.787	0.980686	1	6546	tags=39%, list=41%, signal=66%
REACTOME_S_PHASE	REACTOME_S_PHASE		104	0.303576	0.874274	0.847	0.980099	1	6695	tags=39%, list=42%, signal=67%
REACTOME_DNA_REPLICATION	REACTOME_DNA_REPLICATION		180	0.29571	0.873766	0.911	0.979521	1	6695	tags=38%, list=42%, signal=65%
KEGG_T_CELL_RECEPTOR_SIGNALING_PATHWAY	KEGG_T_CELL_RECEPTOR_SIGNALING_PATHWAY		98	0.303871	0.873731	0.841	0.97794	1	5912	tags=38%, list=37%, signal=60%
KEGG_DNA_REPLICATION	KEGG_DNA_REPLICATION		35	0.325445	0.873653	0.733	0.976456	1	9158	tags=63%, list=57%, signal=147%
REACTOME_BASIGIN_INTERACTIONS	REACTOME_BASIGIN_INTERACTIONS		21	0.343368	0.873651	0.690691	0.97482	1	7362	tags=52%, list=46%, signal=97%
REACTOME_RNA_POL_I_TRANSCRIPTION_INITIATION	REACTOME_RNA_POL_I_TRANSCRIPTION_INITIATION		24	0.341706	0.872175	0.724173	0.976269	1	3214	tags=25%, list=20%, signal=31%
REACTOME_SIGNALING_BY_THE_B_CELL_RECEPTOR_BCR	REACTOME_SIGNALING_BY_THE_B_CELL_RECEPTOR_BCR		118	0.299822	0.871287	0.875	0.976469	1	7021	tags=46%, list=44%, signal=81%
REACTOME_PD1_SIGNALING	REACTOME_PD1_SIGNALING		17	0.349741	0.870277	0.703854	0.976956	1	6328	tags=47%, list=40%, signal=78%
REACTOME_INWARDLY_RECTIFYING_K_CHANNELS	REACTOME_INWARDLY_RECTIFYING_K_CHANNELS		21	0.347061	0.869198	0.712713	0.977509	1	8668	tags=71%, list=54%, signal=156%
KEGG_RIG_I_LIKE_RECEPTOR_SIGNALING_PATHWAY	KEGG_RIG_I_LIKE_RECEPTOR_SIGNALING_PATHWAY		51	0.314783	0.868072	0.804	0.978224	1	4337	tags=27%, list=27%, signal=38%
REACTOME_CELL_CYCLE_MITOTIC	REACTOME_CELL_CYCLE_MITOTIC		298	0.288775	0.866548	0.965	0.979811	1	6470	tags=37%, list=40%, signal=61%
REACTOME_INFLAMMASOMES	REACTOME_INFLAMMASOMES		15	0.359642	0.864152	0.708333	0.982866	1	10020	tags=80%, list=63%, signal=214%
REACTOME_POST_TRANSLATIONAL_MODIFICATION_SYNTHESIS_OF_GPI_ANCHORED_PROTEINS	REACTOME_POST_TRANSLATIONAL_MODIFICATION_SYNTHESIS_OF_GPI_ANCHORED_PROTEINS		26	0.332069	0.86306	0.757515	0.983468	1	10095	tags=85%, list=63%, signal=229%
BIOCARTA_AKT_PATHWAY	BIOCARTA_AKT_PATHWAY		21	0.340691	0.862351	0.748238	0.983328	1	5072	tags=38%, list=32%, signal=56%
BIOCARTA_RELA_PATHWAY	BIOCARTA_RELA_PATHWAY		16	0.353374	0.86149	0.698075	0.983394	1	7437	tags=50%, list=47%, signal=93%
KEGG_ALDOSTERONE_REGULATED_SODIUM_REABSORPTION	KEGG_ALDOSTERONE_REGULATED_SODIUM_REABSORPTION		34	0.324357	0.861385	0.766	0.981994	1	8379	tags=65%, list=52%, signal=136%
REACTOME_DNA_STRAND_ELONGATION	REACTOME_DNA_STRAND_ELONGATION		30	0.324817	0.861248	0.73974	0.98063	1	9158	tags=63%, list=57%, signal=148%
KEGG_NUCLEOTIDE_EXCISION_REPAIR	KEGG_NUCLEOTIDE_EXCISION_REPAIR		43	0.316166	0.860394	0.783	0.980662	1	3136	tags=23%, list=20%, signal=29%
REACTOME_IL_RECEPTOR_SHC_SIGNALING	REACTOME_IL_RECEPTOR_SHC_SIGNALING		22	0.339721	0.860159	0.730191	0.979497	1	4436	tags=27%, list=28%, signal=38%
REACTOME_APC_C_CDC20_MEDIATED_DEGRADATION_OF_CYCLIN_B	REACTOME_APC_C_CDC20_MEDIATED_DEGRADATION_OF_CYCLIN_B		19	0.346939	0.858009	0.738694	0.982186	1	487	tags=11%, list=3%, signal=11%
REACTOME_ACTIVATION_OF_BH3_ONLY_PROTEINS	REACTOME_ACTIVATION_OF_BH3_ONLY_PROTEINS		16	0.350399	0.857398	0.736097	0.98181	1	5044	tags=38%, list=32%, signal=55%
REACTOME_AUTODEGRADATION_OF_CDH1_BY_CDH1_APC_C	REACTOME_AUTODEGRADATION_OF_CDH1_BY_CDH1_APC_C		56	0.3091	0.857304	0.835	0.980414	1	5767	tags=34%, list=36%, signal=53%
REACTOME_RESPIRATORY_ELECTRON_TRANSPORT	REACTOME_RESPIRATORY_ELECTRON_TRANSPORT		64	0.307362	0.856738	0.844	0.979943	1	3361	tags=25%, list=21%, signal=32%
KEGG_HEMATOPOIETIC_CELL_LINEAGE	KEGG_HEMATOPOIETIC_CELL_LINEAGE		67	0.304899	0.856698	0.855	0.978425	1	8685	tags=60%, list=54%, signal=130%
KEGG_PARKINSONS_DISEASE	KEGG_PARKINSONS_DISEASE		105	0.295835	0.85634	0.866	0.9775	1	8043	tags=50%, list=50%, signal=99%
REACTOME_PROLONGED_ERK_ACTIVATION_EVENTS	REACTOME_PROLONGED_ERK_ACTIVATION_EVENTS		19	0.337247	0.854139	0.747219	0.980083	1	6022	tags=37%, list=38%, signal=59%
REACTOME_G2_M_CHECKPOINTS	REACTOME_G2_M_CHECKPOINTS		40	0.313271	0.852493	0.785	0.9816	1	7571	tags=48%, list=47%, signal=90%
BIOCARTA_HIVNEF_PATHWAY	BIOCARTA_HIVNEF_PATHWAY		58	0.306021	0.850642	0.824	0.983488	1	7437	tags=48%, list=47%, signal=90%
REACTOME_G_BETA_GAMMA_SIGNALLING_THROUGH_PI3KGAMMA	REACTOME_G_BETA_GAMMA_SIGNALLING_THROUGH_PI3KGAMMA		21	0.33948	0.848966	0.746976	0.984963	1	8952	tags=76%, list=56%, signal=173%
REACTOME_G1_S_TRANSITION	REACTOME_G1_S_TRANSITION		104	0.294056	0.848421	0.907	0.984361	1	7001	tags=40%, list=44%, signal=71%
REACTOME_MITOTIC_M_M_G1_PHASES	REACTOME_MITOTIC_M_M_G1_PHASES		161	0.288142	0.848319	0.943	0.982942	1	6695	tags=37%, list=42%, signal=63%
BIOCARTA_BAD_PATHWAY	BIOCARTA_BAD_PATHWAY		24	0.331458	0.846486	0.766129	0.984773	1	6378	tags=46%, list=40%, signal=76%
BIOCARTA_NKCELLS_PATHWAY	BIOCARTA_NKCELLS_PATHWAY		16	0.352183	0.845423	0.737056	0.985063	1	8854	tags=75%, list=55%, signal=168%
BIOCARTA_CARDIACEGF_PATHWAY	BIOCARTA_CARDIACEGF_PATHWAY		17	0.339724	0.844476	0.720978	0.985084	1	8435	tags=65%, list=53%, signal=137%
BIOCARTA_TFF_PATHWAY	BIOCARTA_TFF_PATHWAY		20	0.334151	0.841139	0.749499	0.989331	1	8200	tags=65%, list=51%, signal=133%
REACTOME_CELL_SURFACE_INTERACTIONS_AT_THE_VASCULAR_WALL	REACTOME_CELL_SURFACE_INTERACTIONS_AT_THE_VASCULAR_WALL		77	0.29367	0.839322	0.873	0.990779	1	6027	tags=35%, list=38%, signal=56%
BIOCARTA_CERAMIDE_PATHWAY	BIOCARTA_CERAMIDE_PATHWAY		22	0.329357	0.838801	0.745473	0.99014	1	4337	tags=32%, list=27%, signal=44%
BIOCARTA_CCR5_PATHWAY	BIOCARTA_CCR5_PATHWAY		17	0.341827	0.835789	0.760121	0.993747	1	7198	tags=53%, list=45%, signal=96%
REACTOME_RESPIRATORY_ELECTRON_TRANSPORT_ATP_SYNTHESIS_BY_CHEMIOSMOTIC_COUPLING_AND_HEAT_PRODUCTION_BY_UNCOUPLING_PROTEINS_	REACTOME_RESPIRATORY_ELECTRON_TRANSPORT_ATP_SYNTHESIS_BY_CHEMIOSMOTIC_COUPLING_AND_HEAT_PRODUCTION_BY_UNCOUPLING_PROTEINS_		79	0.294407	0.831762	0.892	0.998763	1	8038	tags=51%, list=50%, signal=101%
BIOCARTA_TNFR1_PATHWAY	BIOCARTA_TNFR1_PATHWAY		29	0.318296	0.830818	0.80981	0.998721	1	6869	tags=45%, list=43%, signal=78%
REACTOME_RECRUITMENT_OF_MITOTIC_CENTROSOME_PROTEINS_AND_COMPLEXES	REACTOME_RECRUITMENT_OF_MITOTIC_CENTROSOME_PROTEINS_AND_COMPLEXES		62	0.299347	0.83037	0.872	0.997876	1	6059	tags=40%, list=38%, signal=65%
BIOCARTA_CCR3_PATHWAY	BIOCARTA_CCR3_PATHWAY		17	0.338926	0.829749	0.771948	0.997261	1	8200	tags=59%, list=51%, signal=121%
REACTOME_OTHER_SEMAPHORIN_INTERACTIONS	REACTOME_OTHER_SEMAPHORIN_INTERACTIONS		15	0.338207	0.829389	0.744162	0.996225	1	7620	tags=53%, list=48%, signal=102%
KEGG_CARDIAC_MUSCLE_CONTRACTION	KEGG_CARDIAC_MUSCLE_CONTRACTION		52	0.299772	0.829056	0.851	0.995176	1	7411	tags=46%, list=46%, signal=86%
REACTOME_GENERIC_TRANSCRIPTION_PATHWAY	REACTOME_GENERIC_TRANSCRIPTION_PATHWAY		324	0.275661	0.827983	0.99	0.995369	1	7032	tags=39%, list=44%, signal=69%
REACTOME_PROSTACYCLIN_SIGNALLING_THROUGH_PROSTACYCLIN_RECEPTOR	REACTOME_PROSTACYCLIN_SIGNALLING_THROUGH_PROSTACYCLIN_RECEPTOR		15	0.340803	0.826166	0.761026	0.996679	1	8952	tags=73%, list=56%, signal=166%
REACTOME_INTRINSIC_PATHWAY_FOR_APOPTOSIS	REACTOME_INTRINSIC_PATHWAY_FOR_APOPTOSIS		29	0.315071	0.825178	0.796593	0.99669	1	5889	tags=38%, list=37%, signal=60%
REACTOME_JNK_C_JUN_KINASES_PHOSPHORYLATION_AND_ACTIVATION_MEDIATED_BY_ACTIVATED_HUMAN_TAK1	REACTOME_JNK_C_JUN_KINASES_PHOSPHORYLATION_AND_ACTIVATION_MEDIATED_BY_ACTIVATED_HUMAN_TAK1		16	0.33856	0.823875	0.762245	0.997264	1	1713	tags=13%, list=11%, signal=14%
REACTOME_ANTIGEN_PROCESSING_UBIQUITINATION_PROTEASOME_DEGRADATION	REACTOME_ANTIGEN_PROCESSING_UBIQUITINATION_PROTEASOME_DEGRADATION		191	0.278079	0.822348	0.978	0.998102	1	7617	tags=45%, list=48%, signal=84%
REACTOME_SIGNALING_BY_ILS	REACTOME_SIGNALING_BY_ILS		100	0.286498	0.822143	0.929	0.996869	1	5671	tags=31%, list=35%, signal=48%
REACTOME_GABA_RECEPTOR_ACTIVATION	REACTOME_GABA_RECEPTOR_ACTIVATION		30	0.31495	0.821718	0.812813	0.99599	1	6972	tags=50%, list=44%, signal=88%
REACTOME_REGULATION_OF_SIGNALING_BY_CBL	REACTOME_REGULATION_OF_SIGNALING_BY_CBL		18	0.334317	0.820156	0.78499	0.996694	1	8796	tags=61%, list=55%, signal=136%
KEGG_ADHERENS_JUNCTION	KEGG_ADHERENS_JUNCTION		70	0.291603	0.819003	0.899	0.996824	1	5479	tags=33%, list=34%, signal=50%
REACTOME_ASPARAGINE_N_LINKED_GLYCOSYLATION	REACTOME_ASPARAGINE_N_LINKED_GLYCOSYLATION		76	0.287249	0.816952	0.902	0.998463	1	10150	tags=71%, list=63%, signal=194%
REACTOME_CELL_CELL_COMMUNICATION	REACTOME_CELL_CELL_COMMUNICATION		95	0.284231	0.816895	0.932	0.996989	1	8697	tags=55%, list=54%, signal=119%
REACTOME_ADAPTIVE_IMMUNE_SYSTEM	REACTOME_ADAPTIVE_IMMUNE_SYSTEM		484	0.268994	0.816586	0.999	0.99595	1	7518	tags=44%, list=47%, signal=81%
REACTOME_NEUROTRANSMITTER_RELEASE_CYCLE	REACTOME_NEUROTRANSMITTER_RELEASE_CYCLE		24	0.316372	0.815671	0.82	0.995725	1	5170	tags=33%, list=32%, signal=49%
REACTOME_RNA_POL_I_TRANSCRIPTION_TERMINATION	REACTOME_RNA_POL_I_TRANSCRIPTION_TERMINATION		21	0.322236	0.815595	0.788093	0.994289	1	2796	tags=19%, list=17%, signal=23%
BIOCARTA_ACTINY_PATHWAY	BIOCARTA_ACTINY_PATHWAY		19	0.326454	0.81097	0.787726	0.999184	1	8770	tags=63%, list=55%, signal=140%
REACTOME_ACTIVATION_OF_NF_KAPPAB_IN_B_CELLS	REACTOME_ACTIVATION_OF_NF_KAPPAB_IN_B_CELLS		60	0.290503	0.810236	0.899	0.99863	1	7001	tags=40%, list=44%, signal=71%
REACTOME_G_PROTEIN_ACTIVATION	REACTOME_G_PROTEIN_ACTIVATION		19	0.326869	0.808307	0.795753	0.999809	1	7664	tags=58%, list=48%, signal=111%
KEGG_AMINOACYL_TRNA_BIOSYNTHESIS	KEGG_AMINOACYL_TRNA_BIOSYNTHESIS		41	0.298173	0.805976	0.876	1	1	7776	tags=54%, list=49%, signal=104%
REACTOME_SYNTHESIS_OF_PIPS_AT_THE_PLASMA_MEMBRANE	REACTOME_SYNTHESIS_OF_PIPS_AT_THE_PLASMA_MEMBRANE		29	0.309421	0.805463	0.844689	1	1	6302	tags=41%, list=39%, signal=68%
REACTOME_GLOBAL_GENOMIC_NER_GG_NER	REACTOME_GLOBAL_GENOMIC_NER_GG_NER		33	0.306249	0.804421	0.844	1	1	9470	tags=64%, list=59%, signal=156%
BIOCARTA_NTHI_PATHWAY	BIOCARTA_NTHI_PATHWAY		24	0.316068	0.801778	0.825126	1	1	3822	tags=25%, list=24%, signal=33%
REACTOME_MITOTIC_G2_G2_M_PHASES	REACTOME_MITOTIC_G2_G2_M_PHASES		75	0.283173	0.801072	0.927	1	1	6059	tags=37%, list=38%, signal=60%
REACTOME_SYNTHESIS_OF_PIPS_AT_THE_GOLGI_MEMBRANE	REACTOME_SYNTHESIS_OF_PIPS_AT_THE_GOLGI_MEMBRANE		16	0.327651	0.798734	0.795918	1	1	5837	tags=31%, list=37%, signal=49%
REACTOME_GABA_B_RECEPTOR_ACTIVATION	REACTOME_GABA_B_RECEPTOR_ACTIVATION		27	0.306242	0.79796	0.851	1	1	6972	tags=52%, list=44%, signal=92%
BIOCARTA_FAS_PATHWAY	BIOCARTA_FAS_PATHWAY		30	0.303257	0.797331	0.851852	1	1	7290	tags=47%, list=46%, signal=86%
BIOCARTA_PROTEASOME_PATHWAY	BIOCARTA_PROTEASOME_PATHWAY		28	0.306749	0.797104	0.842528	1	1	5767	tags=43%, list=36%, signal=67%
REACTOME_DOWNSTREAM_TCR_SIGNALING	REACTOME_DOWNSTREAM_TCR_SIGNALING		34	0.30142	0.795904	0.863727	1	1	6938	tags=44%, list=43%, signal=78%
REACTOME_CLASS_I_MHC_MEDIATED_ANTIGEN_PROCESSING_PRESENTATION	REACTOME_CLASS_I_MHC_MEDIATED_ANTIGEN_PROCESSING_PRESENTATION		227	0.267214	0.795467	0.988	0.999999	1	8043	tags=47%, list=50%, signal=93%
REACTOME_RNA_POL_II_TRANSCRIPTION_PRE_INITIATION_AND_PROMOTER_OPENING	REACTOME_RNA_POL_II_TRANSCRIPTION_PRE_INITIATION_AND_PROMOTER_OPENING		40	0.294202	0.789082	0.893	1	1	9470	tags=63%, list=59%, signal=153%
REACTOME_PI_METABOLISM	REACTOME_PI_METABOLISM		46	0.288714	0.788309	0.892	1	1	5837	tags=35%, list=37%, signal=55%
KEGG_P53_SIGNALING_PATHWAY	KEGG_P53_SIGNALING_PATHWAY		65	0.281106	0.785075	0.933	1	1	1653	tags=12%, list=10%, signal=14%
REACTOME_INHIBITION_OF_INSULIN_SECRETION_BY_ADRENALINE_NORADRENALINE	REACTOME_INHIBITION_OF_INSULIN_SECRETION_BY_ADRENALINE_NORADRENALINE		21	0.308347	0.783131	0.847782	1	1	7664	tags=57%, list=48%, signal=110%
KEGG_INOSITOL_PHOSPHATE_METABOLISM	KEGG_INOSITOL_PHOSPHATE_METABOLISM		50	0.284046	0.782379	0.919	1	1	5423	tags=30%, list=34%, signal=45%
REACTOME_RNA_POL_III_TRANSCRIPTION_INITIATION_FROM_TYPE_3_PROMOTER	REACTOME_RNA_POL_III_TRANSCRIPTION_INITIATION_FROM_TYPE_3_PROMOTER		26	0.30081	0.781112	0.853854	1	1	2941	tags=19%, list=18%, signal=24%
REACTOME_TIGHT_JUNCTION_INTERACTIONS	REACTOME_TIGHT_JUNCTION_INTERACTIONS		19	0.311395	0.77683	0.823589	1	1	7342	tags=47%, list=46%, signal=87%
REACTOME_ADP_SIGNALLING_THROUGH_P2RY1	REACTOME_ADP_SIGNALLING_THROUGH_P2RY1		21	0.304128	0.775766	0.839357	1	1	7664	tags=52%, list=48%, signal=100%
KEGG_PROTEASOME	KEGG_PROTEASOME		41	0.289915	0.775298	0.907	1	1	6546	tags=39%, list=41%, signal=66%
REACTOME_CYTOSOLIC_TRNA_AMINOACYLATION	REACTOME_CYTOSOLIC_TRNA_AMINOACYLATION		24	0.305629	0.774988	0.858576	1	1	7494	tags=58%, list=47%, signal=110%
KEGG_LEISHMANIA_INFECTION	KEGG_LEISHMANIA_INFECTION		65	0.275625	0.774952	0.929	1	1	6985	tags=42%, list=44%, signal=73%
REACTOME_G_BETA_GAMMA_SIGNALLING_THROUGH_PLC_BETA	REACTOME_G_BETA_GAMMA_SIGNALLING_THROUGH_PLC_BETA		16	0.322355	0.774383	0.828252	1	1	8952	tags=69%, list=56%, signal=156%
BIOCARTA_CHEMICAL_PATHWAY	BIOCARTA_CHEMICAL_PATHWAY		22	0.304329	0.774295	0.844689	1	1	7662	tags=50%, list=48%, signal=96%
BIOCARTA_PGC1A_PATHWAY	BIOCARTA_PGC1A_PATHWAY		20	0.304594	0.770091	0.8308	1	1	1335	tags=10%, list=8%, signal=11%
REACTOME_MITOCHONDRIAL_TRNA_AMINOACYLATION	REACTOME_MITOCHONDRIAL_TRNA_AMINOACYLATION		21	0.307717	0.769498	0.854271	1	1	9227	tags=62%, list=58%, signal=146%
KEGG_SELENOAMINO_ACID_METABOLISM	KEGG_SELENOAMINO_ACID_METABOLISM		25	0.301742	0.768928	0.880522	1	1	7942	tags=44%, list=50%, signal=87%
BIOCARTA_TGFB_PATHWAY	BIOCARTA_TGFB_PATHWAY		19	0.306831	0.768655	0.847321	1	1	3822	tags=26%, list=24%, signal=35%
REACTOME_CELL_JUNCTION_ORGANIZATION	REACTOME_CELL_JUNCTION_ORGANIZATION		58	0.275572	0.766162	0.936	1	1	7342	tags=43%, list=46%, signal=79%
BIOCARTA_PTEN_PATHWAY	BIOCARTA_PTEN_PATHWAY		18	0.31047	0.766157	0.851777	1	1	4949	tags=33%, list=31%, signal=48%
REACTOME_ADP_SIGNALLING_THROUGH_P2RY12	REACTOME_ADP_SIGNALLING_THROUGH_P2RY12		17	0.310089	0.765804	0.829787	1	1	8952	tags=71%, list=56%, signal=160%
REACTOME_TRNA_AMINOACYLATION	REACTOME_TRNA_AMINOACYLATION		42	0.281749	0.76388	0.913	1	1	7776	tags=52%, list=49%, signal=102%
REACTOME_HOMOLOGOUS_RECOMBINATION_REPAIR_OF_REPLICATION_INDEPENDENT_DOUBLE_STRAND_BREAKS	REACTOME_HOMOLOGOUS_RECOMBINATION_REPAIR_OF_REPLICATION_INDEPENDENT_DOUBLE_STRAND_BREAKS		16	0.316572	0.761838	0.843813	1	1	9406	tags=75%, list=59%, signal=182%
KEGG_TOLL_LIKE_RECEPTOR_SIGNALING_PATHWAY	KEGG_TOLL_LIKE_RECEPTOR_SIGNALING_PATHWAY		85	0.266001	0.75895	0.969	1	1	8508	tags=52%, list=53%, signal=110%
REACTOME_RNA_POL_III_TRANSCRIPTION	REACTOME_RNA_POL_III_TRANSCRIPTION		33	0.287813	0.757958	0.903808	1	1	3220	tags=21%, list=20%, signal=27%
KEGG_PROGESTERONE_MEDIATED_OOCYTE_MATURATION	KEGG_PROGESTERONE_MEDIATED_OOCYTE_MATURATION		78	0.265074	0.757105	0.974	1	1	6001	tags=35%, list=38%, signal=55%
REACTOME_FORMATION_OF_RNA_POL_II_ELONGATION_COMPLEX_	REACTOME_FORMATION_OF_RNA_POL_II_ELONGATION_COMPLEX_		43	0.280647	0.756359	0.922	1	1	6716	tags=42%, list=42%, signal=72%
KEGG_LEUKOCYTE_TRANSENDOTHELIAL_MIGRATION	KEGG_LEUKOCYTE_TRANSENDOTHELIAL_MIGRATION		97	0.26234	0.755125	0.98	1	1	6938	tags=39%, list=43%, signal=69%
REACTOME_ACTIVATION_OF_THE_PRE_REPLICATIVE_COMPLEX	REACTOME_ACTIVATION_OF_THE_PRE_REPLICATIVE_COMPLEX		29	0.289797	0.754325	0.882883	1	1	9158	tags=59%, list=57%, signal=137%
REACTOME_SIGNAL_AMPLIFICATION	REACTOME_SIGNAL_AMPLIFICATION		27	0.288662	0.753952	0.885886	1	1	8952	tags=63%, list=56%, signal=143%
REACTOME_PI_3K_CASCADE	REACTOME_PI_3K_CASCADE		47	0.275526	0.753679	0.936	0.999714	1	6111	tags=38%, list=38%, signal=62%
BIOCARTA_CXCR4_PATHWAY	BIOCARTA_CXCR4_PATHWAY		22	0.301069	0.753367	0.866867	0.998571	1	8376	tags=59%, list=52%, signal=124%
REACTOME_DOWNSTREAM_SIGNALING_EVENTS_OF_B_CELL_RECEPTOR_BCR	REACTOME_DOWNSTREAM_SIGNALING_EVENTS_OF_B_CELL_RECEPTOR_BCR		91	0.263907	0.751318	0.978	0.998975	1	7021	tags=41%, list=44%, signal=72%
BIOCARTA_STATHMIN_PATHWAY	BIOCARTA_STATHMIN_PATHWAY		16	0.309161	0.748809	0.856566	0.99972	1	3423	tags=25%, list=21%, signal=32%
BIOCARTA_MYOSIN_PATHWAY	BIOCARTA_MYOSIN_PATHWAY		28	0.287703	0.748587	0.903808	0.998469	1	7854	tags=46%, list=49%, signal=91%
REACTOME_FORMATION_OF_THE_HIV1_EARLY_ELONGATION_COMPLEX	REACTOME_FORMATION_OF_THE_HIV1_EARLY_ELONGATION_COMPLEX		33	0.2778	0.747983	0.909	0.997608	1	9470	tags=64%, list=59%, signal=156%
REACTOME_ABORTIVE_ELONGATION_OF_HIV1_TRANSCRIPT_IN_THE_ABSENCE_OF_TAT	REACTOME_ABORTIVE_ELONGATION_OF_HIV1_TRANSCRIPT_IN_THE_ABSENCE_OF_TAT		23	0.292994	0.747847	0.880282	0.996291	1	9253	tags=65%, list=58%, signal=155%
REACTOME_ENOS_ACTIVATION_AND_REGULATION	REACTOME_ENOS_ACTIVATION_AND_REGULATION		19	0.299849	0.747398	0.876258	0.995202	1	3991	tags=21%, list=25%, signal=28%
REACTOME_INTEGRIN_ALPHAIIB_BETA3_SIGNALING	REACTOME_INTEGRIN_ALPHAIIB_BETA3_SIGNALING		24	0.29388	0.747329	0.875752	0.993844	1	3505	tags=21%, list=22%, signal=27%
REACTOME_NUCLEOTIDE_EXCISION_REPAIR	REACTOME_NUCLEOTIDE_EXCISION_REPAIR		49	0.270811	0.744271	0.947	0.994951	1	9470	tags=59%, list=59%, signal=145%
REACTOME_ELONGATION_ARREST_AND_RECOVERY	REACTOME_ELONGATION_ARREST_AND_RECOVERY		31	0.282018	0.743378	0.9	0.994275	1	9656	tags=68%, list=60%, signal=171%
REACTOME_INHIBITION_OF_THE_PROTEOLYTIC_ACTIVITY_OF_APC_C_REQUIRED_FOR_THE_ONSET_OF_ANAPHASE_BY_MITOTIC_SPINDLE_CHECKPOINT_COMPONENTS	REACTOME_INHIBITION_OF_THE_PROTEOLYTIC_ACTIVITY_OF_APC_C_REQUIRED_FOR_THE_ONSET_OF_ANAPHASE_BY_MITOTIC_SPINDLE_CHECKPOINT_COMPONENTS		18	0.297438	0.740876	0.87247	0.994801	1	191	tags=6%, list=1%, signal=6%
KEGG_PRIMARY_IMMUNODEFICIENCY	KEGG_PRIMARY_IMMUNODEFICIENCY		28	0.280264	0.737764	0.92	0.995759	1	8685	tags=57%, list=54%, signal=125%
BIOCARTA_PAR1_PATHWAY	BIOCARTA_PAR1_PATHWAY		35	0.275124	0.736392	0.90991	0.995395	1	8200	tags=49%, list=51%, signal=99%
REACTOME_BRANCHED_CHAIN_AMINO_ACID_CATABOLISM	REACTOME_BRANCHED_CHAIN_AMINO_ACID_CATABOLISM		17	0.298207	0.735794	0.856853	0.994451	1	8719	tags=65%, list=55%, signal=142%
BIOCARTA_TOLL_PATHWAY	BIOCARTA_TOLL_PATHWAY		36	0.276913	0.734915	0.928	0.993717	1	2743	tags=17%, list=17%, signal=20%
REACTOME_PI3K_EVENTS_IN_ERBB4_SIGNALING	REACTOME_PI3K_EVENTS_IN_ERBB4_SIGNALING		34	0.275593	0.731595	0.926927	0.994767	1	5818	tags=41%, list=36%, signal=65%
BIOCARTA_TEL_PATHWAY	BIOCARTA_TEL_PATHWAY		17	0.290214	0.727082	0.887765	0.996645	1	11047	tags=88%, list=69%, signal=285%
BIOCARTA_MPR_PATHWAY	BIOCARTA_MPR_PATHWAY		29	0.275638	0.726342	0.914	0.995756	1	8770	tags=55%, list=55%, signal=122%
KEGG_GLYCOSPHINGOLIPID_BIOSYNTHESIS_LACTO_AND_NEOLACTO_SERIES	KEGG_GLYCOSPHINGOLIPID_BIOSYNTHESIS_LACTO_AND_NEOLACTO_SERIES		19	0.288068	0.720512	0.900202	0.998352	1	8512	tags=58%, list=53%, signal=124%
REACTOME_GAP_JUNCTION_TRAFFICKING	REACTOME_GAP_JUNCTION_TRAFFICKING		15	0.296918	0.718999	0.87001	0.997984	1	9177	tags=67%, list=57%, signal=156%
REACTOME_PI3K_AKT_ACTIVATION	REACTOME_PI3K_AKT_ACTIVATION		36	0.270307	0.718359	0.941	0.996954	1	8299	tags=56%, list=52%, signal=115%
REACTOME_RAP1_SIGNALLING	REACTOME_RAP1_SIGNALLING		15	0.297314	0.716827	0.868233	0.996506	1	10603	tags=73%, list=66%, signal=217%
REACTOME_CONVERSION_FROM_APC_C_CDC20_TO_APC_C_CDH1_IN_LATE_ANAPHASE	REACTOME_CONVERSION_FROM_APC_C_CDC20_TO_APC_C_CDH1_IN_LATE_ANAPHASE		16	0.293943	0.707756	0.90505	1	1	191	tags=6%, list=1%, signal=6%
REACTOME_PI3K_EVENTS_IN_ERBB2_SIGNALING	REACTOME_PI3K_EVENTS_IN_ERBB2_SIGNALING		39	0.263631	0.70567	0.963	1	1	5818	tags=38%, list=36%, signal=60%
REACTOME_NUCLEOTIDE_BINDING_DOMAIN_LEUCINE_RICH_REPEAT_CONTAINING_RECEPTOR_NLR_SIGNALING_PATHWAYS	REACTOME_NUCLEOTIDE_BINDING_DOMAIN_LEUCINE_RICH_REPEAT_CONTAINING_RECEPTOR_NLR_SIGNALING_PATHWAYS		44	0.260558	0.704664	0.963	0.99989	1	5889	tags=32%, list=37%, signal=50%
REACTOME_FORMATION_OF_INCISION_COMPLEX_IN_GG_NER	REACTOME_FORMATION_OF_INCISION_COMPLEX_IN_GG_NER		21	0.279858	0.703508	0.929435	0.999155	1	9470	tags=62%, list=59%, signal=152%
REACTOME_TRANSCRIPTION_COUPLED_NER_TC_NER	REACTOME_TRANSCRIPTION_COUPLED_NER_TC_NER		44	0.254216	0.695714	0.965	1	1	9470	tags=57%, list=59%, signal=139%
KEGG_N_GLYCAN_BIOSYNTHESIS	KEGG_N_GLYCAN_BIOSYNTHESIS		46	0.254131	0.693209	0.965966	1	1	10150	tags=63%, list=63%, signal=172%
BIOCARTA_STRESS_PATHWAY	BIOCARTA_STRESS_PATHWAY		24	0.269395	0.691998	0.927638	1	1	2743	tags=17%, list=17%, signal=20%
REACTOME_THROMBOXANE_SIGNALLING_THROUGH_TP_RECEPTOR	REACTOME_THROMBOXANE_SIGNALLING_THROUGH_TP_RECEPTOR		19	0.275756	0.6911	0.919598	1	1	8952	tags=63%, list=56%, signal=143%
REACTOME_IMMUNOREGULATORY_INTERACTIONS_BETWEEN_A_LYMPHOID_AND_A_NON_LYMPHOID_CELL	REACTOME_IMMUNOREGULATORY_INTERACTIONS_BETWEEN_A_LYMPHOID_AND_A_NON_LYMPHOID_CELL		53	0.24943	0.682493	0.979	1	1	10201	tags=66%, list=64%, signal=182%
REACTOME_GENERATION_OF_SECOND_MESSENGER_MOLECULES	REACTOME_GENERATION_OF_SECOND_MESSENGER_MOLECULES		26	0.260972	0.676697	0.943944	1	1	10434	tags=77%, list=65%, signal=221%
REACTOME_RNA_POL_III_TRANSCRIPTION_INITIATION_FROM_TYPE_2_PROMOTER	REACTOME_RNA_POL_III_TRANSCRIPTION_INITIATION_FROM_TYPE_2_PROMOTER		23	0.263122	0.673006	0.950803	1	1	9746	tags=61%, list=61%, signal=156%
REACTOME_SIGNALING_BY_NODAL	REACTOME_SIGNALING_BY_NODAL		15	0.27522	0.661747	0.925888	1	1	8385	tags=47%, list=52%, signal=98%
REACTOME_FORMATION_OF_FIBRIN_CLOT_CLOTTING_CASCADE	REACTOME_FORMATION_OF_FIBRIN_CLOT_CLOTTING_CASCADE		17	0.27031	0.661683	0.936235	1	1	481	tags=6%, list=3%, signal=6%
BIOCARTA_MITOCHONDRIA_PATHWAY	BIOCARTA_MITOCHONDRIA_PATHWAY		20	0.2617	0.661001	0.932596	1	1	7290	tags=45%, list=46%, signal=83%
REACTOME_ION_TRANSPORT_BY_P_TYPE_ATPASES	REACTOME_ION_TRANSPORT_BY_P_TYPE_ATPASES		23	0.257468	0.65673	0.947686	1	1	9825	tags=65%, list=61%, signal=169%
BIOCARTA_CD40_PATHWAY	BIOCARTA_CD40_PATHWAY		15	0.273064	0.652253	0.928498	1	1	4212	tags=20%, list=26%, signal=27%
REACTOME_TRAFFICKING_OF_AMPA_RECEPTORS	REACTOME_TRAFFICKING_OF_AMPA_RECEPTORS		20	0.257585	0.650385	0.942714	1	1	10400	tags=75%, list=65%, signal=214%
REACTOME_MRNA_CAPPING	REACTOME_MRNA_CAPPING		29	0.246682	0.640952	0.977978	1	1	9470	tags=59%, list=59%, signal=143%
BIOCARTA_NFKB_PATHWAY	BIOCARTA_NFKB_PATHWAY		22	0.249916	0.639671	0.958711	1	1	3137	tags=18%, list=20%, signal=23%
REACTOME_INSULIN_SYNTHESIS_AND_PROCESSING	REACTOME_INSULIN_SYNTHESIS_AND_PROCESSING		18	0.257835	0.636325	0.962513	1	1	9163	tags=50%, list=57%, signal=117%
KEGG_GLYCOSAMINOGLYCAN_BIOSYNTHESIS_CHONDROITIN_SULFATE	KEGG_GLYCOSAMINOGLYCAN_BIOSYNTHESIS_CHONDROITIN_SULFATE		21	0.246664	0.625074	0.957831	1	1	8310	tags=48%, list=52%, signal=99%
REACTOME_ION_CHANNEL_TRANSPORT	REACTOME_ION_CHANNEL_TRANSPORT		27	0.243391	0.623974	0.975976	1	1	9825	tags=59%, list=61%, signal=153%
KEGG_CYTOSOLIC_DNA_SENSING_PATHWAY	KEGG_CYTOSOLIC_DNA_SENSING_PATHWAY		41	0.23238	0.623865	0.982	1	1	10716	tags=66%, list=67%, signal=199%
REACTOME_GAB1_SIGNALOSOME	REACTOME_GAB1_SIGNALOSOME		35	0.235239	0.622192	0.986	1	1	5818	tags=34%, list=36%, signal=54%
KEGG_HOMOLOGOUS_RECOMBINATION	KEGG_HOMOLOGOUS_RECOMBINATION		27	0.240564	0.619757	0.973974	1	1	9406	tags=56%, list=59%, signal=135%
KEGG_NOD_LIKE_RECEPTOR_SIGNALING_PATHWAY	KEGG_NOD_LIKE_RECEPTOR_SIGNALING_PATHWAY		58	0.217146	0.610944	0.998	1	1	10811	tags=69%, list=68%, signal=212%
BIOCARTA_INTEGRIN_PATHWAY	BIOCARTA_INTEGRIN_PATHWAY		35	0.227531	0.609226	0.979	1	1	8200	tags=43%, list=51%, signal=88%
REACTOME_PIP3_ACTIVATES_AKT_SIGNALING	REACTOME_PIP3_ACTIVATES_AKT_SIGNALING		27	0.231952	0.606556	0.975928	1	1	11661	tags=85%, list=73%, signal=314%
REACTOME_TCR_SIGNALING	REACTOME_TCR_SIGNALING		51	0.218258	0.596859	0.997	1	1	10587	tags=65%, list=66%, signal=191%
BIOCARTA_HCMV_PATHWAY	BIOCARTA_HCMV_PATHWAY		17	0.243458	0.596347	0.964431	1	1	8376	tags=53%, list=52%, signal=111%
KEGG_RNA_POLYMERASE	KEGG_RNA_POLYMERASE		29	0.225672	0.586944	0.986974	1	1	11012	tags=69%, list=69%, signal=221%
REACTOME_RNA_POL_III_TRANSCRIPTION_TERMINATION	REACTOME_RNA_POL_III_TRANSCRIPTION_TERMINATION		19	0.229824	0.576343	0.9727	1	1	9746	tags=58%, list=61%, signal=148%
REACTOME_BIOSYNTHESIS_OF_THE_N_GLYCAN_PRECURSOR_DOLICHOL_LIPID_LINKED_OLIGOSACCHARIDE_LLO_AND_TRANSFER_TO_A_NASCENT_PROTEIN	REACTOME_BIOSYNTHESIS_OF_THE_N_GLYCAN_PRECURSOR_DOLICHOL_LIPID_LINKED_OLIGOSACCHARIDE_LLO_AND_TRANSFER_TO_A_NASCENT_PROTEIN		28	0.221541	0.576326	0.978	1	1	10150	tags=61%, list=63%, signal=166%
REACTOME_NOD1_2_SIGNALING_PATHWAY	REACTOME_NOD1_2_SIGNALING_PATHWAY		30	0.216786	0.563178	0.992	1	1	5787	tags=27%, list=36%, signal=42%
REACTOME_RNA_POL_III_CHAIN_ELONGATION	REACTOME_RNA_POL_III_CHAIN_ELONGATION		17	0.225917	0.553513	0.984787	1	1	9746	tags=59%, list=61%, signal=150%
REACTOME_MICRORNA_MIRNA_BIOGENESIS	REACTOME_MICRORNA_MIRNA_BIOGENESIS		22	0.217265	0.545287	0.992951	1	1	11012	tags=68%, list=69%, signal=219%
REACTOME_THROMBIN_SIGNALLING_THROUGH_PROTEINASE_ACTIVATED_RECEPTORS_PARS	REACTOME_THROMBIN_SIGNALLING_THROUGH_PROTEINASE_ACTIVATED_RECEPTORS_PARS		26	0.212547	0.544934	0.991992	1	1	10340	tags=62%, list=65%, signal=174%
BIOCARTA_IL12_PATHWAY	BIOCARTA_IL12_PATHWAY		18	0.214657	0.534667	0.9889	1	1	10819	tags=67%, list=68%, signal=206%
BIOCARTA_ERK5_PATHWAY	BIOCARTA_ERK5_PATHWAY		18	0.212871	0.526988	0.9889	1	1	11307	tags=72%, list=71%, signal=246%
REACTOME_REGULATORY_RNA_PATHWAYS	REACTOME_REGULATORY_RNA_PATHWAYS		25	0.201962	0.523599	0.993988	1	1	11012	tags=64%, list=69%, signal=205%
REACTOME_FORMATION_OF_TRANSCRIPTION_COUPLED_NER_TC_NER_REPAIR_COMPLEX	REACTOME_FORMATION_OF_TRANSCRIPTION_COUPLED_NER_TC_NER_REPAIR_COMPLEX		29	0.195438	0.512086	0.998999	1	1	11012	tags=66%, list=69%, signal=210%
BIOCARTA_TOB1_PATHWAY	BIOCARTA_TOB1_PATHWAY		16	0.203082	0.491093	0.989848	1	1	9639	tags=50%, list=60%, signal=126%
REACTOME_KINESINS	REACTOME_KINESINS		19	0.177526	0.446915	0.998993	1	1	5835	tags=26%, list=36%, signal=41%
BIOCARTA_RHO_PATHWAY	BIOCARTA_RHO_PATHWAY		31	0.156142	0.408778	1	1	1	10770	tags=55%, list=67%, signal=168%
REACTOME_CHONDROITIN_SULFATE_BIOSYNTHESIS	REACTOME_CHONDROITIN_SULFATE_BIOSYNTHESIS		16	0.166251	0.405327	0.998979	0.999652	1	8310	tags=38%, list=52%, signal=78%

## Sheet: KEGG_RIBOSOME
PROBE	RANK IN GENE LIST	RANK METRIC SCORE	RUNNING ES	CORE ENRICHMENT	up/downregulated
RPS23	9	8.01789	0.0226854	Yes	up
RPL26	10	7.75632	0.0451781	Yes	up
RPL15	25	6.95508	0.0644671	Yes	up
RPL10A	26	6.91291	0.084514	Yes	up
RPL14	31	6.61113	0.103434	Yes	up
RPL22	51	6.24939	0.120362	Yes	up
RPL23	54	6.20384	0.138227	Yes	up
RPS6	57	6.17276	0.156002	Yes	up
RPL4	60	6.14647	0.173701	Yes	up
RPL5	67	6.01912	0.190778	Yes	up
RPS15A	69	5.96508	0.208014	Yes	up
RPL30	74	5.90459	0.224885	Yes	up
RPL38	80	5.87807	0.241617	Yes	up
RPL37	95	5.71034	0.257296	Yes	up
RPS27	99	5.66772	0.273543	Yes	up
RPL23A	100	5.66444	0.28997	Yes	up
RPS3	120	5.51491	0.304768	Yes	up
RPS25	159	5.19544	0.317446	Yes	up
RPS16	165	5.17915	0.33215	Yes	up
RPL7	167	5.14114	0.346996	Yes	up
RPL41	171	5.0924	0.361575	Yes	up
RPL32	179	5.06462	0.375822	Yes	up
RPL19	181	5.04308	0.390384	Yes	up
RSL24D1	206	4.90777	0.403107	Yes	up
RPS18	210	4.90195	0.417134	Yes	up
RPL36A	224	4.82882	0.43032	Yes	up
RPS8	234	4.76802	0.443581	Yes	up
RPL35A	236	4.76076	0.457324	Yes	up
RPL31	246	4.71917	0.470443	Yes	up
RPL34	257	4.69031	0.483416	Yes	up
RPS12	272	4.6486	0.496016	Yes	up
RPL17	274	4.64692	0.509429	Yes	up
RPS4X	280	4.62212	0.522519	Yes	up
RPS7	289	4.57102	0.535271	Yes	up
RPL11	296	4.5394	0.548058	Yes	up
RPS17	304	4.515	0.560711	Yes	up
RPL27	308	4.50906	0.573598	Yes	up
RPS13	321	4.46459	0.585791	Yes	up
RPL10	326	4.45063	0.598446	Yes	up
RPS24	369	4.33172	0.608367	Yes	up
FAU	380	4.30384	0.620219	Yes	up
RPS3A	382	4.30096	0.632629	Yes	up
RPL39	426	4.17297	0.642027	Yes	up
RPL6	483	4.05918	0.650278	Yes	up
RPS27A	487	4.05077	0.661836	Yes	up
RPL29	492	4.02878	0.673268	Yes	up
RPL12	495	4.02211	0.684806	Yes	up
RPL24	520	3.97377	0.694821	Yes	up
RPL7A	573	3.90007	0.702862	Yes	up
RPL13	597	3.86934	0.712636	Yes	up
RPL37A	632	3.8052	0.721534	Yes	up
RPL3	747	3.64012	0.724923	Yes	up
RPL9	860	3.51001	0.728061	Yes	up
RPL21	931	3.43802	0.73363	Yes	up
RPL8	958	3.40266	0.741863	Yes	up
RPL18A	1052	3.31477	0.745629	Yes	up
RPS29	1138	3.23668	0.749672	Yes	up
RPL36AL	1141	3.23479	0.758927	Yes	up
RPL27A	1389	3.03688	0.752206	Yes	up
RPS21	1739	2.83213	0.738479	Yes	up
RPLP1	1785	2.79581	0.743757	Yes	up
RPS5	1795	2.78973	0.751282	Yes	up
MRPL13	1797	2.78879	0.759306	Yes	down
RPS2	1812	2.77825	0.766482	Yes	up
RPL18	1892	2.73834	0.769457	Yes	up
RPL28	1964	2.70314	0.772833	Yes	up
RPS20	1977	2.69327	0.779888	Yes	up
RPS10	2098	2.61918	0.77994	Yes	up
RPL22L1	2247	2.54708	0.778022	Yes	up
RPS11	2416	2.48163	0.774657	Yes	up
RPL13A	2469	2.46004	0.778522	Yes	up
UBA52	2539	2.42665	0.781222	Yes	up
RPS19	2732	2.3483	0.775961	No
RPL36	3015	2.23324	0.764709	No
RPS9	3021	2.23102	0.770865	No
RPS15	3089	2.20974	0.773061	No
RPSA	3606	2.03745	0.746531	No
RPL35	4096	1.89655	0.721289	No
RPLP0	4501	1.78896	0.70108	No
RPLP2	4598	1.76904	0.700175	No
RPS26	4786	1.72379	0.693418	No
RPL26L1	6127	1.43186	0.61333	No
RPS27L	7588	1.16965	0.524939	No
RPS28	8009	1.10122	0.501729	No

## Sheet: REACTOME_mRNA_SPLICING
PROBE	RANK IN GENE LIST	RANK METRIC SCORE	RUNNING ES	CORE ENRICHMENT	up/downregulated
HNRNPA1	0	11.9069	0.0480894	Yes	up
HNRNPM	12	7.5476	0.07788	Yes	up
HNRNPA3	13	7.50194	0.108179	Yes	up
HNRNPD	24	6.95822	0.135652	Yes	up
SF3B3	84	5.82823	0.155477	Yes	up
SF3A3	124	5.46783	0.175105	Yes	up
PCBP1	136	5.3725	0.196111	Yes	up
FUS	155	5.21512	0.21604	Yes	up
PCBP2	164	5.18581	0.236481	Yes	up
SNRPB	205	4.91581	0.253817	Yes	up
HNRNPR	211	4.89319	0.273264	Yes	up
HNRNPUL1	213	4.88944	0.292949	Yes	up
SNRPB2	300	4.52333	0.305803	Yes	up
SF3B2	389	4.28786	0.317581	Yes	up
SRSF2	423	4.17567	0.332369	Yes	up
HNRNPA2B1	474	4.08199	0.345707	Yes	up
HNRNPK	621	3.81484	0.351923	Yes	up
PRPF8	624	3.81086	0.367189	Yes	up
HNRNPU	712	3.68066	0.376577	Yes	up
MAGOH	726	3.66679	0.390568	Yes	up
YBX1	735	3.65646	0.404832	Yes	up
SRSF4	820	3.54857	0.413876	Yes	up
SRSF3	859	3.5107	0.425663	Yes	up
HNRNPA0	988	3.38185	0.431263	Yes	up
NFX1	1089	3.27733	0.438204	Yes	up
CSTF2	1103	3.26909	0.450589	Yes	down
RBM8A	1171	3.21692	0.459364	Yes	up
U2AF1	1187	3.20222	0.471353	Yes	up
SNRPE	1351	3.06231	0.473459	Yes	up
NUDT21	1367	3.05186	0.484841	Yes	up
SMC1A	1369	3.04902	0.497092	Yes	up
SNRPF	1370	3.04727	0.509399	Yes	up
HNRNPL	1412	3.0231	0.519028	Yes	up
DDX23	1428	3.01393	0.530256	Yes	up
SNRPA	1439	3.00921	0.54178	Yes	up
SRSF5	1469	2.98887	0.552026	Yes	up
SRRM1	1631	2.89822	0.553596	Yes	up
HNRNPF	1696	2.85603	0.561102	Yes	up
SF3B4	1725	2.83646	0.570795	Yes	up
RBMX	1867	2.74829	0.573018	Yes	up
PTBP1	2114	2.61082	0.568077	No
U2AF2	2235	2.55314	0.570834	No
HNRNPH1	2675	2.37071	0.552772	No
SNRPA1	2861	2.29345	0.550389	No
CSTF3	3095	2.20653	0.544633	No
SNRNP200	3302	2.13773	0.540298	No
HNRNPC	3431	2.09695	0.540709	No
CPSF7	3552	2.05678	0.541462	No
LSM2	3675	2.01417	0.541917	No
SF3A2	3721	1.99808	0.547154	No
SRSF1	3798	1.9758	0.550349	No
SF3B14	3915	1.94267	0.550893	No
UPF3B	4063	1.90383	0.549328	No
SNRPD2	4285	1.84608	0.542871	No
GTF2F1	4384	1.81769	0.544043	No
DHX9	4533	1.78187	0.541923	No
SF3B1	4650	1.75674	0.541715	No
PHF5A	4704	1.74281	0.545417	No
POLR2C	4755	1.73011	0.549257	No
HNRNPH2	5310	1.59594	0.520827	No
CDC40	5385	1.57999	0.52255	No
POLR2B	5844	1.48673	0.499722	No
SNRNP40	5982	1.45829	0.496988	No
CD2BP2	6317	1.39748	0.481606	No
SNRPD1	6561	1.35159	0.471767	No
NCBP2	6617	1.34123	0.473722	No
RNPS1	6674	1.33246	0.475578	No
DHX38	7253	1.2286	0.444153	No
SF3B5	7282	1.2233	0.447331	No
CPSF1	7473	1.18888	0.440172	No
PAPOLA	7491	1.18572	0.44389	No
CPSF3	7837	1.12679	0.426723	No
POLR2A	7869	1.12243	0.429304	No
POLR2F	8131	1.08232	0.417245	No
SUGP1	8334	1.05101	0.408773	No
PRPF6	8554	1.01625	0.399091	No
SRSF7	8565	1.01244	0.402551	No
POLR2E	9183	0.911658	0.367391	No
DNAJC8	9205	0.908965	0.36974	No
POLR2L	9253	0.90214	0.370425	No
RBM5	9548	0.862037	0.355398	No
CPSF2	9776	0.832038	0.344469	No
TXNL4A	9869	0.817777	0.34198	No
CCAR1	10048	0.791972	0.333973	No
CSTF1	10061	0.7901	0.336409	No
GTF2F2	10153	0.77555	0.333812	No
EFTUD2	10191	0.771765	0.3346	No
SF3A1	10471	0.731097	0.319989	No
POLR2J	10684	0.701657	0.309477	No
SNRPD3	10796	0.685719	0.305259	No
POLR2G	11012	0.658793	0.294384	No
SRSF9	11512	0.58783	0.265345	No
NHP2L1	12011	0.520469	0.236097	No
PABPN1	12828	0.40631	0.186369	No
POLR2I	12918	0.396077	0.182366	No
SNRPG	13029	0.382686	0.176986	No
SRSF11	13434	0.330941	0.15289	No
CLP1	13887	0.27264	0.125537	No
SNRNP70	13912	0.27001	0.125117	No
POLR2D	14114	0.24561	0.113455	No
SRSF6	14197	0.235126	0.109243	No
POLR2K	14413	0.206194	0.0965406	No
PCF11	14570	0.185143	0.0874677	No
POLR2H	14601	0.18195	0.086314	No
PRPF4	15045	0.124937	0.0589307	No
NCBP1	15059	0.122946	0.0586089	No

## Sheet: REACTOME_BILE_ACID
PROBE	RANK IN GENE LIST	RANK METRIC SCORE	RUNNING ES	CORE ENRICHMENT	up/downregulated
ABCC3	177	5.06867	0.136628	Yes	down
SLC27A2	341	4.40587	0.254818	Yes	up
CYP46A1	388	4.28991	0.376953	Yes	down
CYP7B1	852	3.51867	0.450509	Yes	down
ACOT8	1571	2.93084	0.490972	Yes	down
CH25H	1976	2.69418	0.544195	Yes	down
SCP2	2056	2.64142	0.616225	Yes	up
HSD17B4	2427	2.47643	0.66523	Yes	down
ALB	2578	2.40814	0.726017	Yes	up
CYP27A1	6032	1.44855	0.55208	No
ACOX2	9275	0.899174	0.375341	No
ABCB11	12170	0.49848	0.208709	No
AMACR	12593	0.439281	0.195094	No
CYP39A1	13406	0.335651	0.154046	No
HSD3B7	14135	0.24304	0.115557	No
SLC27A5	15872	0.0171153	0.00738646	No

## Sheet: REACTOME_PACKAGING_TELOMERE_END
PROBE	RANK IN GENE LIST	RANK METRIC SCORE	RUNNING ES	CORE ENRICHMENT	up/downregulated
HIST2H2BE	41	6.37654	0.147225	Yes	down
HIST1H4H	279	4.63579	0.241286	Yes	down
HIST2H2AA3	349	4.37901	0.339833	Yes	down
HIST2H2AA4	350	4.37901	0.442701	Yes	down
HIST1H2AC	664	3.75622	0.511341	Yes	down
TINF2	942	3.42042	0.574347	Yes	down
HIST1H2BC	1044	3.32761	0.646192	Yes	down
H2AFZ	1835	2.76078	0.661581	Yes	up
HIST2H4A	6961	1.27899	0.370732	No
HIST2H4B	6962	1.27899	0.400777	No
ACD	7407	1.19926	0.401149	No
POT1	7794	1.13409	0.403621	No
HIST1H4J	9830	0.824391	0.295568	No
TERF2	9982	0.800452	0.304917	No
TERF1	9995	0.7993	0.322942	No
HIST1H2BD	11272	0.621033	0.257636	No
TERF2IP	11350	0.610363	0.267153	No
HIST1H2BK	12522	0.449392	0.20439	No
H2AFX	12544	0.446765	0.21357	No
HIST1H4K	15332	0.0908342	0.0411997	No

## Sheet: REACTOME_TAK1_ACTIV_NFKB
PROBE	RANK IN GENE LIST	RANK METRIC SCORE	RUNNING ES	CORE ENRICHMENT	up/downregulated
IRAK2	320	4.4685	0.102937	Yes	up
HMGB1	405	4.23733	0.214291	Yes	up
S100B	562	3.91448	0.312252	Yes	down
NFKBIA	618	3.82016	0.413941	Yes	up
SAA1	1170	3.21709	0.467972	Yes	down
S100A12	1396	3.03276	0.537345	Yes	down
NOD1	1713	2.8444	0.595836	Yes	up
APP	1884	2.74171	0.660644	Yes	up
NFKBIB	6656	1.33572	0.398619	No
RELA	8376	1.04398	0.319698	No
IKBKG	9915	0.809222	0.24565	No
MAP3K7	10224	0.767042	0.247472	No
TAB1	10263	0.761824	0.266058	No
RIPK2	10494	0.728323	0.271698	No
IKBKB	10587	0.714229	0.285593	No
TAB3	11345	0.610985	0.255	No
TAB2	13405	0.335827	0.135297	No
IRAK1	13611	0.308558	0.130951	No
NOD2	14054	0.252412	0.110217	No
TRAF6	14871	0.147184	0.0631654	No
AGER	15035	0.125955	0.0564239	No
CHUK	15391	0.0833685	0.0364863	No
NFKB2	15724	0.0350104	0.0166583	No

## Sheet: REACTOME_DOWNREG_SMAD3
PROBE	RANK IN GENE LIST	RANK METRIC SCORE	RUNNING ES	CORE ENRICHMENT
RPS27A	487	4.05077	0.0924512	Yes	up
NCOR2	888	3.47937	0.173007	Yes	up
UBE2D3	1181	3.20674	0.252051	Yes	up
USP9X	1850	2.7551	0.293845	Yes	down
UBA52	2539	2.42665	0.324419	Yes	up
TGIF1	2704	2.35843	0.38573	Yes	up
SMAD2	2725	2.35029	0.45581	Yes	up
HDAC1	2907	2.27423	0.513501	Yes	up
PARP1	3068	2.2181	0.570804	Yes	up
NCOR1	3657	2.0207	0.595318	Yes	up
SMAD4	3822	1.96699	0.644749	Yes	up
SKIL	7234	1.23319	0.468615	No
TRIM33	10083	0.786773	0.314182	No
SKI	11453	0.596421	0.246571	No
SMURF2	11624	0.571269	0.253265	No
TGIF2	13764	0.289066	0.128117	No
SMAD3	14205	0.234443	0.107684	No
PPM1A	15339	0.0903066	0.039488	No
UBE2D1	15696	0.039812	0.0184073	No
