# Supplementary material for: Bariatric Surgery Induces Disruption in Inflammatory Signaling Pathways Mediated by Immune Cells in Adipose Tissue: A RNA-Seq Study
Source: PLoS One. 2015 May 4;10(5):e0125718. doi: 10.1371/journal.pone.0125718 (PMC4418598; doi:10.1371/journal.pone.0125718)
Supplement: S7 Table — (XLSX) [file pone.0125718.s013.xlsx]

## Sheet: Stability
Table S7: Stability of modules identified at T0 assessed by the Jackknife technique leaving out 1 individual each time. Modules are ranked from the most stable to the least stable.
Mean, SD and 95% confidence interval were estimated from the 22 sub-analyses
Original module	Total number of genes	Number of stable genes (≥18/22 times correctly classified)	%	Number of stable genes among the top 30 hubgenes of the original module	Jaccard index				Correlation of the eigengene of the original module with the best module eigengene in each sub-analysis
					Mean	SD	Low 95% CI	High 95% CI	Mean	SD	Low 95% CI	High 95% CI
Turquoise	1901	1460	76.8017	30	0.748022	0.0607856	0.722622	0.773423	0.998653	0.00119917	0.998121	0.999184
Magenta	246	152	61.7886	30	0.591579	0.0973062	0.550918	0.63224	0.994401	0.0085884	0.990593	0.998209
Tan	203	113	55.665	30	0.599655	0.161129	0.532324	0.666985	0.981952	0.0627576	0.954127	1.00978
Darkmagenta	94	57	60.6383	29	0.527451	0.0789468	0.494462	0.56044	0.983579	0.0101036	0.979099	0.988059
Paleturquoise	503	276	54.8708	30	0.415466	0.0443408	0.396937	0.433994	0.98561	0.00809192	0.982023	0.989198
Skyblue	88	44	50	25	0.418668	0.16728	0.348767	0.488569	0.941072	0.0600443	0.91445	0.967694
Steelblue	108	32	29.6296	25	0.3844	0.13404	0.328389	0.440411	0.954054	0.044439	0.934351	0.973757
Violet	102	37	36.2745	19	0.343144	0.185083	0.265804	0.420484	0.906608	0.0932181	0.865278	0.947939
Greenyellow	210	53	25.2381	27	0.284701	0.156747	0.219201	0.3502	0.895728	0.108504	0.84762	0.943836
Grey60	1240	248	20	28	0.330558	0.0918625	0.292172	0.368945	0.931094	0.0453377	0.910992	0.951195
Lightcyan	911	106	11.6356	17	0.352071	0.0722015	0.3219	0.382241	0.967704	0.0245629	0.956813	0.978595
Blue	1876	103	5.49041	8	0.338823	0.0812902	0.304854	0.372791	0.937135	0.0389009	0.919887	0.954383
Yellowgreen	89	16	17.9775	13	0.297054	0.129875	0.242783	0.351324	0.935661	0.0467784	0.914921	0.956401
Darkgrey	299	6	2.00669	2	0.274062	0.0800027	0.240631	0.307492	0.937701	0.0312216	0.923858	0.951544
Darkred	412	0	0	0	0.26533	0.0905555	0.22749	0.30317	0.907751	0.0449097	0.88784	0.927663
Plum	87	19	21.8391	16	0.262259	0.0610883	0.236732	0.287786	0.798537	0.212163	0.70447	0.892605
Lightyellow	169	13	7.69231	0	0.235863	0.126552	0.182982	0.288745	0.818129	0.0957775	0.775663	0.860594
Orangered	75	9	12	8	0.229708	0.108741	0.184269	0.275148	0.895273	0.0823044	0.858781	0.931765
Sienna	94	1	1.06383	1	0.227871	0.143943	0.167722	0.288019	0.890313	0.0903699	0.850246	0.930381
Black	438	48	10.9589	16	0.214482	0.119315	0.164624	0.26434	0.886431	0.0802164	0.850865	0.921997
Darkorange	125	20	16	14	0.209842	0.0908892	0.171862	0.247821	0.915327	0.0456639	0.895081	0.935573
Green	434	40	9.21659	11	0.200303	0.0515708	0.178754	0.221853	0.873846	0.0705796	0.842552	0.905139
Ivory	56	10	17.8571	10	0.188622	0.156222	0.123342	0.253902	0.816287	0.123078	0.761717	0.870857
Lightsteelblue	62	0	0	0	0.0824006	0.0800185	0.0489637	0.115838	0.729113	0.10417	0.682927	0.7753
Saddlebrown	109	24	22.0183	11	0.0729531	0.0715453	0.0430567	0.102849	0.791934	0.0705204	0.760668	0.823201
Lightcyan1	59	0	0	0	0.0479621	0.015934	0.0413039	0.0546204	0.757831	0.051312	0.735081	0.780582
