# Supplementary material for: Bariatric Surgery Induces Disruption in Inflammatory Signaling Pathways Mediated by Immune Cells in Adipose Tissue: A RNA-Seq Study
Source: PLoS One. 2015 May 4;10(5):e0125718. doi: 10.1371/journal.pone.0125718 (PMC4418598; doi:10.1371/journal.pone.0125718)
Supplement: S9 Table — (XLSX) [file pone.0125718.s015.xlsx]

## Sheet: Feuil1
Table S9: RIN values of adipose tissue samples at T0 and T3
Sample name	RIN_T0	RIN_T3
Sample 1	8	5.1
Sample 2	6.2	6.6
Sample 3	7.8	7
Sample 4	5.1	6.1
Sample 5	7.5	7.2
Sample 6	7.8	7.3
Sample 7	8.2	7.7
Sample 8	8.3	7.9
Sample 9	5.7	7.4
Sample 10	7	8
Sample 11	4.8	6.7
Sample 12	7.6	6.8
Sample 13	7.8	6.4
Sample 14	8.3	8.3
Sample 15	8	6.4
Sample 16	7.9	7.2
Sample 17	7	6.6
Sample 18	7.8	6.5
Sample 19	7	7.9
Sample 20	7.4	4.4
Sample 21	7.3	7.6
Sample 22	6.1	6.6
